# Supplementary material for: Extracellular vesicles in patients in the acute phase of psychosis and after clinical improvement: an explorative study
Source: PeerJ. 2020 Aug 26;8:e9714. doi: 10.7717/peerj.9714 (PMC7501784; doi:10.7717/peerj.9714)
Supplement: Table S1 — List of all identified proteins with accession numbers based on Swissprot database of Homo sapiens (reference proteome downloadedfromUniProtKB [PMID 14681372]in March 2018) with with porcine trypsin (P00761) added as likely contaminant (40660 entries in concatenated database, based on 20330 entries from uniprot.org). In case of protein inference, alternative proteins are given in column ”Other proteins” with Protein Inference Class given. Protein sequence coverage (%) is given. In addition, number of distinct peptides assigned to each protein, as well as spectra and average spectral intensity given for each protein identification in all separate samples are given. [file peerj-08-9714-s001.xlsx]

## Sheet: Table S1
Accession	Other Protein(s)	Protein Inference Class	Description	MW (kDa)	#Validated Peptides	#Validated Spectra	Sequence Coverage (%)	Observable Coverage (%)	#Peptides HC-1	#Peptides HC-10	#Peptides HC-11	#Peptides HC-12	#Peptides HC-13	#Peptides HC-14	#Peptides HC-15	#Peptides HC-16	#Peptides HC-17	#Peptides HC-18	#Peptides HC-19	#Peptides HC-2	#Peptides HC-20	#Peptides HC-21	#Peptides HC-22	#Peptides HC-23	#Peptides HC-24	#Peptides HC-25	#Peptides HC-3	#Peptides HC-4	#Peptides HC-5	#Peptides HC-6	#Peptides HC-7	#Peptides HC-8	#Peptides HC-9	#Peptides T1-1	#Peptides T2-1	#Peptides T1-2	#Peptides T2-2	#Peptides T1-3	#Peptides T1-4	#Peptides T2-3	#Peptides T1-5	#Peptides T1-6	#Peptides T2-4	#Peptides T1-7	#Peptides T1-8	#Peptides T1-9	#Peptides T2-5	#Peptides T1-10	#Peptides T2-6
P02768		Single Protein	Serum albumin (ALBU_HUMAN)	69.3215	622	100412	96.0591	100	350	234	311	350	313	292	293	283	339	317	250	350	201	264	264	244	287	200	322	339	320	215	279	219	292	264	227	221	224	233	248	199	240	341	205	304	310	339	289	230	219
Q9Y490		Single Protein	Talin-1 (TLN1_HUMAN)	269.599	310	19338	75.3247	83.8253	83	197	81	101	157	175	150	137	74	107	167	117	207	186	176	190	143	221	127	136	124	203	123	193	132	168	180	196	185	175	163	194	173	162	194	165	67	175	177	192	178
P35579		Single Protein	Myosin-9 (MYH9_HUMAN)	226.392	310	15558	74.7959	96.1735	54	211	73	74	166	156	164	86	45	75	173	95	214	203	179	217	98	241	126	104	60	229	90	236	125	192	193	231	186	164	189	221	176	139	208	156	25	108	158	190	193
P04114		Single Protein	Apolipoprotein B-100 (APOB_HUMAN)	515.283	289	12649	64.9353	90.1381	173	122	157	202	146	140	136	138	139	150	117	189	143	149	124	109	139	119	153	179	169	158	179	126	118	116	130	126	123	114	114	103	155	141	121	181	166	148	181	164	176
P21333		Single Protein	Filamin-A (FLNA_HUMAN)	280.564	284	20965	76.5017	80.6951	98	190	101	109	156	160	156	137	68	106	166	123	197	178	171	177	133	199	136	130	111	196	130	190	130	190	190	194	195	164	175	198	169	171	203	160	65	179	181	191	177
P01024		Single Protein	Complement C3 (CO3_HUMAN)	187.03	236	14632	85.3277	95.8509	137	99	136	127	120	114	125	121	142	136	115	158	103	126	122	113	121	99	132	127	150	121	167	117	130	124	107	111	114	99	125	105	119	128	96	130	143	126	124	121	129
P02787		Single Protein	Serotransferrin (TRFE_HUMAN)	77.0136	200	15012	90.2579	88.1089	119	79	91	106	103	94	87	97	101	91	78	130	83	83	85	77	90	72	95	106	107	82	109	73	108	96	83	86	79	69	83	74	77	105	76	86	100	98	86	88	92
P01023		Single Protein	Alpha-2-macroglobulin (A2MG_HUMAN)	163.188	198	12891	79.1723	78.9009	112	71	108	108	101	102	95	87	104	104	96	124	81	88	95	84	79	70	107	110	99	84	98	68	113	99	91	79	75	63	88	74	96	111	75	94	99	114	99	65	63
P60709		Single Protein	Actin, cytoplasmic 1 (ACTB_HUMAN)	41.7097	185	20156	98.4	100	38	81	36	44	63	64	60	46	34	40	65	52	95	73	62	70	50	101	54	51	49	95	45	85	49	85	92	104	84	84	86	101	73	90	97	74	40	82	81	85	90
P63261		Single Protein	Actin, cytoplasmic 2 (ACTG_HUMAN)	41.7658	180	19877	98.4	100	39	81		44	63	64	59	46	33	39	65	49	93	72	62	69	50	101	54	51	49	93	44	85	49	84	93	102	82	83	83	101	73	89	97	73	39	80	79	84	87
P02549		Single Protein	Spectrin alpha chain, erythrocytic 1 (SPTA1_HUMAN)	279.842	175	3118	74.6589	97.3543	33	82	56	43	76	116	78	121	30	99	72	63	62	76	64	89	105	49	11	59	92	78	42	114	36	17		6	33	26	1	3	8	4	22	5	39	3	19		26
P02671		Single Protein	Fibrinogen alpha chain (FIBA_HUMAN)	94.9144	154	12155	72.1709	76.4434	84	80	81	85	81	69	73	63	79	79	84	91	71	75	79	70	57	70	87	75	82	83	90	77	75	79	80	83	86	76	73	81	84	79	85	69	83	68	79	77	76
P02751		Single Protein	Fibronectin (FINC_HUMAN)	262.46	149	6829	60.2263	68.1056	74	52	76	69	68	63	67	47	72	71	56	79	67	55	59	61	69	55	69	70	65	63	67	68	60	64	62	72	75	58	60	70	65	72	77	62	69	55	67	69	60
P11277		Single Protein	Spectrin beta chain, erythrocytic (SPTB1_HUMAN)	246.316	147	3323	70.613	94.8058	27	79	49	43	69	102	61	99	25	69	62	55	70	66	60	80	91	67	18	50	82	74	44	91	38	30	13	19	35	40	14	18	15	11	38	10	27	15	28	17	40
P18206		Single Protein	Vinculin (VINC_HUMAN)	123.722	134	7069	73.0159	94.3563	26	92	31	30	72	72	66	59	17	37	80	38	96	91	80	81	55	105	59	57	44	97	39	90	46	88	105	93	91	84	85	92	71	83	98	80	18	80	93	95	81
P02675		Single Protein	Fibrinogen beta chain (FIBB_HUMAN)	55.8923	133	12033	82.0774	92.668	77	64	69	75	68	66	64	54	70	73	73	79	68	72	72	62	52	64	78	69	70	72	79	69	72	73	67	83	82	74	77	79	76	76	74	67	74	79	69	79	73
P04275		Single Protein	von Willebrand factor (VWF_HUMAN)	309.058	127	3299	55.7768	77.8173	36	53	44	11	25	32	36	11	15	22	38	46	36	16	36	37	41	54	25	18	8	51	12	73	7	56	77	79	76	52	52	83	61	51	60	35	16	20	36	58	40
P0DOX5		Single Protein	Immunoglobulin gamma-1 heavy chain (IGG1_HUMAN)	49.2992	124	12735	77.5056	85.9688	58	47	55	55	60	39	53	46	68	54	45	65	39	46	53	48	41	42	55	68	55	35	62	38	54	54	52	49	44	36	42	36	57	52	40	55	58	49	48	44	37
P08514		Single Protein	Integrin alpha-IIb (ITA2B_HUMAN)	113.306	123	10120	59.8653	64.4851	33	70	31	40	51	57	52	46	22	35	49	44	66	55	53	62	46	70	45	51	41	65	41	64	40	68	84	70	64	67	71	87	70	81	81	55	28	67	70	78	61
P0C0L4		Single Protein	Complement C4-A (CO4A_HUMAN)	192.664	119	5881	62.156	78.9564	67	47	73	64	52	55	68	39	66	76	67	74	43	72	75	54	50		89	68	73	64	82	57	66	82	70	61	62	59	67	47	64	64	49	73	77	67	68	76	70
P0C0L5		Single Protein	Complement C4-B (CO4B_HUMAN)	192.631	119	5903	62.156	79.3005	69	47	74	66	54	56	69	38	68	79	68	78	44	72	75	55	50	41	88	69	73	63	82	57	69	84	70	62	62	57	69	46	65	65	49	72	78	64	69	76	68
P07996		Single Protein	Thrombospondin-1 (TSP1_HUMAN)	129.3	115	6630	63.8462	84.8718	20	71	30	31	46	53	48	38	16	32	55	31	63	52	56	62	38	69	47	38	24	77	33	65	42	63	65	78	70	66	62	91	69	71	92	53	20	41	54	73	58
P12814		Single Protein	Alpha-actinin-1 (ACTN1_HUMAN)	102.993	113	7290	84.1928	95.7399	31	78	41	36	65	68	65	43	25	33	73	45	88	77	74	77	44	88	58	41	29	80	38	77	51	78	83	83	71	66	72	79	74	62	81	64	21	48	66	75	74
P05106		Single Protein	Integrin beta-3 (ITB3_HUMAN)	87.0004	113	7420	71.4467	77.2843	31	60	30	32	45	50	45	37	21	32	46	39	58	57	49	56	40	63	38	40	34	57	34	61	41	69	77	62	59	62	64	73	66	71	75	53	27	60	66	71	54
P01009		Single Protein	Alpha-1-antitrypsin (A1AT_HUMAN)	46.707	113	9419	84.9282	84.4498	62	49	54	58	40	49	53	46	55	54	47	74	44	52	50	43	44	39	59	53	53	47	67	46	50	55	52	46	48	49	47	40	48	59	42	57	61	57	45	49	58
P01859		Single Protein	Immunoglobulin heavy constant gamma 2 (IGHG2_HUMAN)	35.8778	97	10625	87.4233	70.5521	47	33	48	47	46	36	47	33	46	47	34	56	35	37	45	39	30	30	44	42	38	34	47	34	49	48	43	37	38	20	40	27	46	43	29	57	55	44	40	43	34
P01871		Single Protein	Immunoglobulin heavy constant mu (IGHM_HUMAN)	49.4086	95	6991	83.4437	76.6004	30	27	32	28	27	29	23	30	33	43	25	31	30	27	27	22	29	23	36	30	33	24	30	39	39	35	36	26	24	31	25	25	38	31	27	27	51	28	26	30	33
P00450		Single Protein	Ceruloplasmin (CERU_HUMAN)	122.128	93	4168	73.4272	82.9108	48	29	50	44	39	37	41	34	47	48	37	67	38	40	44	35	26	22	52	46	41	30	61	29	37	39	38	43	42	40	40	30	48	44	34	47	47	39	41	45	54
Q86UX7		Single Protein	Fermitin family homolog 3 (URP2_HUMAN)	75.905	93	4699	80.2099	95.0525	20	54	19	21	35	42	37	31	9	24	38	30	57	44	38	50	32	60	33	39	30	52	25	51	28	60	67	66	62	49	60	67	47	49	64	49	14	57	56	65	47
P08603		Single Protein	Complement factor H (CFAH_HUMAN)	139.005	92	4755	63.0382	83.0219	59	42	59	55	52	44	49	37	50	67	52	59	45	56	57	45	46	39	61	54	51	48	66	53	49	55	53	43	54	50	50	50	54	56	48	50	56	52	50	57	49
P02679		Single Protein	Fibrinogen gamma chain (FIBG_HUMAN)	51.4789	91	6549	83.0022	100	47	39	43	41	41	40	40	35	48	42	46	44	39	49	46	43	32	35	46	48	39	42	46	44	40	43	45	45	47	40	44	45	48	47	49	48	45	42	41	46	42
P00738		Single Protein	Haptoglobin (HPT_HUMAN)	45.1766	90	7089	84.4828	79.803	36	31	37	39	34	35	39	34	43	51	45	49	37	46	44	36	35	32	46	34	33	39	48	36	34	41	38	39	40	42	39	34	46	39	31	50	44	29	29	45	43
Q00610		Single Protein	Clathrin heavy chain 1 (CLH1_HUMAN)	191.493	89	2554	63.403	93.8507	3	39	4	1	19	17	14	14	1	6	24	4	37	31	23	33	15	39	12	9	9	41	5	35	12	33	54	54	57	37	43	62	62	49	55	36	5	27	43	61	32
P68363	Q71U36	Related Proteins	Tubulin alpha-1B chain (TBA1B_HUMAN)	50.1196	89	3708	83.3703	73.8359													34		22		22	44				31		30		29	44		50	36	33	55			50	25				47	31
P68366		Single Protein	Tubulin alpha-4A chain (TBA4A_HUMAN)	49.8924	88	4025	89.0625	73.6607	12	34	16	19	23	23	23	18	13	14	24	17	36	32	22	32	23	47	24	18	18	34	16	34	18	33	43	50	47	38	34	54	30	33	53	25	12	36	32	45	34
P02647		Single Protein	Apolipoprotein A-I (APOA1_HUMAN)	30.7589	88	9469	89.1386	100	58	44	52	58	50	53	50	57	54	56	44	52	47	46	46	45	47	42	51	56	54	47	58	43	55	51	48	46	47	44	45	40	39	44	37	45	51	52	48	44	45
P16157		Single Protein	Ankyrin-1 (ANK1_HUMAN)	206.137	87	1987	53.3227	80.5954	19	43	29	24	40	63	37	67	17	45	40	43	42	41	37	44	57	28	8	35	52	37	26	57	29	18	3	14	18	21	4	6	7	4	15	3	30	2	15	4	24
Q9BQE3		Single Protein	Tubulin alpha-1C chain (TBA1C_HUMAN)	49.8635	85	3909	87.3051	73.7194	15	31	15	18	19	24	22	17		15	22	18	33	27	23	30	21	41	24	19	17	33	17	32	18	29	45	47	47	31	33	51	34	32	46	25		34	29	43	34
P12259		Single Protein	Coagulation factor V (FA5_HUMAN)	251.546	82	2528	39.0288	69.0647	21	35	19	29	31	30	28	31	13	26	30	27	43	32	38	30	25	49	43	33	34	52	24	39	32	39	45	59	48	35	42	50	25	37	44	32	19	27	34	36	32
Q15149		Single Protein	Plectin (PLEC_HUMAN)	531.466	79	487	24.2955	97.1605		25			18	4	3				6		30			34		15						17		7	11			8	1	3	10	9	21	10	1		4	29	18
P68133		Single Protein	Actin, alpha skeletal muscle (ACTS_HUMAN)	42.0239	75	10384	68.1698	100	20		18	20		31	29		17	22						37	25	40		25	23	39	24		26			44	40	35		44	35				18	33	33
P00488		Single Protein	Coagulation factor XIII A chain (F13A_HUMAN)	83.2146	74	3252	75.2732	89.6175	15	40	13	12	27	28	20	24	7	13	31	16	43	38	32	39	22	51	23	20	14	41	11	41	27	48	46	44	45	34	40	55	35	31	45	30	13	41	40	43	36
P20742		Single Protein	Pregnancy zone protein (PZP_HUMAN)	163.76	73	2414	51.0796	66.5992	14	9	13	16	12	14	15	8	15	13	11	43	21	10	16	12			15	14	11		47	10	12	12	13	10	8		11	10	13	13		12	13	13	12	32	46
Q9H4B7		Single Protein	Tubulin beta-1 chain (TBB1_HUMAN)	50.2946	73	4653	87.5831	75.8315	12	43	13	17	29	32	28	27	13	20	32	18	42	37	36	37	22	54	25	22	22	38	20	42	32	38	43	53	45	39	35	53	37	38	49	31	8	43	40	46	34
O43707		Single Protein	Alpha-actinin-4 (ACTN4_HUMAN)	104.788	72	3540	70.8013	91.5477	14	52	19	16	41	40	36	22	11	18	44	19	57	47	42	48	24	55	27	20	16	58	18	46	21	37	45	56	43	36	40	42	38	31	49	38	13	26	35	43	39
P0DOX6		Single Protein	Immunoglobulin mu heavy chain (IGM_HUMAN)	63.4462	71	6033	59.0278	80.2083	20		24		19	23	17	23	25				21		19	16			27	22	22			29	27	27	27		18			19	30	23	22	20	38	21		24
P02790		Single Protein	Hemopexin (HEMO_HUMAN)	51.6433	70	4875	77.0563	90.0433	46	24	32	40	32	26	39	26	37	44	30	48	20	27	36	29	24	21	42	39	39	27	50	26	30	34	30	29	27	29	34	26	34	35	31	39	38	34	33	33	29
P01861		Single Protein	Immunoglobulin heavy constant gamma 4 (IGHG4_HUMAN)	35.9179	70	5210	78.5933	74.9235	40	30	42	36	35	29	37	32	42	35	31	44	26	33	37	31	27	27	37	36	36	27	36	29	37	38	33	30	28	19	30	22	38	36	27	43	38	34	30	31	27
Q13201		Single Protein	Multimerin-1 (MMRN1_HUMAN)	138.023	69	2648	46.1726	96.987	5	39	5	5	27	27	20	14		4	26	14	40	29	27	35	10	39	26	15	8	46	11	36	14	43	47	55	39	42	38	51	35	37	48	34	1	31	41	44	31
Q14766		Single Protein	Latent-transforming growth factor beta-binding protein 1 (LTBP1_HUMAN)	186.673	68	1823	41.7199	68.0418	1	41	5	4	19	24	23	9		3	25	5	33	33	29	40	15	40	14	8	1	43	8	31	14	33	41	46	34	33	26	43	31	28	47	21	1	23	32	34	24
P00747		Single Protein	Plasminogen (PLMN_HUMAN)	90.5102	68	3452	74.321	87.284	45	29	38	49	41	38	42	37	45	36	32	46	31	31	32	27	32	27	39	38	44	29	49	29	40	38	33	32	31	28	33	28	30	31	29	35	45	29	33	35	36
P06396		Single Protein	Gelsolin (GELS_HUMAN)	85.6442	68	3672	65.7289	76.9821	29	40	28	35	30	31	29	26	26	30	32	34	40	33	30	35	22	40	35	32	31	37	23	37	28	38	42	41	38	42	37	41	33	39	41	40	23	36	34	37	32
P55072		Single Protein	Transitional endoplasmic reticulum ATPase (TERA_HUMAN)	89.2657	67	1730	69.3548	87.0968	3	28	5	8	17	19	16	15	4	11	26	8	33	26	21	24	16	33	13	12	11	33	9	26	8	21	35	28	28	24	22	29	64	17	31	15	7	21	30	29	23
P04264		Single Protein	Keratin, type II cytoskeletal 1 (K2C1_HUMAN)	65.999	67	2159	59.472	69.2547	30	24	40	40	10	25	15	33	25	34	22	23	18	23	38	31	33	17	41	31	31	25	26	34	24	30	17	20	16	20	34	34	12	36	15	28	40	23	26	18	55
P01860		Single Protein	Immunoglobulin heavy constant gamma 3 (IGHG3_HUMAN)	41.2604	66	9420	76.9231	72.9443	38	29	35	34	34	27	36	29	42	34	31	41	29	29	33	32	30	28	37	35	37	27	33	28	37	33	35	29	30	23	32	26	37	32	27	41	38	29	30	32	25
Q15942		Single Protein	Zyxin (ZYX_HUMAN)	61.2382	65	2096	76.7483	62.9371	6	30	7	6	19	23	18	15	3	8	27	10	27	25	22	24	19	39	18	17	12	31	17	28	15	24	20	27	24	25	21	35	24	17	33	20	2	24	24	36	32
Q562R1		Single Protein	Beta-actin-like protein 2 (ACTBL_HUMAN)	41.976	64	4190	67.5532	100	11	26		15	16	18	16	12		10	17	14	22	22	15	20	15	30	17	11	15	25		26	14	22	25	28	20	18	21	25	18	26	23	19	10	22	20	23	25
P23229		Single Protein	Integrin alpha-6 (ITA6_HUMAN)	126.526	63	2550	56.7257	89.469	6	37	9	9	24	30	21	30	7	15	23	15	34	30	19	32	26	34	17	23	18	28	15	37	19	36	46	44	48	33	41	51	45	37	45	29	6	36	47	47	32
Q14624		Single Protein	Inter-alpha-trypsin inhibitor heavy chain H4 (ITIH4_HUMAN)	103.293	62	3022	57.3118	83.1183	38	27	35	36	36	33	39	28	37	41	38	47	35	33	42	28	25	32	37	37	36	27	45	31	32	36	28	29	32	32	31	24	34	40	29	36	37	35	37	37	37
Q9NY65		Single Protein	Tubulin alpha-8 chain (TBA8_HUMAN)	50.0616	62	2712	75.5011	73.2739	9	23	10	13	16	17	16	11	9	10	18	13	30	23	17	25	14	32	16	12	11	24	12	23	12	22	31	34	30	23	23	36	23	25	35	17	7	27	19	30	24
P07437		Single Protein	Tubulin beta chain (TBB5_HUMAN)	49.639	61	4130	90.3153	72.0721	10	38	15	19	27	29	26	22	13	19	32	16	36	37	34	32	19	46	26	23	20	38	19	38	23	36	41	41	42	36	33	46	36	37	43	31	14	35	34	42	36
Q13748	Q6PEY2, Q71U36	Related Proteins	Tubulin alpha-3C/D chain (TBA3C_HUMAN)	49.9276	59	2775	57.3333	73.7778	8	23	11		13	16	15	12	10	10	14	12	23	18	15	20	14	28	16	13	11	19	12	21	11	21	31	35	30	21	20	34	23	22	36	17		23	19	31	20
P02774		Single Protein	Vitamin D-binding protein (VTDB_HUMAN)	52.929	58	3973	81.6456	100	40	31	36	38	35	33	33	28	35	34	32	36	29	35	33	28	26	27	36	37	32	32	40	28	31	34	31	30	29	28	28	28	29	27	28	35	36	29	33	28	33
P68371		Single Protein	Tubulin beta-4B chain (TBB4B_HUMAN)	49.799	58	3740	84.4944	71.9101		36		15	25	27	26		13	17		14	35	35	32	31	16	44	23	22	15	37	17	36	21	34	38	40	37			43	34		41	31		33	31	40
P01011		Single Protein	Alpha-1-antichymotrypsin (AACT_HUMAN)	47.6205	58	3301	76.1229	91.0165	39	23	32	32	26	27	33	23	28	32	34	37	24	33	29	27	24	25	36	33	33	29	34	25	29	33	37	31	27	34	31	23	33	35	23	38	36	34	32	29	35
P69905		Single Protein	Hemoglobin subunit alpha (HBA_HUMAN)	15.2479	58	3392	97.1831	100	15	13	16	18	21	26	13	28	17	25	20	16	12	16	13	16	26	14	17	31	29	16	13	16	19	20	8	12	11	14	9	10	17	17	13	12	23	22	16	7	11
Q13576		Single Protein	Ras GTPase-activating-like protein IQGAP2 (IQGA2_HUMAN)	180.465	57	1032	46.4762	88.8254	1	24	1	1	7	8	11	4	1	2	20	2	28	27	14	24	8	39	5	5	2	23	4	25		12	29	24	18	14	18	29	17	12	30	15	1	17	14	28	20
P00751		Single Protein	Complement factor B (CFAB_HUMAN)	85.4785	57	3022	64.6597	87.0419	39	26	40	36	38	34	33	28	38	40	34	40	29	34	32	35	24	26	35	35	38	34	46	29	36	38	36	30	31	24	31	28	37	31	32	40	41	32	32	35	30
P35908		Single Protein	Keratin, type II cytoskeletal 2 epidermal (K22E_HUMAN)	65.3932	57	1400	78.5603	93.1142	17	15	25	30	8	15	12	15	15	21	20	19	10	20	40	24	22	7	25	22	24	20	17	21	14	17	5	4	7	16	30	14	9	21	7	19	21	16	13	12	47
P13645		Single Protein	Keratin, type I cytoskeletal 10 (K1C10_HUMAN)	58.7917	57	1910	64.5548	71.9178	21	23	30	32	8	24	15	19	18	22	24	18	12	20	36	30	27	22	27	32	24	24	20	27	21	21	16	6	11	23	31	27	10	28	12	24	23	19	21	16	44
P02730		Single Protein	Band 3 anion transport protein (B3AT_HUMAN)	101.727	56	1978	45.225	59.6048	15	26	27	24	24	36	24	42	15	30	26	23	26	21	20	24	39	26	12	29	34	25	14	37	25	16	6	10	19	15	8	9	11	9	16	9	20	14	14	6	20
P08519		Single Protein	Apolipoprotein(a) (APOA_HUMAN)	500.995	55	669	49.2964	56.7722	8	3	3	6	4	7		1	4	8	8	5	14	22	2	2	1	3	7	9	33	6	11	4	3	4	4	4	2	4	6	4	2	2	3	17	21	5	3		9
P61224		Single Protein	Ras-related protein Rap-1b (RAP1B_HUMAN)	20.8116	55	2880	83.1522	100	14	28	14		19	22	16				21		26	23		23		27		19		25	18	21	13	27	26	29	21	28	22	30	21	22	26	20	10	25	23	27	19
P68871		Single Protein	Hemoglobin subunit beta (HBB_HUMAN)	15.9883	55	5356	95.2381	100	21	19	24	21	25	27	18	32	23	28	29	21	19	20	17	22	41	18	20	27	29	19	20	23	24	21	17	17	20	19	18	17	19	20	16	17	26	32	21	16	17
P00761		Single Protein	Trypsin (TRYP_PIG)	24.3938	55	2853	89.1775	81.3853	21	20	20	21	17	19	14	18	22	18	20	21	22	19	22	19	25	20	24	22	15	21	16	18	15	30	20	21	21	29	33	24	30	35	29	17	25	28	29	22	24
P26038		Single Protein	Moesin (MOES_HUMAN)	67.7778	53	2162	71.7504	94.6274	10	37	17	15	25	26	17	33	12	24	30	13	40	29	37	32	31	35	22	25	31	36	15	35	29	30	36	27	33	21	18	32	22	21	35	15	17	28	34	35	30
P67936		Single Protein	Tropomyosin alpha-4 chain (TPM4_HUMAN)	28.5045	53	3956	86.6935	100	22	40	22	21	36	32	32	30	16	24	36	26	41	37	36	40	33	44	30	27	19	40	25	40	30	39	46	44	39	35	36	42	37	38	39	38	17	38	37	43	39
O95810		Single Protein	Caveolae-associated protein 2 (CAVN2_HUMAN)	47.1446	52	1870	58.5882	82.3529	8	29	9	9	18	21	15	12	7	9	17	8	31	20	18	22	13	28	15	12	12	20	10	21	11	21	22	27	27	20	22	28	28	28	35	17	7	28	30	29	21
P0DOX7		Single Protein	Immunoglobulin kappa light chain (IGK_HUMAN)	23.3644	52	5847	72.8972	83.6449	25	15	20	22	20	17	20	21	25	22	16	28	14	20	17	18	16	14	18	28	18	16	21	19	18	22	24	17	16	14	19	12	24	19	12	18	27	16	17	15	16
P01876		Single Protein	Immunoglobulin heavy constant alpha 1 (IGHA1_HUMAN)	37.6306	52	3208	74.5042	67.7054	22	18	22	21	16	13	18	14	23	22	19	26	12	17	20	18	16	16	19	19	13	20	22	16	16	17	17	13	14	19	20	13	20	24	13	23	33	23	16	13	15
P06727		Single Protein	Apolipoprotein A-IV (APOA4_HUMAN)	45.3715	52	2925	79.0404	100	39	34	35	38	29	33	31	39	32	44	28	30	26	27	27	32	27	31	38	39	40	34	30	26	31	35	27	31	21	17	16	24	22	25	24	30	36	31	30	21	25
A5A3E0		Single Protein	POTE ankyrin domain family member F (POTEF_HUMAN)	121.367	51	5334	19.6279	92.9302	11	24	9	10	17	19		13	8	11	22		24	20	20	23	17	30		14		23	12	23			21				25	21	22	25			9		16	23	19
P35527		Single Protein	Keratin, type I cytoskeletal 9 (K1C9_HUMAN)	62.0268	50	1448	59.8716	68.3788	24	18	26	21	5	16	7	16	24	21	12	14	13	14	15	10	16	16	34	23	19	22	18	21	14	18	13	19	9	14	25	25	3	31	4	22	33	11	21	19	39
P02652		Single Protein	Apolipoprotein A-II (APOA2_HUMAN)	11.1679	50	2438	77	100	25	14	19	20	17	15	18	17	21	20	16	25	13	19	18	14	15	14	21	19	18	14	21	12	18	17	14	16	16	19	17	15	14	21	14	18	19	22	18	15	17
P01008		Single Protein	Antithrombin-III (ANT3_HUMAN)	52.5689	49	3041	67.4569	100	34	24	29	35	33	25	30	23	32	33	27	32	22	32	30	26	23	24	34	33	32	27	34	27	31	33	31	21	22	22	27	20	28	32	24	32	33	29	29	24	26
O60610		Single Protein	Protein diaphanous homolog 1 (DIAP1_HUMAN)	141.258	48	1051	51.1792	81.8396		28	2	2	7	13	5	9			23	1	32	22	18	17	4	24	4	5	3	31		30		24	33	24	22	11	15	23	10	13	28	17	2	27	27	28	14
P19827		Single Protein	Inter-alpha-trypsin inhibitor heavy chain H1 (ITIH1_HUMAN)	101.326	47	1486	48.4083	75.8507	27	15	21	20	20	16	18	18	19	20	21	23	17	17	18	15	14	11	19	23	29	15	24	15	19	15	12	16	12	10	12	10	14	20	11	21	25	20	15	18	22
P00734		Single Protein	Prothrombin (THRB_HUMAN)	69.9921	47	2690	66.2379	92.6045	26	24	28	26	25	23	22	28	25	27	27	31	20	22	23	22	24	20	30	26	30	24	28	22	22	25	27	26	26	26	29	25	25	28	22	29	30	29	25	24	29
P05556		Single Protein	Integrin beta-1 (ITB1_HUMAN)	88.357	46	2106	44.7368	75.8145	11	26	10	11	16	18	15	12	5	11	16	7	23	18	19	18	14	23	14	17	11	22	13	22	13	27	32	30	30	19	24	29	25	24	29	18	6	24	24	23	19
Q01518		Single Protein	Adenylyl cyclase-associated protein 1 (CAP1_HUMAN)	51.8687	46	2335	73.6842	91.7895	9	36	11	13	24	26	20	25	8	15	29	16	31	26	25	25	16	39	15	21	17	34	16	33	17	27	31	31	26	24	25	33	21	26	32	21	7	25	31	35	29
P08567		Single Protein	Pleckstrin (PLEK_HUMAN)	40.0994	46	1665	64.5714	88.5714	8	25	14	7	15	20	15	11	5	8	19	12	22	22	17	22	11	22	17	12	9	23	7	20	9	24	23	21	19	24	20	27	22	22	26	16	6	20	21	28	25
P0CG38		Single Protein	POTE ankyrin domain family member I (POTEI_HUMAN)	121.205	45	4279	16.7442	92.9302							15						20	17		20			13	13				21				23	20				19	23	23
P11142		Single Protein	Heat shock cognate 71 kDa protein (HSP7C_HUMAN)	70.8542	45	2252	60.6811	89.3189	10	31	13	12	19	20	19	21	8	17	25	12	29	23	24	31	19	31	17	19	15	29	12	27	18	29	35	27	28	30	24	28	27	21	32	20	13	28	26	31	27
P00739		Single Protein	Haptoglobin-related protein (HPTR_HUMAN)	39.0047	45	3510	66.6667	90.2299	24	19	26	26	20	20	21	18	27	31	25	30	23	26	22	22	24	20	25	22	22	23	29	21	22	26	25	23	25	23	20	21	27	26	20	30	31	18	17	27	27
P14618		Single Protein	Pyruvate kinase PKM (KPYM_HUMAN)	57.9	45	2152	76.0829	94.162	8	28	9	9	16	19	17	14	5	11	25	12	24	22	21	22	14	28	15	15	11	27	12	26	15	23	28	30	27	24	26	28	22	21	28	20	6	24	27	28	22
P04075		Single Protein	Fructose-bisphosphate aldolase A (ALDOA_HUMAN)	39.3953	45	2293	87.6374	100	10	35	14	12	23	24	19	20	11	14	28	15	32	32	31	32	23	30	17	18	18	31	17	29	20	31	33	35	30	22	26	35	30	26	35	24	13	27	28	32	30
P63104		Single Protein	14-3-3 protein zeta/delta (1433Z_HUMAN)	27.7277	45	2732	86.5306	100	11	27	13	14	18	21	18	17	9	16	21	16	24	23	21	24	16	27	17	16	12	28	16	23	14	30	35	29	25	23	26	31	20	27	30	21	10	29	28	27	24
P01031		Single Protein	Complement C5 (CO5_HUMAN)	188.186	44	1041	36.2172	82.6372	19	7	20	17	14	12	19	9	23	20	13	21	8	12	17	11	8	7	16	18	18	13	26	13	14	12	11	13	11	15	10	10	19	16	9	22	18	17	15	11	11
P19823		Single Protein	Inter-alpha-trypsin inhibitor heavy chain H2 (ITIH2_HUMAN)	106.397	44	2023	45.3488	77.6956	22	21	22	22	21	22	19	22	18	21	20	23	19	21	21	20	20	22	20	19	21	21	22	19	18	21	16	20	20	16	19	19	20	21	17	21	21	20	19	17	20
P04003		Single Protein	C4b-binding protein alpha chain (C4BPA_HUMAN)	66.9894	44	2770	57.7889	82.2446	26	18	26	25	20	27	21	24	25	29	21	27	19	26	22	16	24	19	24	25	28	16	27	22	21	21	23	25	22	22	24	28	25	30	25	29	31	25	22	28	24
P01834		Single Protein	Immunoglobulin kappa constant (IGKC_HUMAN)	11.7578	44	5745	95.3271	100	20	12	18	17	15	14	18	16	21	18	13	24	13	17	13	16	13	11	15	22	13	13	17	16	13	18	18	14	13	13	15	11	20	15	10	15	22	13	15	12	12
P16284		Single Protein	Platelet endothelial cell adhesion molecule (PECA1_HUMAN)	82.4698	43	1366	53.9295	95.122	3	22	4	6	13	14	10	12	2	8	16	6	22	14	13	17	14	23	8	9	9	22	7	17	9	24	27	19	18	17	23	26	18	18	25	16	2	24	22	20	12
Q27J81		Single Protein	Inverted formin-2 (INF2_HUMAN)	135.54	43	926	46.5973	76.9416		25	2	1	14	14	12	3		1	20	1	33	25	17	21	4	28	2	4	2	34	2	23	3	12	22	18	16	14	15	16	13	10	21	10		12	13	19	17
Q93084		Single Protein	Sarcoplasmic/endoplasmic reticulum calcium ATPase 3 (AT2A3_HUMAN)	113.904	43	1401	42.0901	76.7018		26	2	1	15	13	13	1			15	5	24	23	14	24	6	30	10	4		30		29	5	21	22	26	25	28	19	29	25	24	32	18		15	18	25	21
Q14644		Single Protein	Ras GTPase-activating protein 3 (RASA3_HUMAN)	95.6382	43	975	59.4724	96.283	3	21	1	2	11	11	10	11			9	3	22	11	9	15	13	22	4	7	6	15	1	15	6	19	23	12	16	13	17	26	16	21	25	11		20	16	23	6
Q9NZN3		Single Protein	EH domain-containing protein 3 (EHD3_HUMAN)	60.8487	43	1252	69.1589	87.8505	3	27	3	2	15	16	11	8		3	19	8	29	24	17	22	10	29	7	9	11	23	3	26		21	35	28	25	25	20	25	19	18	27	21		22	21	28	19
P0CG39		Single Protein	POTE ankyrin domain family member J (POTEJ_HUMAN)	117.315	42	3057	17.1484	92.6782	8	20	7	9			13	9	6	8	18	9	17	16	14	19	11	22	11		10	21		19	10	15	17	20	17	13		15	16	20		15	7	16	12	18	15
Q12913		Single Protein	Receptor-type tyrosine-protein phosphatase eta (PTPRJ_HUMAN)	145.851	42	1142	35.6021	74.4203	1	22	1	2	9	10	11	8		3	10	5	16	14	12	17	11	22	7	6	6	19	4	20	6	22	30	23	22	23	19	27	18	19	32	17	1	19	20	22	12
P10809		Single Protein	60 kDa heat shock protein, mitochondrial (CH60_HUMAN)	61.0164	42	1039	66.4921	100	1	22	2	1	11	6	9	2		2	7	2	16	16	9	16	4	20	6	4	2	22	1	20	5	16	19	30	20	27	16	31	23	16	32	7	1	7	13	23	11
P04406		Single Protein	Glyceraldehyde-3-phosphate dehydrogenase (G3P_HUMAN)	36.0304	42	2052	81.194	88.6567	9	27	10	10	15	16	12	14	8	8	18	12	22	18	19	18	14	24	11	13	14	25	12	21	18	27	26	26	21	19	19	22	15	18	21	16	11	21	20	20	18
P07900		Single Protein	Heat shock protein HSP 90-alpha (HS90A_HUMAN)	84.6067	41	1319	56.4208	85.6557	6	27	5	6	12	18	15	9	2	7	25	6	24	19	16	23	6	30	9	10	5	24	6	25	6	25	27	29	25	23	19	27	18	14	24	9	5	21	21	28	20
P14625		Single Protein	Endoplasmin (ENPL_HUMAN)	92.4113	40	1107	56.2889	91.1582	2	21	3	3	14	13	17	6	3	3	18	5	23	16	15	22	4	29	9	5	3	23	4	19	9	22	23	28	21	26	19	21	20	20	23	13	2	9	14	20	24
Q05682		Single Protein	Caldesmon (CALD1_HUMAN)	93.1754	40	608	34.174	100		22	1		11	17	9	6	1	2	20	2	30	22	23	24	6	27	6	2	1	27	4	26	6	10	5	10	8	6	4	5	7	3	13	3		5	7	7	15
Q7L576		Single Protein	Cytoplasmic FMR1-interacting protein 1 (CYFP1_HUMAN)	145.089	39	952	40.0638	87.2306		23		4	10	15	9	10		4	10	4	24	10	13	18	9	22	5	9	8	17	3	19	4	24	25	22	23	16	16	28	10	11	21	10		20	19	21	12
P16615		Single Protein	Sarcoplasmic/endoplasmic reticulum calcium ATPase 2 (AT2A2_HUMAN)	114.683	39	874	41.6507	73.5125		18			6	5	10				11	2	18	16	15	19	2	19	5	3		18		17	3	13	20	24	20	19	10	23	21	17	32	10		7	9	19	13
P06733		Single Protein	Alpha-enolase (ENOA_HUMAN)	47.1393	39	2153	75.3456	100	11	24	12	14	19	19	21	13	6	14	20	17	27	22	20	20	19	29	17	18	15	24	14	23	14	26	25	28	25	23	22	26	21	21	26	23	16	25	27	25	22
O75116		Single Protein	Rho-associated protein kinase 2 (ROCK2_HUMAN)	160.799	38	508	32.2046	92.8674		17			5	6	6	1			10	1	18	15	7	14	4	23	1			16		13		10	12	13	12	6	9	13	6	8	11	8		7	11	10	7
P11021		Single Protein	Endoplasmic reticulum chaperone BiP (BIP_HUMAN)	72.2884	38	1744	58.2569	85.9327	6	25	9	5	18	19	21	11	4	4	25	13	25	23	24	25	12	30	16	11	5	31	10	29	13	24	23	30	29	25	23	27	28	22	24	15	5	15	19	22	23
P01042		Single Protein	Kininogen-1 (KNG1_HUMAN)	71.9122	38	2288	41.4596	82.1429	30	21	24	28	26	24	25	22	27	28	19	31	19	23	22	17	19	18	25	29	28	20	31	19	23	26	19	21	18	18	23	21	19	23	20	24	25	23	27	20	23
Q9HBI1		Single Protein	Beta-parvin (PARVB_HUMAN)	41.6881	38	1656	67.033	87.6374	9	18	8	10	14	15	13	13	2	10	16	11	22	16	16	15	12	19	16	14	11	23	8	18	14	17	23	26	20	19	18	21	17	19	20	13	5	19	19	21	17
P0DOY3		Single Protein	Immunoglobulin lambda constant 3 (IGLC3_HUMAN)	11.2585	38	4450	96.2264	100	18								17	19		21								20													19
B9A064		Single Protein	Immunoglobulin lambda-like polypeptide 5 (IGLL5_HUMAN)	23.0486	38	3822	48.1308	82.7103	17	13	18	13	14	11	14	10	18	18	10	22	12	11	13	9		8	13	20		9	18	10	16	13	15	14	9			7		15		16	16	12	17	14
Q01082		Single Protein	Spectrin beta chain, non-erythrocytic 1 (SPTB2_HUMAN)	274.439	37	282	19.1624	98.5618		12		3	3	5	7	6		4	6	1	13	13	5	6	6	12		1	2	13	1	14	1	4	9	3	3	1	4	9	2	3	11			3	7	4	1
Q86WI1		Single Protein	Fibrocystin-L (PKHL1_HUMAN)	465.439	37	250	13.811	65.0012		4				1					1		9			3		3						1		3	5	13	8	3	3	9		6	20	3		4	5	6
P17301		Single Protein	Integrin alpha-2 (ITA2_HUMAN)	129.214	37	1081	40.6435	68.2472	4	20	1	2	8	13	7	11			12	2	23	17	12	15	5	22	8	8	10	19	2	9	10	24	32	19	18	14	16	24	13	20	26	11		19	21	24	13
Q15833		Single Protein	Syntaxin-binding protein 2 (STXB2_HUMAN)	66.4105	37	1307	67.9595	100	2	27	3	3	18	17	11	9		5	17	3	25	21	18	19	11	22	10	15	7	26	3	21	12	22	25	26	22	19	23	24	20	17	27	17		22	26	26	22
P30101		Single Protein	Protein disulfide-isomerase A3 (PDIA3_HUMAN)	56.7467	37	1369	70.6931	93.8614	4	22	5	3	17	14	19	11	2	5	23	7	24	22	20	23	17	28	11	6	5	28	7	28	13	20	22	27	23	23	19	27	24	21	28	19	2	14	17	23	22
P37802		Single Protein	Transgelin-2 (TAGL2_HUMAN)	22.3772	37	2141	87.4372	100	9	25	11	12	18	21	17	15	6	12	22	15	26	22	19	20	19	23	14	15	14	26	10	24	17	23	23	24	24	19	17	25	17	21	21	19	8	19	19	20	18
P02649		Single Protein	Apolipoprotein E (APOE_HUMAN)	36.1318	37	1849	73.1861	100	20	14	14	18	15	27	19	28	18	24	19	17	26	21	14	14	19	16	20	25	29	12	23	15	18	13	15	14	13	12	11	12	13	14	11	26	33	23	13	14	21
P62834		Single Protein	Ras-related protein Rap-1A (RAP1A_HUMAN)	20.9737	37	1820	83.1522	100		16				14					13		15	15				21			10	14		15		15	20	16	14	17	13	20	13	14	16			17	13	18	12
P02749		Single Protein	Beta-2-glycoprotein 1 (APOH_HUMAN)	38.2727	37	2880	69.8551	100	21	23	23	20	26	24	22	25	23	23	18	19	20	17	23	19	24	22	22	21	28	22	22	21	21	20	22	21	18	19	21	17	19	23	19	21	21	21	20	22	25
P0CG04	B9A064, P0DOX8	Related and Unrelated Proteins	Immunoglobulin lambda constant 1 (IGLC1_HUMAN)	11.3406	37	3711	89.6226	100	16	12	17	12	13	10	13	9	17	17	9	21	11	10	12	8	16	7	12	19	9	8	17	9	15	12	14	13	8	9	12	6	16	14	9	15	16	11	16	13	8
P02766		Single Protein	Transthyretin (TTHY_HUMAN)	15.877	37	2867	86.3946	100	22	18	18	21	19	16	18	16	17	21	17	23	15	17	20	18	16	18	19	19	18	17	17	15	15	17	13	16	17	17	17	16	15	19	18	20	19	25	20	17	15
Q9Y4G6		Single Protein	Talin-2 (TLN2_HUMAN)	271.443	36	1755	8.30055	82.8482	9	21	7	9	18	19	18	15	6	10	20	11	23	20	20	21	16	18	13	16	14	21	11	19	14	20	19	23	22	17	20	25	21	19		23	5	21	21		19
Q9BYX7		Single Protein	Putative beta-actin-like protein 3 (ACTBM_HUMAN)	41.9888	36	4619	34.4	100			8	8	14	14	14	10	7		16		17	14	17	17	14	18	10	11				18			15	17	15	13			14		17	12	7		14
P27105		Single Protein	Erythrocyte band 7 integral membrane protein (STOM_HUMAN)	31.7107	36	1778	71.5278	100	7	15	7	9	12	12	13	14	6	10	14	10	15	13	14	17	15	15	9	12	14	16	11	17	13	18	20	20	15	22	16	23	16	17	23	14	8	11	16	20	17
O00151		Single Protein	PDZ and LIM domain protein 1 (PDLI1_HUMAN)	36.049	36	1263	83.2827	90.5775	6	22	7	7	15	18	14	10	2	6	20	7	22	22	23	21	11	25	10	6	6	24	9	22	12	14	13	16	14	16	16	19	14	18	17	13	3	13	17	18	20
P07951		Single Protein	Tropomyosin beta chain (TPM2_HUMAN)	32.8306	36	1785	61.6197	100	7	22		7	17	23	18	13	3	9	28		31	22	29		14	27		9		21		23		17	27	20	18			25	20		24			19	22	20	20
P07737		Single Protein	Profilin-1 (PROF1_HUMAN)	15.0446	36	2412	97.8571	100	12	23	10	12	17	18	16	16	8	13	21	17	23	19	19	19	15	25	14	16	17	23	14	22	21	21	25	20	21	18	18	24	15	19	21	18	11	21	22	22	18
P07384		Single Protein	Calpain-1 catalytic subunit (CAN1_HUMAN)	81.8382	35	846	52.8011	85.9944		10	1	1	3	8	8	10		2	13		19	19	11	19	8	18	6	4		18	1	17		11	21	22	21	8	20	24	15	15	25	13		16	16	24	14
Q13418		Single Protein	Integrin-linked protein kinase (ILK_HUMAN)	51.3859	35	1891	59.7345	79.2035	7	24	9	9	17	20	20	15	4	9	21	13	27	23	19	21	13	23	14	17	13	22	10	24	15	25	24	23	22	19	19	24	20	19	25	17	9	21	25	26	19
P18054		Single Protein	Arachidonate 12-lipoxygenase, 12S-type (LOX12_HUMAN)	75.6453	35	799	68.9291	87.4811		20		1	5	6	5	3			11	1	15	13	7	14	3	16	6	6	1	13	1	17	3	12	18	15	16	13	17	24	12	12	16	11		12	20	13	9
O75083		Single Protein	WD repeat-containing protein 1 (WDR1_HUMAN)	66.1519	35	1742	71.1221	89.1089	3	26	6	8	18	20	16	17	3	5	23	10	27	19	23	20	16	27	16	11	6	22	7	22	13	18	22	25	24	17	21	26	21	17	25	19	4	22	20	27	19
Q04917		Single Protein	14-3-3 protein eta (1433F_HUMAN)	28.201	35	1252	84.1463	100	9	19	7	7	12	13	14	10	6	9	11	9	18	14	12	16	8	21	10	9	8	16	7	16	9	19	24	20	18	17	16	21	16	12	19	14	5	17	17	20	18
P06576		Single Protein	ATP synthase subunit beta, mitochondrial (ATPB_HUMAN)	56.5246	34	1519	72.0227	93.1947	2	23	5	1	11	16	11	8	1	2	17	6	19	19	19	23	7	23	11	10	7	25	5	24	9	19	23	26	22	27	21	27	21	21	27	18	2	17	22	22	19
Q70J99		Single Protein	Protein unc-13 homolog D (UN13D_HUMAN)	123.205	34	598	49.7248	85.0459		16			6	5	6				9	1	16	11	9	16	1	20	2	3		22		13		11	20	21	12	17	11	18	12	8	14	11		5	6	14	14
P05534		Single Protein	HLA class I histocompatibility antigen, A-24 alpha chain (1A24_HUMAN)	40.663	34	1176	67.9452	90.137											17																	23	24							17
P49327		Single Protein	Fatty acid synthase (FAS_HUMAN)	273.254	33	380	22.0231	80.9239		11			1	5	1				3		12	12	3	4	2	16				12		6		5	15	12	11	7	5	15	2	2	13	3		7	8	12	5
P10909		Single Protein	Clusterin (CLUS_HUMAN)	52.461	33	1778	47.4388	80.8463	18	19	17	21	16	22	20	17	16	20	21	21	16	16	17	18	19	18	21	21	24	17	21	17	15	16	19	18	18	19	16	19	17	18	18	17	20	20	17	19	17
P05155		Single Protein	Plasma protease C1 inhibitor (IC1_HUMAN)	55.1194	33	1937	45.8	74.8	20	15	19	21	17	15	15	16	16	19	15	19	14	18	16	15	11	11	21	19	22	16	14	12	19	19	17	17	15	19	16	11	15	17	15	19	18	19	19	17	15
P01891		Single Protein	HLA class I histocompatibility antigen, A-68 alpha chain (1A68_HUMAN)	40.8831	33	1023	63.5616	90.137					6				2				18														16										5
P04439		Single Protein	HLA class I histocompatibility antigen, A-3 alpha chain (1A03_HUMAN)	40.8152	33	1205	67.9452	90.137										12			21				17						6			23	27
Q9ULV4		Single Protein	Coronin-1C (COR1C_HUMAN)	53.2151	33	1002	54.6414	71.519	1	22	6	5	15	19	18	5	1	5	22	7	24	23	20	21	9	25	6	3	4	26	6	19	10	16	20	19	20	7	12	17	12	15	20	16		14	16	14	14
P01892		Single Protein	HLA class I histocompatibility antigen, A-2 alpha chain (1A02_HUMAN)	40.8962	33	1091	63.8356	90.137		16			9	15									14	17		13	8	13		19			6	18	23	22	22		14	24
P24557		Single Protein	Thromboxane-A synthase (THAS_HUMAN)	60.4791	33	772	52.3452	78.7992		18	2	1	8	3	5				4		17	8	5	13		19	3	2		20	1	17	3	16	18	23	22	21	17	23	18	14	25	7	1	4	12	21	16
P02656		Single Protein	Apolipoprotein C-III (APOC3_HUMAN)	10.8455	33	1503	83.8384	100	11	9	8	8	4	19	6	20	8	12	12	8	15	9	7	6	22	8	9	13	20	7	11	10	8	7	6	9	5	7	5	5	4	5	5	15	21	16	5	6	15
P02042		Single Protein	Hemoglobin subunit delta (HBD_HUMAN)	16.0453	33	2786	86.3946	100	14	14	16	16	17	20	14	24	15	19	19	15	14	15	11	17	26	16	14	19	21	14	13	18	17	17	10	12	16	12	12	12	15	12	11	10	16	19	16	10	11
P02763		Single Protein	Alpha-1-acid glycoprotein 1 (A1AG1_HUMAN)	23.4968	33	1615	73.6318	79.602	9	8	13	13	7	7	9	10	10	10	12	9	8	8	11	8	8	10	12	11	13	8	9	7	9	10	12	12	9	13	10	7	11	13	9	13	12	12	9	8	10
P03952		Single Protein	Plasma kallikrein (KLKB1_HUMAN)	71.3228	32	674	52.6646	94.0439	15	7	10	11	16	9	9	11	8	15	8	16	10	11	6	6	7	8	15	13	15	8	18	7	15	12	4	8	5	6	5	6	6	15	5	11	17	11	10	10	11
P13746		Single Protein	HLA class I histocompatibility antigen, A-11 alpha chain (1A11_HUMAN)	40.9112	32	1233	67.6712	90.137								10																														19	24
O00429		Single Protein	Dynamin-1-like protein (DNM1L_HUMAN)	81.8261	32	999	61.5489	100		21			11	12	10	3			13	2	19	19	10	18	5	24	9	4	1	23	2	17	3	14	20	24	21	21	17	23	11	10	16	12		17	20	20	19
P43652		Single Protein	Afamin (AFAM_HUMAN)	69.024	32	1213	57.596	93.99	19	15	17	23	13	13	14	13	16	15	11	19	10	17	15	14	14	12	17	17	16	18	18	14	14	14	13	13	12	9	10	13	18	20	13	15	16	14	15	18	14
P16109		Single Protein	P-selectin (LYAM3_HUMAN)	90.7732	32	1045	42.1687	57.5904	2	16	1		7	10	11	4	1	2	14	7	17	14	14	18	3	16	8	8		21	4	19	6	14	21	24	22	17	13	28	24	19	27	11	1	13	16	22	16
P02538		Single Protein	Keratin, type II cytoskeletal 6A (K2C6A_HUMAN)	60.0083	32	539	49.6454	76.9504	8				6					9		10				6	15						12			6	14				16		13				23	3			25
P07359		Single Protein	Platelet glycoprotein Ib alpha chain (GP1BA_HUMAN)	71.4952	32	1878	34.9693	57.362	11	20	12	10	16	16	16	14	9	11	17	13	22	17	14	20	18	23	13	14	11	22	13	18	14	21	24	24	21	17	23	21	21	20	24	20	4	24	23	23	16
P62258		Single Protein	14-3-3 protein epsilon (1433E_HUMAN)	29.1554	32	1729	78.4314	100	6	22	7	8	10	16	11	13	6	9	17	10	21	16	15	16	10	23	15	10	10	22	8	19	9	22	25	20	20	18	17	25	20	17	23	14	8	24	21	21	16
P48059		Single Protein	LIM and senescent cell antigen-like-containing domain protein 1 (LIMS1_HUMAN)	37.2258	32	1463	77.5385	89.5385	6	25	7	5	16	17	16	15	6	7	21	12	25	17	14	19	14	19	10	13	10	20	8	20	13	22	27	21	22	15	15	24	16	16	24	18	5	16	19	23	17
P22314		Single Protein	Ubiquitin-like modifier-activating enzyme 1 (UBA1_HUMAN)	117.774	31	695	46.3138	86.4839		17	3		5	12	11	4		4	11	2	17	16	13	15	7	19	2	3		15	3	12	1	11	19	16	13	10	11	14	12	7	17	7		13	14	21	13
P19367		Single Protein	Hexokinase-1 (HXK1_HUMAN)	102.42	31	670	38.0589	78.4079		17			6	5	4				5	1	17	17	8	19	2	22	3	1		22	1	18	1	11	10	18	10	23	9	13	11	6	20	8		6	5	11	17
P00736		Single Protein	Complement C1r subcomponent (C1R_HUMAN)	80.0668	31	1036	47.5177	79.1489	19	10	15	16	12	11	15	11	12	19	14	22	13	13	13	11	6	6	16	16	19	11	20	9	12	12	11	14	14	14	10	11	15	15	8	13	20	16	13	13	17
Q9UBW5		Single Protein	Bridging integrator 2 (BIN2_HUMAN)	61.8368	31	1130	60.885	75.3982	6	17	6	6	14	16	15	8	5	9	16	3	21	16	17	17	10	21	13	14	10	18	13	17	10	17	16	15	15	13	12	16	13	12	13	11	5	13	13	15	13
P00558		Single Protein	Phosphoglycerate kinase 1 (PGK1_HUMAN)	44.5861	31	1279	79.8561	100	6	21	9	8	13	13	13	13	2	12	16	11	19	17	17	18	11	19	14	12	11	24	9	17	10	19	23	22	20	18	17	23	17	20	19	15	7	15	19	20	19
P14543		Single Protein	Nidogen-1 (NID1_HUMAN)	136.291	31	593	32.2374	60.4651		14			3	9	6	2			10	2	16	8	13	10	2	18	4	2		16	2	13	3	14	17	19	17	12	11	21	9	11	24	7		7	12	18	10
P31946		Single Protein	14-3-3 protein beta/alpha (1433B_HUMAN)	28.0648	31	1422	80.0813	100	10	19	10	8	13	16	9	10	5	10	16	8	16	14	14	15	9	17	9	10	11	18	8	16	11	20	26	19	17	16	20	20	19	18	22	14	7	20	19	17	16
O76074		Single Protein	cGMP-specific 3',5'-cyclic phosphodiesterase (PDE5A_HUMAN)	99.9211	30	396	45.4857	91.0857		8			3	8	3				6		20	7	7	9	3	14		1		13		6	1	10	19	12	12	5	2	10	8	3	10	2		7	9	11	8
P13647		Single Protein	Keratin, type II cytoskeletal 5 (K2C5_HUMAN)	62.34	30	460	41.1864	73.5593	5	6	7	14	3	4	3	6	8	8		9		3	15	7	13	3	10	9	9	7	8	6		6	4	2	1	2	10	7		8		2	16	2	5		22
P0DMV8	P0DMV9	Related Proteins	Heat shock 70 kDa protein 1A (HS71A_HUMAN)	70.009	30	1139	52.8861	90.3276	2	20		3	14	16	7	9	2	5	19	6	23	19	17	16	7	16	8	9	7	18	5	21	8	16	22	18	20	18	14	24	13	17	21	10	4	14	17	16	21
Q9H4M9		Single Protein	EH domain-containing protein 1 (EHD1_HUMAN)	60.5887	30	926	53.9326	87.8277	2	14	2	1	12	13	11	7			14	6	19	16	10	16	8	18	5	8	11	16	3	17	8	13	24	14	16	12	13	17	11	11	18	12		16	14	19	13
P30443	P30455	Related Proteins	HLA class I histocompatibility antigen, A-1 alpha chain (1A01_HUMAN)	40.8202	30	1255	63.5616	90.137		20	5	6	9	10	13	9			11		19	18	15		16	17	4	11	12			14	8	18	21				16	23	18	15	22		7	16	21
Q14697		Single Protein	Neutral alpha-glucosidase AB (GANAB_HUMAN)	106.807	30	558	42.7966	75		17			6	7	6	1		1	11	1	16	12	12	15	1	18	5			20		14		9	9	17	10	17	11	13	11	7	16	3		4	10	14	16
P25705		Single Protein	ATP synthase subunit alpha, mitochondrial (ATPA_HUMAN)	59.7136	30	1187	54.0687	85.7143	2	19	5	3	14	13	13	4		4	15	6	19	14	13	19	7	21	12	7	6	20	7	20	10	18	21	24	21	24	17	26	18	16	22	16	2	11	16	24	15
P0DOX2		Single Protein	Immunoglobulin alpha-2 heavy chain (IGA2_HUMAN)	48.9042	30	1042	48.3516	75.6044	12	11	14	13	11	7	11	8	16	14	12	16	7	10	11	11	7	5	9	12	10	9	13	9	11	9	12	9	9	4	8	4	11	11	5	13	17	12	10	10	6
P35749		Single Protein	Myosin-11 (MYH11_HUMAN)	227.199	29	1209	10.9533	93.5598	2	18	9	5	16	14	16	10	2	6	14	7	18	20	14	19	10	19	10	10	4	22	8	22	12	15	15	22	15	12	14	18	15	12		13	1	10	12	12	14
Q6ZNJ1		Single Protein	Neurobeachin-like protein 2 (NBEL2_HUMAN)	302.326	29	208	18.5548	70.2251		3				1							8	5	1	3		6				11		2		3	13	12	10	5	5	8	5	2	9	3		1	2	5	2
P09871		Single Protein	Complement C1s subcomponent (C1S_HUMAN)	76.6348	29	883	51.8895	61.4826	21	10	13	17	16	11	15	8	13	16	10	14	4	11	11	10	8	5	13	15	16	13	15	8	9	11	11	10	10	13	8	4	11	11	4	16	18	14	14	8	10
P08238		Single Protein	Heat shock protein HSP 90-beta (HS90B_HUMAN)	83.2121	29	954	45.9945	86.1878	3	19	4	5	9	13	12	7			14	6	16	14	14	16	5	17	8	8	3	18		16	5	14	16	17	15	14	18	17	12	11	17	7	3	13	13	16	15
P13671		Single Protein	Complement component C6 (CO6_HUMAN)	104.718	29	649	37.2591	85.1178	13	5	15	15	14	11	13	4	13	12	11	15	2	6	11	6	2	3	15	12	10	6	13	6	7	8	7	8	8	7	10	3	13	9	5	11	13	6	8	10	9
P11216		Single Protein	Glycogen phosphorylase, brain form (PYGB_HUMAN)	96.6345	29	569	47.4496	90.6287	1	14	1	1	6	4		3			8	1	13	8	8	14	3	17		2		11	1	6		8	14	11	8	16	13	13	12	6	11	7		14	12	15	13
P04040		Single Protein	Catalase (CATA_HUMAN)	59.7188	29	812	64.1366	92.0304	7	13	10	5	10	19	6	12	5	8	15	6	15	15	11	18	15	14	5	11	15	14	7	20	9	9	8	10	13	12	6	12	14	11	16	4	10	12	13	17	13
P16452		Single Protein	Erythrocyte membrane protein band 4,2 (EPB42_HUMAN)	76.9607	29	474	41.9682	83.068	3	12	10	7	8	19	9	23	4	10	9	9	9	14	10	13	19	10	2	8	16	11	3	19	8	2		2	8	1					3		5		2		2
P01019		Single Protein	Angiotensinogen (ANGT_HUMAN)	53.1205	29	1131	52.7835	61.8557	14	9	13	15	13	9	12	9	12	16	11	21	14	11	12	10	10	10	12	10	13	10	17	8	10	10	10	10	6	15	11	8	11	14	8	13	13	11	11	13	21
P02533		Single Protein	Keratin, type I cytoskeletal 14 (K1C14_HUMAN)	51.5294	29	480	56.9915	87.2881	7	10	8	13		6		6	4	7		3	1	2	15	7	14		12	9	5	6	10	11	5		12	6	1	2	13	9	3	9		3	22	2	4		23
P04004		Single Protein	Vitronectin (VTNC_HUMAN)	54.2712	29	1519	42.6778	80.3347	13	10	11	10	11	8	12	10	12	11	9	18	11	11	12	8	8	10	11	13	14	14	19	9	14	12	14	10	10	12	12	12	9	11	13	12	11	10	12	14	15
P01889		Single Protein	HLA class I histocompatibility antigen, B-7 alpha chain (1B07_HUMAN)	40.4349	29	1194	68.7845	90.0552	11	17			12			8		16	18				12		11			20	18			16			12	17		14				13		14
P02765		Single Protein	Alpha-2-HS-glycoprotein (FETUA_HUMAN)	39.2997	29	1964	52.3161	71.1172	12	11	13	12	12	11	11	12	13	12	11	19	11	11	13	11	12	11	13	15	13	10	12	12	7	12	10	10	12	10	11	11	12	12	14	12	13	14	11	11	12
P35580		Single Protein	Myosin-10 (MYH10_HUMAN)	228.858	29	1638	10.0709	96.2045	5	21	10	8	21	17	19	15	3	8	20	10	23	23	21	23	14	23	15	14	7	24	12	24	13	19		23	17	17	21	24	17	17	19	14	2	12	16	15	18
P10643		Single Protein	Complement component C7 (CO7_HUMAN)	93.4573	28	782	51.1269	82.4437	17	4	14	16	20	10	11	11	17	19	11	16	3	13	11	8	7	4	14	13	12	10	17	5	14	12	9	7	9	8	8	2	19	14	9	13	14	10	10	6	7
P07948		Single Protein	Tyrosine-protein kinase Lyn (LYN_HUMAN)	58.5368	28	606	63.0859	100		10	3	3	9	8	6	8		3	9	3	14	10	7	11	7	15	5	6	6	7	3	12	4	7	16	13	13	10	11	14	9	7	12	7	1	13	12	12	10
P50552		Single Protein	Vasodilator-stimulated phosphoprotein (VASP_HUMAN)	39.8051	28	1126	65.2632	67.1053	3	20	5	4	11	15	15	7	1	2	18	8	21	19	15	20	9	19	11	10	7	20	6	21	6	16	20	19	21	14	12	20	14	11	20	13	4	14	17	23	13
P11413		Single Protein	Glucose-6-phosphate 1-dehydrogenase (G6PD_HUMAN)	59.219	28	719	63.4951	100		18			6	4	5	4			10		16	12	10	12	7	19	3	3	1	18		16	2	14	19	20	15	14	11	20	10	7	17	6		14	12	13	15
Q9Y6C2		Single Protein	EMILIN-1 (EMIL1_HUMAN)	106.629	28	778	33.8583	70.2756	1	18			9	9	11	8			14	1	15	15	10	15	3	16	2	1	1	22	3	19	3	15	19	24	18	15	14	23	19	12	19	12		7	13	19	13
P48735		Single Protein	Isocitrate dehydrogenase [NADP], mitochondrial (IDHP_HUMAN)	50.8769	28	1109	50.885	84.9558	2	17	3	2	13	10	9	4	1	2	15	3	17	14	12	18	7	16	7	6	3	19	3	19	6	16	20	21	17	22	15	22	14	15	20	13		9	13	18	12
P08779		Single Protein	Keratin, type I cytoskeletal 16 (K1C16_HUMAN)	51.2362	28	416	57.2939	86.6808	7	12	7			5		5		7		3			13	6	19		10	8	4		13	11	3	3	14	7	1		7	10	3	7			18	2	2		22
P30460		Single Protein	HLA class I histocompatibility antigen, B-8 alpha chain (1B08_HUMAN)	40.3058	28	1245	66.8508	90.0552		17													14			19														17		16	22
P51659		Single Protein	Peroxisomal multifunctional enzyme type 2 (DHB4_HUMAN)	79.6363	28	442	53.3967	88.7228		6		1	2	3	2				4		7	5	4	8		8	1			11		9	2	8	17	15	16	11	10	18	13	7	19	6		2	8	15	4
P08697		Single Protein	Alpha-2-antiplasmin (A2AP_HUMAN)	54.5311	28	1308	54.3788	61.9145	19	12	20	17	18	18	19	15	17	18	18	19	14	19	22	17	9	10	16	18	17	14	19	14	14	13	15	12	14	12	12	13	13	17	11	17	17	17	18	17	14
P07237		Single Protein	Protein disulfide-isomerase (PDIA1_HUMAN)	57.0807	28	811	60.2362	93.3071	1	19	2		11	8	7	3		2	19	2	20	14	16	18	4	22	4	2	3	22	2	18	3	9	14	17	15	16	11	16	19	11	18	10	1	8	13	15	12
P03989		Single Protein	HLA class I histocompatibility antigen, B-27 alpha chain (1B27_HUMAN)	40.403	28	1255	62.9834	90.0552		17		4			10					5					11					15		21				20	19	14				12			10
P04259	P48668	Related Proteins	Keratin, type II cytoskeletal 6B (K2C6B_HUMAN)	60.0303	28	490	43.0851	76.9504	7							6	7		4				13		14						11			6	10						10	9			19			2	22
P04217		Single Protein	Alpha-1B-glycoprotein (A1BG_HUMAN)	54.2195	28	2074	51.1111	56.3636	20	16	20	19	17	15	16	14	17	20	17	23	13	19	18	16	17	16	18	19	19	16	23	13	17	18	15	16	16	17	16	18	18	17	14	16	18	20	18	18	18
P04196		Single Protein	Histidine-rich glycoprotein (HRG_HUMAN)	59.5409	28	1404	45.5238	69.1429	16	15	20	15	19	14	17	13	17	13	10	13	8	11	15	12	9	10	16	17	15	14	14	15	14	9	9	14	13	12	12	14	13	15	12	15	14	17	14	12	12
P27348		Single Protein	14-3-3 protein theta (1433T_HUMAN)	27.7468	28	1292	73.8776	100	5	20	7	9	14	14	10	10	6	9	15	8	17	16	14	17	10	21	10	9	9	20	7	16	8	21	24	16	21	13	16	20	17	15	21	16	6	15	21	17	17
Q14008		Single Protein	Cytoskeleton-associated protein 5 (CKAP5_HUMAN)	225.352	27	215	19.5374	90.6004	1	8	1	1		2	1	1	1	1	6	1	8	4	2	6	1	11	1		1	5	1	4	1	3	9	9	7	2	2	5		1	6	1	1	3	3	8	2
Q9Y2A7		Single Protein	Nck-associated protein 1 (NCKP1_HUMAN)	128.707	27	478	34.0426	83.422		11			2	4	1	4			1		12	4	3	7	4	14		1		8	1	9		15	14	12	10	9	4	16	5	5	13	1		11	11	15	5
P35609		Single Protein	Alpha-actinin-2 (ACTN2_HUMAN)	103.788	27	1655	20.8054	95.7494				11	16	17	16	11	7	9	21	12				19				10	8	20	11	19	12		21			15	16		19	16	20		8		15	19	15
Q9Y4D1		Single Protein	Disheveled-associated activator of morphogenesis 1 (DAAM1_HUMAN)	123.396	27	380	31.3544	89.2393		14			1	3	4	2		1	3	1	16	8	1	4	3	14				10		11		8	15	8	4	8	5	11	4	3	11	5		12	14	13	2
P50990		Single Protein	T-complex protein 1 subunit theta (TCPQ_HUMAN)	59.5825	27	518	58.0292	93.4307	1	11	1	2	3	7	4	5	1	2	8	2	12	9	5	11	6	14	2	5	4	17	3	10	5	11	16	15	12	6	9	13	8	6	9	6		10	10	10	8
P11171		Single Protein	Protein 4,1 (41_HUMAN)	96.9573	27	561	33.2176	87.037	4	13	9	9	11	18	10	19	5	14	10	9	12	10	12	13	21	8	2	11	16	11	9	16	9	7	1	3	8	4	3	2	4	2	4	2	9	2	6	2	6
Q9BSJ8		Single Protein	Extended synaptotagmin-1 (ESYT1_HUMAN)	122.78	27	352	37.3188	80.9783		14			6	3	6				5		7	11	9	10	1	13	1	1		15		12	2	4	7	7	8	10	8	8	5	4	12	3		1	5	4	4
P40939		Single Protein	Trifunctional enzyme subunit alpha, mitochondrial (ECHA_HUMAN)	82.9469	27	486	51.114	94.8886		9			3	1	3				5		7	7	4	12		10				12		9		9	11	17	11	19	13	17	10	10	20	4		1	6	12	5
P31150		Single Protein	Rab GDP dissociation inhibitor alpha (GDIA_HUMAN)	50.5501	27	960	68.4564	91.2752	1	18	5	4	13	5	8	10	1	4	13	3	20	14	12	13	7	19	7	9	6	20	2	15	9	15	22	18	16	16	13	23	13	18	23	12		14	19	21	14
P05156		Single Protein	Complement factor I (CFAI_HUMAN)	65.7066	27	784	45.9691	85.0772	12	11	13	11	13	12	14	8	14	16	13	18	8	13	14	11	8	7	14	14	16	8	17	10	10	9	13	10	11	6	10	6	14	11	9	13	14	10	8	14	8
P23219		Single Protein	Prostaglandin G/H synthase 1 (PGH1_HUMAN)	68.6417	27	793	58.2638	87.1452	1	15	2	3	8	6	6	2			6	2	10	8	5	11	3	16	3	2		15	2	15	3	10	11	20	17	18	9	13	12	10	18	7	1	5	8	11	7
P50395		Single Protein	Rab GDP dissociation inhibitor beta (GDIB_HUMAN)	50.6309	27	823	69.2135	100		21	3		12	6	5	11	2	4	9	2	17	14	13	15	6	22	8	8	5	16	2	14	5	11	15	16	17	18	10	18	10	13	17	8	2	11	16	17	12
P18463		Single Protein	HLA class I histocompatibility antigen, B-37 alpha chain (1B37_HUMAN)	40.4311	27	1219	64.9171	90.0552													12	17																12
P30486	Q31610	Related Proteins	HLA class I histocompatibility antigen, B-48 alpha chain (1B48_HUMAN)	40.337	27	1075	60.4972	90.0552	10	16	9					8					14	12						18	15	14						17	18					13	18
P30740		Single Protein	Leukocyte elastase inhibitor (ILEU_HUMAN)	42.7147	27	816	66.7546	79.1557	2	13	4	3	10	11	10	7		3	11	6	16	12	9	12	5	11	6	7	4	13	3	14	7	13	18	14	16	9	11	17	11	14	17	10	4	11	14	17	10
P30450	P18462, P30453, P30456, P30457	Related Proteins	HLA class I histocompatibility antigen, A-26 alpha chain (1A26_HUMAN)	41.0361	27	895	59.1781	90.137
P61158		Single Protein	Actin-related protein 3 (ARP3_HUMAN)	47.341	27	1272	67.7033	83.2536	4	21	5	6	15	14	13	13	1	7	17	6	21	15	16	18	9	21	11	10	10	20	7	17	10	21	19	20	22	17	15	21	17	16	20	18	7	16	19	19	18
P61981		Single Protein	14-3-3 protein gamma (1433G_HUMAN)	28.2849	27	1339	84.2105	100	7	17	10	7	11	14	12	9	3	9	13	10	16	16	14	13	13	18	12	11	11	15	8	18	7	17	19	17	17	12	15	20	16	15	21	15	5	19	17	17	15
P23528		Single Protein	Cofilin-1 (COF1_HUMAN)	18.4907	27	1706	81.9277	100	9	17	11	9	15	14	16	11	6	11	18	11	18	17	16	16	14	20	10	15	8	17	10	19	12	16	19	20	18	15	14	19	15	13	20	13	8	18	19	19	15
P02655		Single Protein	Apolipoprotein C-II (APOC2_HUMAN)	11.2768	27	778	79.2079	63.3663	5	7	4	4	3	11	2	15	4	9	6	4	8	10	3	5	13	7	3	4	12	4	8	3	2	5	4	8	6	4	2	5	6	3	2	16	15	9	4	4	10
Q13423		Single Protein	NAD(P) transhydrogenase, mitochondrial (NNTM_HUMAN)	113.823	26	445	31.2155	56.5378		11			2	1	4				3		5	4	4	11		10	1			9		8	1	8	11	14	11	15	6	18	14	10	17	4		3	4	10	6
P78371		Single Protein	T-complex protein 1 subunit beta (TCPB_HUMAN)	57.4521	26	546	68.2243	100	1	11	1	2	3	9	6	8		2	7	2	11	5	8	13	6	15	2	3	3	16	2	9	2	10	13	12	11	13	9	16	8	7	11	7	2	10	8	10	7
P43304		Single Protein	Glycerol-3-phosphate dehydrogenase, mitochondrial (GPDM_HUMAN)	80.8016	26	566	44.2916	85.9697		14	1		4		3				4		13	9	5	12		13				12	1	11		15	13	18	11	17	12	24	12	10	21	6		2	7	11	6
P29350		Single Protein	Tyrosine-protein phosphatase non-receptor type 6 (PTN6_HUMAN)	67.5191	26	465	52.7731	94.6218		9			2	5	2	3		1	7		11	9	6	9	5	12	1	4		12		10	2	9	13	14	13	8	8	13	5	9	12	3		12	7	14	6
P02748		Single Protein	Complement component C9 (CO9_HUMAN)	63.1327	26	831	49.7317	87.2987	16	9	13	14	12	10	14	8	11	15	11	14	9	15	14	11	3	10	15	11	13	10	16	10	11	12	13	14	12	9	10	8	9	9	7	15	13	11	5	10	12
P27824		Single Protein	Calnexin (CALX_HUMAN)	67.5259	26	731	36.8243	62.8378		14			5	7	7	2	2	1	8	2	11	14	8	14	3	15	3	2	1	17	4	15	3	13	14	21	15	15	9	14	14	11	19	8		5	9	14	9
P40197		Single Protein	Platelet glycoprotein V (GPV_HUMAN)	60.9207	26	1521	45.3571	73.0357	5	21	4	5	15	17	15	13		7	21	5	23	18	19	20	14	24	11	11	9	21	8	20	9	20	21	23	20	21	22	20	20	21	22	20		20	20	21	19
O75636		Single Protein	Ficolin-3 (FCN3_HUMAN)	32.882	26	1672	70.5686	84.2809	4	4	10	7	14	9	2	14	10	15	16	10	11	19	14	8	18	14	14	10	6	18	9	16	12	15	13	14	13	14	18	10	13	19	11	18	18	20	13	13	16
P30475	Q29836, Q95365	Related Proteins	HLA class I histocompatibility antigen, B-39 alpha chain (1B39_HUMAN)	40.303	26	1210	61.326	90.0552
P05546		Single Protein	Heparin cofactor 2 (HEP2_HUMAN)	57.0342	26	845	56.513	86.1723	10	8	11	13	10	11	12	10	11	15	13	17	10	13	10	8	9	10	14	10	13	8	17	9	9	10	11	11	9	9	11	8	4	9	8	15	13	6	6	11	12
P30481		Single Protein	HLA class I histocompatibility antigen, B-44 alpha chain (1B44_HUMAN)	40.4561	26	1203	60.4972	90.0552					12						12																				18	21							21	20	16
P07195		Single Protein	L-lactate dehydrogenase B chain (LDHB_HUMAN)	36.6151	26	1360	68.2635	84.7305	6	18	5	8	11	13	11	9	3	7	17	8	15	17	16	16	9	21	11	12	9	18	7	16	9	17	19	15	19	12	13	19	12	13	17	14	6	17	15	17	15
P02775		Single Protein	Platelet basic protein (CXCL7_HUMAN)	13.8854	26	2628	59.375	73.4375	8	11	9	7	10	10	9	9	6	6	12	6	11	11	13	13	10	13	11	10	7	15	6	13	8	14	13	18	15	13	12	15	15	15	15	12	7	11	13	13	12
P19652		Single Protein	Alpha-1-acid glycoprotein 2 (A1AG2_HUMAN)	23.5876	26	1360	70.1493	81.592	13	11	14	14	11	8	11	10	11	14	13	12	7	12	11	7	6	10	15	12	15	10	11	4	13	14	11	11	9	13	9	7	10	9	8	12	11	10	9	8	10
P08575		Single Protein	Receptor-type tyrosine-protein phosphatase C (PTPRC_HUMAN)	147.394	25	329	21.2098	75.804	2	5	2		5	4	2	8	2	6	5	3	6	4	3	1	6	3	2	6	10	3	3	3	3	7	8	4	7		3	9	2	3	12		4	3	7	3	4
P53396		Single Protein	ATP-citrate synthase (ACLY_HUMAN)	120.762	25	347	32.2434	77.6567		9			4	4	3	3		2	6	1	11	7	8	7		13	3	3		8		9		6	10	8	7	4	5	8	7	5	11	4		6	8	10	6
P06737		Single Protein	Glycogen phosphorylase, liver form (PYGL_HUMAN)	97.087	25	367	37.072	87.013		11			4	3	3				6		14	5	4	8		16		2		6		3	3	3	15	9	6	13	10	12	7		7	4		7	7	7	7
P50148		Single Protein	Guanine nucleotide-binding protein G(q) subunit alpha (GNAQ_HUMAN)	42.1153	25	1076	64.9025	91.0864	1	14	3	2	13	13	11	7		5	15	6	16	14	10	13	10	19	4	12	9	15	2	14	10	19	21	21	18	12	16	19	13	17	18	16		14	17	20	13
Q99798		Single Protein	Aconitate hydratase, mitochondrial (ACON_HUMAN)	85.3719	25	271	42.9487	80.5128		8							1	1	2		6	2	2	2		8				3		6		7	6	12	9	20	2	13	6	3	13			4	2	9	2
P04899		Single Protein	Guanine nucleotide-binding protein G(i) subunit alpha-2 (GNAI2_HUMAN)	40.4251	25	1476	67.6056	90.9859	9	22	11	11	15	13	15	15	9	17	18	9	18	15	17	16	14	21	14	13	13	19	14	21	14	21	22	21	20	16	21	22	18	16	19	15	14	17	17	18	18
P30466		Single Protein	HLA class I histocompatibility antigen, B-18 alpha chain (1B18_HUMAN)	40.25	25	1168	60.221	90.0552									4					18																	11					16
P00338		Single Protein	L-lactate dehydrogenase A chain (LDHA_HUMAN)	36.6654	25	1115	70.1807	89.4578	2	17	7	6	16	11	10	11	3	7	15	8	22	14	12	17	11	19	11	10	8	20	7	16	11	15	23	16	16	16	14	21	13	12	19	10	5	14	15	17	14
P62328		Single Protein	Thymosin beta-4 (TYB4_HUMAN)	5.04952	25	1823	88.6364	100	8	13	12	8	12	13	11	11	6	10	12	11	14	12	12	12	11	12	10	13	8	12	10	13	11	14	19	21	21	14	13	23	17	17	24	16	7	17	21	22	11
P05771		Single Protein	Protein kinase C beta type (KPCB_HUMAN)	76.8191	24	496	40.0894	93.7407		12			2	4	4			1	4	1	10	3	3	7	2	9	2	2		6	2	7	1	14	11	14	12	9	7	17	8	7	16	6		10	11	15	7
Q9Y613		Single Protein	FH1/FH2 domain-containing protein 1 (FHOD1_HUMAN)	126.473	24	286	29.1237	85.2234		6			2	2	4	1			6		12	7	7	10	1	13				10		7		4	6	6	5	4	6	10	8	6	8	4		2	6	8	5
Q4KMQ2		Single Protein	Anoctamin-6 (ANO6_HUMAN)	106.096	24	429	25.8242	79.4505		5			2	2					1		7	3	3	7		8				8		7		9	18	9	8	7	11	17	13	15	16	1		6	9	14	5
Q01813		Single Protein	ATP-dependent 6-phosphofructokinase, platelet type (PFKAP_HUMAN)	85.5415	24	450	40.051	76.148		11			1	1	5				7	2	17	11	3	10	1	12	2	1		16		11			6	16	12	5	13	22	4	7	15	4		9	13	10	8
Q14974		Single Protein	Importin subunit beta-1 (IMB1_HUMAN)	97.108	24	506	38.9269	68.2648		8	1	1	4	5	5	3		1	5		14	13	5	9	3	15		2	2	16		8	3	6	11	15	8	9	9	14	5	6	12	10		7	14	11	4
Q14247		Single Protein	Src substrate cortactin (SRC8_HUMAN)	61.5485	24	338	37.6364	80.1818		11	2	2	8	8	8	2		2	11	3	12	13	12	12	5	15	4	3		15	4	9	4	7	1	3	2	2	3	3	3	1	2	2		2	4	4	7
Q7LDG7		Single Protein	RAS guanyl-releasing protein 2 (GRP2_HUMAN)	69.2043	24	474	56.9787	91.954		12			4	5	6	2			7		13	9	9	9	2	13	1	2	1	13		10	1	4	10	11	8	9	6	15	6	5	12	6		7	6	10	8
P00748		Single Protein	Coagulation factor XII (FA12_HUMAN)	67.7479	24	702	45.8537	73.9837	16	10	7	13	15	6	14	14	13	14	12	10	9	9	7	10	8	7	15	16	14	8	17	3	10	11	9	8	11	7	10	7	10	6	6	7	13	10	11	6	7
P25311		Single Protein	Zinc-alpha-2-glycoprotein (ZA2G_HUMAN)	34.2371	24	1130	56.0403	83.8926	15	12	14	18	17	16	16	11	15	19	14	18	11	12	15	12	8	9	15	17	18	14	14	13	14	16	12	12	14	13	12	9	14	15	11	16	16	15	16	13	11
P27797		Single Protein	Calreticulin (CALR_HUMAN)	48.1118	24	941	57.7938	83.9329	2	15	7	5	15	12	9	4		3	13	6	16	13	14	14	8	17	9	7	5	18	5	16	6	12	14	20	12	15	12	15	12	11	16	10	5	10	9	14	14
P50995		Single Protein	Annexin A11 (ANX11_HUMAN)	54.3551	24	419	41.5842	62.3762		5			5	8		4		1	2	1	9	2	2	3	6	6		2		3		5	2	11	15	9	7	6	9	16	4	7	16	4		8	15	13	6
P09493		Single Protein	Tropomyosin alpha-1 chain (TPM1_HUMAN)	32.6887	24	1422	56.338	100		16	8	6	16	19	16	12	2	6	19		21	18	19	17	14	22	10	7	6	16	7	18	10	13	19	16	17	12	16	21	13	14	15	14	4	14	18	17	18
P16189	P16190, P30512	Related Proteins	HLA class I histocompatibility antigen, A-31 alpha chain (1A31_HUMAN)	40.9782	24	784	56.1644	90.6849	4		1	3	6	14	3	7	3	5		2	11	13	8					10	8	10	2	16	4	11	14		10					16	20	8			11	8
P06753		Single Protein	Tropomyosin alpha-3 chain (TPM3_HUMAN)	32.9298	24	1907	52.6316	100	12	20	11	10	17	21	17	17	4	12	20	11	23	19	21	21	15	23	14	13	9	20	11	20	16	17	22	20	19	16	17	22	17	18	19	20	9	16	20	20	20
P00491		Single Protein	Purine nucleoside phosphorylase (PNPH_HUMAN)	32.0972	24	768	88.9273	100	1	14	3		7	9	5	6		2	10	3	16	9	9	10	7	13	3	5	6	11		12	7	10	17	16	15	14	10	16	11	13	17	8	1	12	14	13	13
P50851		Single Protein	Lipopolysaccharide-responsive and beige-like anchor protein (LRBA_HUMAN)	318.906	23	232	10.5484	80.1607		8			1	2	2				3		7	5	5	6		7				9		7		4	6	9	5	4	4	7	3	3	6	5		3	3	7	3
P13796		Single Protein	Plastin-2 (PLSL_HUMAN)	70.2439	23	327	51.0367	94.7368	4	5	3		4	6		5	2	14	7	4	6	6	5	4	5		5	9	8	2	1	4	3	9	6	3	4	6	2	3	2	4	8	3	12	4	3	3	4
Q8WUM4		Single Protein	Programmed cell death 6-interacting protein (PDC6I_HUMAN)	95.9631	23	366	35.3687	84.3318		12			6	4	4	1			8		14	9	5	11	1	17	1	1		7		9		6	9	12	10	5	5	10	2	1	8	5		6	4	8	5
O14672		Single Protein	Disintegrin and metalloproteinase domain-containing protein 10 (ADA10_HUMAN)	84.0877	23	627	38.9037	90.6417		12		1	4	3	4	5		2	4	2	14	7	6	9	3	12	1	4	2	8	1	11	4	12	17	13	14	8	15	15	14	16	17	5		7	17	17	7
P30153		Single Protein	Serine/threonine-protein phosphatase 2A 65 kDa regulatory subunit A alpha isoform (2AAA_HUMAN)	65.2669	23	447	50.2547	90.3226	1	12	1	1	4	3	4	2		2	3		11	7	5	13	1	13	1	1	2	13	1	11	3	7	10	13	10	10	9	8	9	8	12	7		6	11	13	6
P61160		Single Protein	Actin-related protein 2 (ARP2_HUMAN)	44.7322	23	752	55.5838	76.1421	1	17	4	1	9	9	4	3	1	3	8	6	14	10	10	12	6	18	6	6	1	11	3	13	5	15	17	14	12	12	12	15	9	10	14	9	4	10	11	16	11
Q15404		Single Protein	Ras suppressor protein 1 (RSU1_HUMAN)	31.5207	23	1090	72.2022	87.7256	2	14	2	3	8	14	9	7	2	4	12	6	16	13	9	13	7	16	10	10	7	13	4	16	8	16	16	15	13	12	11	16	12	11	15	12	5	15	14	14	11
Q96PD5		Single Protein	N-acetylmuramoyl-L-alanine amidase (PGRP2_HUMAN)	62.1779	23	792	65.4514	93.2292	12	9	12	12	9	9	11	7	13	16	8	9	6	9	7	10	9	9	19	12	13	7	9	9	11	9	7	11	10	7	11	6	7	6	3	11	10	9	7	4	6
P30041		Single Protein	Peroxiredoxin-6 (PRDX6_HUMAN)	25.0192	23	1140	75.4464	100	3	17	6	5	11	14	11	6	2	8	12	6	17	15	15	15	9	16	11	10	5	16	7	16	9	12	17	14	15	20	16	17	14	14	16	15	4	16	19	17	16
P08133		Single Protein	Annexin A6 (ANXA6_HUMAN)	75.8256	22	216	41.4562	95.3938			3			2		2		4	3		1						1	2	8	1		1	1	4	1	3		3		4		3	18		4	3	9	2	2
P13797		Single Protein	Plastin-3 (PLST_HUMAN)	70.7662	22	208	50.6349	89.8413		3	1			4				4	2	2	6	3	4	3	1	3	1	2	2	3		3		4	5	4	4	3	1	1	1	2	5	1	4	4	4	3	3
Q9NYU2		Single Protein	UDP-glucose:glycoprotein glucosyltransferase 1 (UGGG1_HUMAN)	177.078	22	250	21.6077	86.1093		6					1				5		9	5	4	6	2	14	1	1	1	10		8	1	1	5	11	6	6	4	6	4		9		2	2	2	5	6
P41226		Single Protein	Ubiquitin-like modifier-activating enzyme 7 (UBA7_HUMAN)	111.624	22	323	38.9328	71.5415		6			1	1	3	3		1	6		8	12	6	7	1	11				10		7	1	5	8	12	10	5	8	10	4	2	7	5		2	2	10	8
P31146		Single Protein	Coronin-1A (COR1A_HUMAN)	50.9938	22	772	50.7592	70.4989	6	12	6	4	8	11	10	10	5	8	14	6	17	12	12	11	9	16	9	6	9	13	7	12	9	10	12	12	13	6	10	15	9	10	13	9	7	12	11	12	11
P06744		Single Protein	Glucose-6-phosphate isomerase (G6PI_HUMAN)	63.1072	22	479	46.595	81.8996	3	11	2	2	6	5	4	4	1	3	6	3	12	7	6	6	4	9	4	4	3	10	1	11	3	9	11	10	11	6	8	13	6	6	11	3	3	5	9	11	6
P23368		Single Protein	NAD-dependent malic enzyme, mitochondrial (MAOM_HUMAN)	65.4018	22	461	54.2808	81.5068		8			2	1	4	1			4		11	7	2	8	2	9	1	1		11		10	2	9	13	15	13	14	6	17	11	10	19	4		5	10	14	7
Q16181		Single Protein	Septin-7 (SEPT7_HUMAN)	50.648	22	422	55.1487	91.762		10			4	4	3	3			7		11	7	7	10	3	15	1			13		12	4		14	10	8	6	6	10	4	2	8	2		10	10	13	8
Q9NTJ5		Single Protein	Phosphatidylinositide phosphatase SAC1 (SAC1_HUMAN)	66.924	22	430	44.293	79.8978		10			4	3	5				4		12	5	7	10		12	1	1		14		14		8	6	11	9	10	6	15	9	9	14	5		3	7	8	5
Q9NVA2		Single Protein	Septin-11 (SEP11_HUMAN)	49.3672	22	480	56.8765	89.5105		11	1	2	5	6	5	4		1	6	1	10	7	7	8	4	16	2	2	1	13	2	8	3	7	8	9	10	6	9	14	7	7	10	6		8	7	9	10
P47756		Single Protein	F-actin-capping protein subunit beta (CAPZB_HUMAN)	31.3308	22	967	63.1769	100	2	15	3	4	10	14	9	5	1	6	11	7	17	12	11	11	6	17	8	10	9	15	6	16	9	14	14	17	13	13	14	13	11	12	14	13	2	14	12	13	10
P04843		Single Protein	Dolichyl-diphosphooligosaccharide--protein glycosyltransferase subunit 1 (RPN1_HUMAN)	68.5268	22	392	51.2356	94.0692		10	1		1	1	2				7		9	5	4	5	1	10				10		9		6	9	13	12	10	5	13	8	8	13	2		1	3	9	7
P30456	P30512	Related Proteins	HLA class I histocompatibility antigen, A-43 alpha chain (1A43_HUMAN)	41.0071	22	768	53.6986	90.137
Q14141		Single Protein	Septin-6 (SEPT6_HUMAN)	49.6853	22	505	58.5253	89.6313		17			5	7	4	4			7		11	6	7	7	2	15	2		1	10		7	3	6	10	13	8	7	8	16	6		11	4		9	6	11	14
P01137		Single Protein	Transforming growth factor beta-1 (TGFB1_HUMAN)	44.3128	22	481	57.4359	91.2821		10	1		5	4	3	5		1	4	1	5	8	4	6	4	7	2	2	2	10	1	7	4	12	14	16	10	11	9	15	9	10	17	5		5	6	9	8
P62937		Single Protein	Peptidyl-prolyl cis-trans isomerase A (PPIA_HUMAN)	18.0009	22	1708	75.1515	100	9	13	9	9	11	14	10	11	7	6	11	9	16	14	12	13	12	14	12	12	11	14	7	13	13	15	18	13	14	15	15	13	14	13	13	13	8	14	16	13	13
Q9NYL9		Single Protein	Tropomodulin-3 (TMOD3_HUMAN)	39.5703	22	441	67.8977	89.7727		9			6	8	6	4			10		12	10	9	12	4	12	2			14		15	2	6	9	8	6	8	9	12	4	5	10	5		5	6	7	9
P19105		Single Protein	Myosin regulatory light chain 12A (ML12A_HUMAN)	19.7815	22	973	80.7018	100					9								16		13	17				5		14							13			17	11		16	12				14	14
P04433		Single Protein	Immunoglobulin kappa variable 3-11 (KV311_HUMAN)	12.5673	22	775	75.6522	67.8261	8	4	11	12	6	5	5	7	13	11	5	16	5	6	6	5	7	4	8	12	9	4	10	3	10	12	7	6	7	4	5	4	9	8	4	9	9	7	5	5	5
O00299		Single Protein	Chloride intracellular channel protein 1 (CLIC1_HUMAN)	26.9057	22	1108	84.6473	100	6	16	5	6	12	12	12	10	4	11	16	9	16	17	14	13	11	17	10	13	13	14	12	15	12	13	18	18	15	16	13	19	14	14	17	10	10	15	16	19	17
P02776		Single Protein	Platelet factor 4 (PLF4_HUMAN)	10.8379	22	2811	62.3762	56.4356	8	17	7	9	12	14	13	12	5	7	15	7	17	15	16	17	13	17	10	10	9	19	8	15	9	17	18	21	18	16	16	21	16	17	21	14	4	16	18	20	16
P10720		Single Protein	Platelet factor 4 variant (PF4V_HUMAN)	11.5453	22	1896	66.3462	100											11		12	10	12	11		11	6			17		11		12	12	19	13	13	11	17	12	12	17			15	14	16	12
Q15746		Single Protein	Myosin light chain kinase, smooth muscle (MYLK_HUMAN)	210.583	21	302	12.6437	83.8558		7			1	3	2				6		13	7	6	8	2	13				13		10		4	8	10	5	4	1	5	3	2	11	1		3	1	4	3
P42892		Single Protein	Endothelin-converting enzyme 1 (ECE1_HUMAN)	87.1082	21	299	34.6753	85.3247		9			1	1	1				2		3	3		5		5	1			4		4		6	12	12	11	9	6	18	4	7	14	2		4	7	6	4
Q86VP6		Single Protein	Cullin-associated NEDD8-dissociated protein 1 (CAND1_HUMAN)	136.289	21	297	24.1463	78.6992		5			2	3	3	2			3		10	6	2	6	2	13	2		1	9		7		7	11	8	5	5	6	8	3	1	7	2		6	4	8	7
P05067		Single Protein	Amyloid-beta A4 protein (A4_HUMAN)	86.8881	21	344	28.1818	78.1818		11			4	3	3				5		13	3	4	5	2	10				12		6		7	11	12	7	9	3	15	8	4	14	3		4	6	11	4
P29144		Single Protein	Tripeptidyl-peptidase 2 (TPP2_HUMAN)	138.263	21	209	24.1793	86.3891		9				1	1	3					7	3	4	5		11				4		1		1	9	7	3	5	5	8	3		7	1		4	6	9	5
Q96C24		Single Protein	Synaptotagmin-like protein 4 (SYTL4_HUMAN)	75.9758	21	238	39.9404	95.082		7				2	2				2		6	2	4	6	1	9		1		8		7		2	5	11	6	4	5	8	4	1	7			4	5	7	3
P12931		Single Protein	Proto-oncogene tyrosine-protein kinase Src (SRC_HUMAN)	59.797	21	668	50.1866	79.4776	5	10	8	4	11	10	8	9		5	9	5	15	10	9	10	8	13	7	11	7	11	5	12	9	13	15	10	11	10	8	12	7	10	14	8	2	11	8	13	9
P55209		Single Protein	Nucleosome assembly protein 1-like 1 (NP1L1_HUMAN)	45.3459	21	600	45.0128	78.5166	2	7	2	2	5	7	5	3	1	3	7	4	9	9	7	6	3	8	4	3	2	7	2	7	2	9	10	12	11	10	9	13	12	7	7	5	1	8	8	11	9
P01877		Single Protein	Immunoglobulin heavy constant alpha 2 (IGHA2_HUMAN)	36.568	21	724	55.2941	67.3529																							6	5																4
Q14254		Single Protein	Flotillin-2 (FLOT2_HUMAN)	47.0347	21	480	51.4019	100		7	3	1	4	8	4	8		2	12	1	10	13	5	9	6	12	1	3	7	12		12	3	12	12	7	12	8	9	9	9	4	11	1	4	4	7	7	5
O43866		Single Protein	CD5 antigen-like (CD5L_HUMAN)	38.0629	21	978	58.2133	85.3026	8	10	12	12	9	9	6	12	9	18	11	13	11	9	7	5	10	3	14	15	13	8	9	20	14	15	15	7	8	9	8	7	18	8	10	6	19	7	7	13	10
P01619		Single Protein	Immunoglobulin kappa variable 3-20 (KV320_HUMAN)	12.5493	21	1447	66.3793	68.1034	12	4	12	16	7	8	7	11	11	10	8	16	5	7	9	6	9	6	13	13	9	5	10	4	12	12	9	6	8	5	6	4	8	9	5	9	10	7	8	7	7
P13224		Single Protein	Platelet glycoprotein Ib beta chain (GP1BB_HUMAN)	21.7038	21	985	34.466	46.1165	2	15	5	7	11	13	11	10	2	9	12	5	14	13	11	12	10	14	9	10	6	14	5	14	7	16	17	15	15	11	15	18	15	16	15	11	2	11	15	17	12
P48643		Single Protein	T-complex protein 1 subunit epsilon (TCPE_HUMAN)	59.6328	20	396	56.7468	100	1	8	1	1	4	4	3	5			5	1	8	5	3	7	4	10	3		1	14	1	6	2	4	10	9	5	8	5	12	5	3	8	3	2	10	8	11	7
P05160		Single Protein	Coagulation factor XIII B chain (F13B_HUMAN)	75.4612	20	264	45.0832	93.646	9	2	5	8	4	2	6	2	7	10	2	4	3	2	5	3	1	2	7	5	5	2	7	1	4	3	1	3	3	2	2	4	3	3	3	3	6	6	3	3	1
P05023		Single Protein	Sodium/potassium-transporting ATPase subunit alpha-1 (AT1A1_HUMAN)	112.824	20	375	26.784	72.434		8			2	4	1	6		2	3		7	5	4	3	3	8		2	4	8		6	2	9	15	11	12	3	8	14	5	7	14	3	1	5	8	11	6
P35611		Single Protein	Alpha-adducin (ADDA_HUMAN)	80.9047	20	220	42.4695	76.2551	1	7	4		3	10	4	9		5	6	3	10	6	6	8	7	6		5	8	5	1	12	3	2	3	4	5	2	1				1		2		1	1	3
Q0ZGT2		Single Protein	Nexilin (NEXN_HUMAN)	80.6087	20	304	34.8148	95.4074		13			7	6	6				10	1	12	13	10	8	1	15	4			14		10	3	3	5	6	4	7	3	5	4	2	5	1			4	3	6
O75390		Single Protein	Citrate synthase, mitochondrial (CISY_HUMAN)	51.6795	20	621	42.7039	64.1631		11	1		8	5	7	2			7	1	11	7	8	12	2	12	5	1		11	1	12	3	10	15	15	12	14	9	17	12	11	15	7		6	11	13	12
P31948		Single Protein	Stress-induced-phosphoprotein 1 (STIP1_HUMAN)	62.5994	20	238	45.1197	94.1068		10				1	1			1	6		8	7	5	6		13				12		6		3	10	8	6	5	2	11	4		9			2	5	4	6
P27338		Single Protein	Amine oxidase [flavin-containing] B (AOFB_HUMAN)	58.7252	20	368	49.2308	92.5		7	1		2	2	5				5		11	7	4	10		4		1		9		10	1	10	12	8	4	10	7	14	12	8	13	5			7	10	4
Q16555		Single Protein	Dihydropyrimidinase-related protein 2 (DPYL2_HUMAN)	62.2546	20	286	55.5944	92.3077		9			2	3	4				5		7	4	3	10	2	12	1	1		5	1	5	1	4	8	7	6	7	7	11	4	6	6	1		4	8	4	4
Q14344		Single Protein	Guanine nucleotide-binding protein subunit alpha-13 (GNA13_HUMAN)	44.0217	20	520	60.4775	100		10	1	2	5	3	4	5		3	5	4	12	9	7	4	5	9	3	6	2	8	2	6	5	8	13	11	13	10	11	11	9	9	11	7		9	9	9	8
P19971		Single Protein	Thymidine phosphorylase (TYPH_HUMAN)	49.9242	20	488	67.0124	83.8174		11	1		7	4	2	2		1	9		12	14	6	7	4	13	3	2		13		10	2	10	12	14	13	7	6	15	9	5	11	5		11	10	10	7
P24844		Single Protein	Myosin regulatory light polypeptide 9 (MYL9_HUMAN)	19.8144	20	806	67.4419	100		14	3	4	8	9	9		1	3	13	5	14	14	11	12	2	15	6	4		13	6	15	3	14	12	12	11	8	12	15	11	9	14	11		6	11	13	11
P08758		Single Protein	Annexin A5 (ANXA5_HUMAN)	35.9144	20	528	65.625	100	1	12	1		1	4	2	4		3	9	2	6	4	1	3		14	2	8	2	6	1	5	1	11	14	11	10	12	7	13	10	8	13	7		8	10	11	8
P62136		Single Protein	Serine/threonine-protein phosphatase PP1-alpha catalytic subunit (PP1A_HUMAN)	37.4878	20	437	56.9697	87.8788		7	2		5	6	7	3			10	3	10	6	7	8	4	8		3	3	9		9	3	7	11	9	9	10	7	8	7	5	7	6		7	6	8	7
P61586		Single Protein	Transforming protein RhoA (RHOA_HUMAN)	21.7541	20	791	74.6114	100		11	5	3	9	8	6	9	3	7	8	4	8	10	8	8	7	15	6	8	7	10		10		12	13	12	10	12	9	14		9	11	9	5	11	11	11	10
O15144		Single Protein	Actin-related protein 2/3 complex subunit 2 (ARPC2_HUMAN)	34.3115	20	682	56.6667	88.6667	3	11	5	5	10	8	6	7	1	3	10	4	13	8	13	11	7	14	5	3	6	11	4	13	9	12	13	12	13	8	9	13	6	10	14	7	4	9	11	12	12
O15031		Single Protein	Plexin-B2 (PLXB2_HUMAN)	204.997	19	138	17.0294	86.6703		1												1		1	1	5			1	2		1		2	4	8	3		1	8		2	9			3	6	7
P07358		Single Protein	Complement component C8 beta chain (CO8B_HUMAN)	67.0035	19	372	39.0863	88.3249	9	2	5	8	6	3	7	6	8	11	4	10		7	6	6	1	3	9	8	8	4	10	1	2	4	3	5	7	3	5	1	6	5	2	11	9	6	2	5	4
Q5JSH3		Single Protein	WD repeat-containing protein 44 (WDR44_HUMAN)	101.304	19	193	29.0252	100		12			2	1	1	2			7	1	9	5	6	5	1	11				10		5	1	2	2	3	4	4	1	3	3	1	3	1		5	2	4	6
P49588		Single Protein	Alanine--tRNA ligase, cytoplasmic (SYAC_HUMAN)	106.743	19	245	30.1653	91.8388		6			1	5	3	2			6		8	4	6	6	2	9	1	1		8		3		4	8	6	6	5	2	9	5	2	6	2		2	4	7	2
P13646		Single Protein	Keratin, type I cytoskeletal 13 (K1C13_HUMAN)	49.5574	19	223	34.2795	84.7162		4			1	1	2		1	1	2	4	1						5	1	2	5	11	3		1	4	3				3	12	1	1	2		1	1		7
P29401		Single Protein	Transketolase (TKT_HUMAN)	67.8347	19	459	39.6469	82.825		12			7	4	4	2		1	8	1	9	9	6	6	5	12	3	2	3	11		10	5	13	10	10	8	5	4	10	6	5	8	5		10	8	10	8
P38646		Single Protein	Stress-70 protein, mitochondrial (GRP75_HUMAN)	73.6348	19	299	44.0353	93.0781		7			4	1	3				3		7	7	4	6		9		1		7		6		7	7	7	6	11	2	12	10	6	12	2		2	4	6	3
P06681		Single Protein	Complement C2 (CO2_HUMAN)	83.2143	19	458	26.8617	83.3777	17	4	12	10	11	7	8	6	4	13	9	15	2	3	6	5	4	2	9	10	14	4	14	6	11	4	6	6	4	5	4	2	5	5		7	14	3	4	4	6
P11169		Single Protein	Solute carrier family 2, facilitated glucose transporter member 3 (GTR3_HUMAN)	53.8893	19	616	22.379	49.1935		9			6	6		4		3		3	7		7	9		8		5	5	8	3	8		8	12	11	8	13	8	10	11	11	14	9	2		11	11
P16671		Single Protein	Platelet glycoprotein 4 (CD36_HUMAN)	53.0193	19	1220	33.6864	72.6695	4	12	5	5	7	9	8	9	4	4	12	6	12	10	11	13	8	13	4	9	8	11	7	12	7	13	14	13	14	13	12	17	16	13	13	10	5	12	13	12	11
P07225		Single Protein	Vitamin K-dependent protein S (PROS_HUMAN)	75.0739	19	1131	35.9467	79.4379	13	15	12	13	12	15	14	12	14	11	11	14	12	17	11	13	9	12	10	12	11	12	12	12	11	15	15	16	14	13	14	17	16	15	15	14	14	10	13	17	12
P02760		Single Protein	Protein AMBP (AMBP_HUMAN)	38.974	19	968	51.9886	89.4886	15	7	14	11	10	10	10	6	12	14	7	15	8	8	10	9	6	8	10	14	12	6	17	8	8	10	8	8	6	9	8	10	9	9	9	11	13	9	9	9	7
P60174		Single Protein	Triosephosphate isomerase (TPIS_HUMAN)	30.7717	19	1214	73.0769	100	7	16	6	6	10	10	12	10	5	7	12	9	16	16	17	17	9	18	12	7	6	18	7	17	9	17	17	18	17	17	16	18	18	12	15	9	3	13	17	16	15
P02753		Single Protein	Retinol-binding protein 4 (RET4_HUMAN)	22.9953	19	978	74.1294	100	13	8	9	8	13	11	13	7	10	13	7	14	11	7	8	7	6	8	9	12	11	5	13	8	9	6	8	5	7	9	8	5	8	10	8	10	10	9	10	9	8
P10319	P18464, P30490, P30491, P30498, P30685	Related Proteins	HLA class I histocompatibility antigen, B-58 alpha chain (1B58_HUMAN)	40.312	19	920	50	90.0552											7			10													15							8		10	5
P36871		Single Protein	Phosphoglucomutase-1 (PGM1_HUMAN)	61.4105	19	381	48.9324	92.5267		9			1	4	2	1		1	5		8	2	6	10	1	10	2	2		14		9	2	7	7	12	11	7	2	10	5	7	10	4		6	7	9	4
Q15691		Single Protein	Microtubule-associated protein RP/EB family member 1 (MARE1_HUMAN)	29.9802	19	400	83.209	100		10			4	8	6	3			9		8	9	9	6	3	12	4	2		11	1	7	2	6	6	9	8	7	6	10	6	5	8	3		9	6	10	8
P60660		Single Protein	Myosin light polypeptide 6 (MYL6_HUMAN)	16.9191	19	1295	73.5099	100	9	13	8	7	13	12	11	8	9	8	13	7	13	14	11	14	11	15	10	8	8	15	8	14	10	13	14	14	14	16	13	14	13	12	14	13	6	11	14	12	14
P09486		Single Protein	SPARC (SPRC_HUMAN)	34.6097	19	844	60.7261	67.6568		16	1	2	6	7	5	4			10	3	11	10	10	12	4	12	7	3	2	14	3	13	3	12	11	14	13	11	9	16	13	14	13	9		10	12	11	12
P62820		Single Protein	Ras-related protein Rab-1A (RAB1A_HUMAN)	22.6634	19	662	74.6341	100	2	11	4	3	9	8	5	7			9	3	11	9	6	8	6	12	5	6	6	12	2	11	7	13	12	14	9	8	9	13	8	10	13	6	2	9	11	10	7
P84077		Single Protein	ADP-ribosylation factor 1 (ARF1_HUMAN)	20.6837	19	633	80.1105	100																																13								11
P61204		Single Protein	ADP-ribosylation factor 3 (ARF3_HUMAN)	20.5877	19	632	80.1105	100																											13					13
P60953		Single Protein	Cell division control protein 42 homolog (CDC42_HUMAN)	21.245	19	776	81.1518	79.5812		11	4	7	8	7	7	8	2	6	7	4	10	6	7	8	9	10	5	7	5	11	6	7	5	10	12	11	10	10	8	14	9	9	12	7	3	12	9	12	10
Q7Z406		Single Protein	Myosin-14 (MYH14_HUMAN)	227.732	18	740	7.26817	94.5363	2	8	6	3	11	9	10	6		3	9	3	11	14	11		6	11	6	5	2	12	4	12	8	9		11	10	9	7	11	10	7	10	8	1	7	8	8	7
Q14643		Single Protein	Inositol 1,4,5-trisphosphate receptor type 1 (ITPR1_HUMAN)	313.729	18	100	8.95577	83.6838							1				1		1	2		1		2				3					2	3	1	1	1	12	3	2	6	1			1	3
Q9UDY2		Single Protein	Tight junction protein ZO-2 (ZO2_HUMAN)	133.876	18	167	19.916	91.6807		9			3	3		1			3		4	6	4	10		10				9		4		1	4	4	4	1	2	4	3	5	6			2	1	2	2
Q13045		Single Protein	Protein flightless-1 homolog (FLII_HUMAN)	144.659	18	165	17.2577	83.3727		4			3	5	3				2		6	4	4	4		9				6		7		2	3	10	3	1	3	2	3		9	1				4	3
P07357		Single Protein	Complement component C8 alpha chain (CO8A_HUMAN)	65.121	18	423	44.863	87.6712	10	1	7	8	9	11	12	8	10	9	4	11	3	7	5	5	3	2	7	10	6	3	9	5	4	3	5	5	6	5	5	2	8	5	5	7	10	5	5	4	3
P49748		Single Protein	Very long-chain specific acyl-CoA dehydrogenase, mitochondrial (ACADV_HUMAN)	70.3454	18	264	44.5802	94.8092		6			1		1				1		4	4	1	6		6				6		7		7	4	9	4	12	2	11	6	6	10	2		1	3	10	4
P17252		Single Protein	Protein kinase C alpha type (KPCA_HUMAN)	76.7001	18	337	28.125	87.6488		6	2			3	2				1		6	3	1			7	1	1			2			9	9	8	6	7	6	11	5	6	9			6	9	10
P49368		Single Protein	T-complex protein 1 subunit gamma (TCPG_HUMAN)	60.4953	18	442	52.4771	92.2936		10	1	1	2	7	3	3		1	6	1	11	6	6	9	1	15	1	3	2	14	1	11	1	8	11	11	10	6	9	13	7	6	12	6		11	9	13	7
P35237		Single Protein	Serpin B6 (SPB6_HUMAN)	42.5941	18	356	66.2234	100		9			4	3	1	3			4		10	5	3	6	3	9	3	3		5		6	2	7	8	7	7	4	8	10	7	4	11	3		6	5	10	3
P20073		Single Protein	Annexin A7 (ANXA7_HUMAN)	52.7058	18	379	35.6557	61.4754		4	1		2	4	1	3		1	2	2	8	4	2	4	2	6	2	4	4	5		4	3	6	14	6	6	6	4	8	4	5	12	5		5	8	10	2
Q15084		Single Protein	Protein disulfide-isomerase A6 (PDIA6_HUMAN)	48.0913	18	544	54.5455	83.8636		10	1		8	8	6	2			11		12	11	9	13	3	12	7	1		14	2	13	2	6	10	13	14	10	10	12	10	7	11	8	1	4	5	10	12
Q16610		Single Protein	Extracellular matrix protein 1 (ECM1_HUMAN)	60.6353	18	308	42.037	93.1481	6	4	7	8	5	5	6	4	7	5	3	6	4	4	3	2	3	3	10	8	5	3	4	1	7	3	2	2	2	3	5	4	4	4	2	3	7	2	4	4	2
P0DOX3		Single Protein	Immunoglobulin delta heavy chain (IGD_HUMAN)	56.1891	18	296	42.9688	79.2969	15		4	6	1	7	7	1	2	5	1	3		7		4			14	3	7	6	9	7	3		2	5						4			4	2	5
Q15555		Single Protein	Microtubule-associated protein RP/EB family member 2 (MARE2_HUMAN)	37.0082	18	423	65.4434	88.9908	1	9		1	6	5	4	4		1	7	1	11	10	8	11	2	11	4	5	2	9	1	8	4	7	12	7	10	10	7	10	7	6	7	5		8	6	8	6
O14791		Single Protein	Apolipoprotein L1 (APOL1_HUMAN)	43.9469	18	479	46.7337	74.3719	10	6	7	9	4	8	7	9	10	14	6	12	7	4	3	5	7	3	7	9	13	3	10	6	6	6	8	4	5	7	3	2	6	7	3	10	10	4	3	8	10
P49411		Single Protein	Elongation factor Tu, mitochondrial (EFTU_HUMAN)	49.5102	18	269	53.3186	100		5			2								4	3	3	5		7				7		7		6	6	9	7	8	7	10	5	5	9	3		3	4	9	4
P00387		Single Protein	NADH-cytochrome b5 reductase 3 (NB5R3_HUMAN)	34.2127	18	668	62.4585	87.3754		8	1	1	6	4	6	1		1	7	2	9	8	9	8	2	10	3	3		9	2	12	2	9	11	13	9	14	10	14	10	10	17	6		7	10	10	9
P01764		Single Protein	Immunoglobulin heavy variable 3-23 (HV323_HUMAN)	12.5742	18	778	73.5043	100	8			9	9			8			8	10					7			9	8		9		13					3	7			6		9	10			8
P54920		Single Protein	Alpha-soluble NSF attachment protein (SNAA_HUMAN)	33.2113	18	384	77.9661	100		6			4	4	4				8		11	7	3	6		7	1			9		9		5	10	12	8	10	10	12	7	6	12	3	1	6	8	11	9
Q9H939		Single Protein	Proline-serine-threonine phosphatase-interacting protein 2 (PPIP2_HUMAN)	38.8336	18	304	56.5868	100		4	1		4	4	6	2		1	5	2	7	6	6	6	1	9		2		12		9		8	11	6	4	3	3	9	4	3	7	4		3	4	10	3
P36873		Single Protein	Serine/threonine-protein phosphatase PP1-gamma catalytic subunit (PP1G_HUMAN)	36.9597	18	422	50.774	87.6161		6			4		7				9		9	6	6	8	3	9				10		8		7	10	9	9		7	8			8	6		7	6	9
P30479	P30483, P30487, P30488	Related Proteins	HLA class I histocompatibility antigen, B-41 alpha chain (1B41_HUMAN)	40.514	18	957	43.0939	90.0552		11			10								11							12	11	12						14						11	13		5
Q9H0U4		Single Protein	Ras-related protein Rab-1B (RAB1B_HUMAN)	22.1572	18	707	77.1144	100					10						10		11				8	13				14		11	8	12		15	9	11	10	13	9	11	12	7			12	10	9
P63000		Single Protein	Ras-related C3 botulinum toxin substrate 1 (RAC1_HUMAN)	21.4362	18	657	69.7917	73.9583		10			6	7	7	8			8		10	9	9	8	8	13			5	10		8		12	11	12	9	10	9	9	9	10	9			11	8	9	8
Q8N392		Single Protein	Rho GTPase-activating protein 18 (RHG18_HUMAN)	74.9299	17	214	33.4842	100		8		1	1	1	3	2			3		8	4	2	7	2	9	1	1	1	9		4		5	8	5	6	2	3	5	3	3	4	1		3	3	3	1
Q92619		Single Protein	Rho GTPase-activating protein 45 (HMHA1_HUMAN)	124.536	17	237	23.1514	68.2218		7			3	3	2				6		6	4	4	4		5		2		8		7		4	3	6	5	4	3	10	4	4	6	4		5	4	5	3
P50570		Single Protein	Dynamin-2 (DYN2_HUMAN)	98.0032	17	173	23.1034	89.5402		3			2	4	4	1		1	2		8	5	3	4	1	9			1	3		5		5	7	5	4		4	6	3	3	4				4	4
P50991		Single Protein	T-complex protein 1 subunit delta (TCPD_HUMAN)	57.8878	17	265	46.9388	93.692		6			4	3		6			4		8	6	3	4	3	7	3			5		4	4	4	10	7	7	5	5	7	3	2	6			5	6	6	4
P55786		Single Protein	Puromycin-sensitive aminopeptidase (PSA_HUMAN)	103.211	17	199	25.2448	77.0403		4				1					4		9	4	3	3		5				7		6		4	8	5	6	2	2	6	3	3	11	1		4	6	6	3
Q08495		Single Protein	Dematin (DEMA_HUMAN)	45.4862	17	171	40	100		5	2	1	2	6	2	6		3	4	2	4	2	4	5	7	4		1	3	5	2	8	1	2	1	2	1		1	1	1		2	1	1	1	2	1	3
Q99439		Single Protein	Calponin-2 (CNN2_HUMAN)	33.6753	17	524	53.0744	75.7282	2	10	1		8	10	9	3	1	2	9	2	13	12	10	11	5	15	5	4	1	13	3	9	6	5	9	8	7	6	7	7	6	4	7	5	2	9	7	7	10
P08185		Single Protein	Corticosteroid-binding globulin (CBG_HUMAN)	45.1119	17	368	47.4074	81.2346	6		9	6	5	4	6	6	6	6	4	12	5	4	4	5	5	2	8	7	7	4	8	3	7	5	3	2	4	5	4	2	5	5	4	4	3	6	7	4	7
Q99832		Single Protein	T-complex protein 1 subunit eta (TCPH_HUMAN)	59.3289	17	254	44.3831	94.1068		8			3	3	3	4		2	4		9	6	3	5	1	9		3	1	7	1	5		5	7	7	6	5	3	6	5	2	7	3		2	4	7	7
P62873		Single Protein	Guanine nucleotide-binding protein G(I)/G(S)/G(T) subunit beta-1 (GBB1_HUMAN)	37.353	17	941	50.8824	67.6471	4	13	5	6	11	11	11	9	3	9	9	5	12	11	11	11	9	13	9	10	8	13	6	12	7	13	13	14	14	10	13	12	12	13	13	10	5	12	12	13	10
P30504		Single Protein	HLA class I histocompatibility antigen, Cw-4 alpha chain (1C04_HUMAN)	40.9693	17	739	47.541	78.6885								7		6																									11						4
P12429		Single Protein	Annexin A3 (ANXA3_HUMAN)	36.3527	17	366	59.4427	100		9	1		2	3	1	1		1	5	1	7	5	3	4	3	7	2	3	1	5		5	1	10	12	9	11	8	4	9	7	5	10	3	2	6	9	11	2
O15117		Single Protein	FYN-binding protein 1 (FYB1_HUMAN)	85.3351	17	270	29.3742	68.8378		6	2	1	7	7	4	3			7		12	7	8	8	6	14	4	1	1	11	1	11	8	4	4	4	3	3	3	3	1	2	7			3	4	5	5
Q8TF42		Single Protein	Ubiquitin-associated and SH3 domain-containing protein B (UBS3B_HUMAN)	72.6494	17	285	37.9045	73.6518		7			2	1	3	1			5		8	6	4	5		8	2			8		4		4	8	8	5	5	5	3	3	3	6	4		5	5	7	7
P13667		Single Protein	Protein disulfide-isomerase A4 (PDIA4_HUMAN)	72.887	17	158	31.6279	100		2			2	3	1	1			4		7	5	5	5		6				5		5	1		4	9	6	4	1	4	3	4	8	2			3	5	3
P05543		Single Protein	Thyroxine-binding globulin (THBG_HUMAN)	46.2946	17	480	50.8434	77.5904	10	5	9	10	9	4	9	3	8	12	3	11	5	8	7	6	1	3	4	9	10	3	11		4	8	8	6	2		9	4	10	9	7	7	11	9	6	7	10
Q16851		Single Protein	UTP--glucose-1-phosphate uridylyltransferase (UGPA_HUMAN)	56.9047	17	234	42.3228	92.5197		10			3	1	1	1			3		10	3	4	6		10				5		6		3	7	7	4	3	4	10	3	2	6	1		3	4	6	5
P13489		Single Protein	Ribonuclease inhibitor (RINI_HUMAN)	49.9411	17	406	60.9544	92.8416		11			4	3	1	5			7		10	4	8	8	5	13	4	1		11		3		7	11	11	8	8	8	11	9	7	11	8		6	10	11	7
P36955		Single Protein	Pigment epithelium-derived factor (PEDF_HUMAN)	46.2833	17	587	49.2823	79.1866	11	5	8	9	8	6	6	7	9	13	5	12	4	6	4	5	4	5	11	11	8	8	10	7	6	9	7	8	7	9	7	7	9	10	8	9	9	12	11	8	9
P55084		Single Protein	Trifunctional enzyme subunit beta, mitochondrial (ECHB_HUMAN)	51.2615	17	268	46.6245	83.1224		6			2	2	1	1			2		5	3	2	5	2	5		1	1	7	1	5	2	5	6	8	5	8	6	12	5	5	12	3			5	6	2
P35858		Single Protein	Insulin-like growth factor-binding protein complex acid labile subunit (ALS_HUMAN)	65.9938	17	664	37.8512	66.281	11	9	14	13	9	8	11	7	13	12	7	12	10	10	9	10	7	5	12	11	11	11	14	8	8	13	9	10	7	6	9	5	3	10	8	11	12	10	12	10	12
P62140		Single Protein	Serine/threonine-protein phosphatase PP1-beta catalytic subunit (PP1B_HUMAN)	37.1626	17	369	46.1774	87.7676			1							2	8	3	9				2	8					1		2				8		5						1	6	5		5
Q9NXH8		Single Protein	Torsin-4A (TOR4A_HUMAN)	46.8849	17	218	48.227	100		6			1	1	4				4		5	5	3	6		6	1			8		6	1	5	5	7	6	9	4	6	6	5	7	2		1	1	6	4
O00161		Single Protein	Synaptosomal-associated protein 23 (SNP23_HUMAN)	23.3395	17	520	65.8768	100		11	2	2	8	7	6	3		3	8	5	14	6	6	6	6	11	6	6	5	10		11	2	12	11	12	9	11	6	13	10	6	12	8		9	10	12	9
P04792		Single Protein	Heat shock protein beta-1 (HSPB1_HUMAN)	22.7685	17	435	77.561	81.4634	3	11	3	3	6	9	8	5		2	14	1	16	12	12	9	5	8	5	4	5	10	4	9	2	2	2	7	4	4	3	5	3	4	8	6	2	7	4	8	10
P01780		Single Protein	Immunoglobulin heavy variable 3-7 (HV307_HUMAN)	12.9344	17	736	64.1026	68.3761	7	8	10	7	8	7	6	9	10	8	6	9	7	6	7	7	8	5	6	8	9	5	7	7	11	6	9	8	7		5	3	6	4	5	7	8	7		7	6
P08134		Single Protein	Rho-related GTP-binding protein RhoC (RHOC_HUMAN)	21.9923	17	688	68.3938	100		8			6	9	6	7			9		8	8	9	8	6	11	7	6	7	8	4	9	7	10	10	10	9	11	8	11	7	8	10			9	8	11
P07203		Single Protein	Glutathione peroxidase 1 (GPX1_HUMAN)	22.0751	17	427	84.7291	84.7291		7			3	7	7	5			7		8	9	7	7	4	11	2	3	2	7		11	3	8	7	8	10	7	11	11	7	5	12	8		9	7	8	8
O75369		Single Protein	Filamin-B (FLNB_HUMAN)	277.99	16	1077	3.95849	83.359	6	12	7	8	11	12	9	10	5	7	12	9	14	12	12	12	8	12	9	9	5	13	10	13	7	13	13	12	13	10	13	12	10	12	13	10	4	10	12	14	11
O75882		Single Protein	Attractin (ATRN_HUMAN)	158.432	16	284	13.436	72.6382	8	4	3	8	6	6	5	4	5	6	3	7	4	3	5	3	4	2	7	7	5	5	5	4	3	3	3	3	3	3	4	3	7	5	2	5	4	6	6	4	2
O43182		Single Protein	Rho GTPase-activating protein 6 (RHG06_HUMAN)	105.882	16	162	24.4353	88.3984		7			2	2	3				5		7	5	5	3		9				8		5		2	2	2	1	3	2	2	1	2	4	2		2	2	3	4
P38606		Single Protein	V-type proton ATPase catalytic subunit A (VATA_HUMAN)	68.2605	16	247	39.7083	87.6823		3			1	1	1				2		7	4	3	5		6	2			7		6	2	3	7	10	7	6	6	8	6	4	8	3		3	5	7	4
Q06187		Single Protein	Tyrosine-protein kinase BTK (BTK_HUMAN)	76.2324	16	300	32.6252	100		5	1	1	4	3	3	3			4		7	7	4	7	4	7	2	1	2	7	1	4	3	5	8	5	6	5	6	8	7	5	7	4		4	4	8	4
P35241		Single Protein	Radixin (RADI_HUMAN)	68.5214	16	636	23.8422	92.2813	3		3	5	6	7	3	9	3	5	7	4	10	8		8	6		6	7	9			8	9	10			6					6	9		4	6	9
P07602		Single Protein	Prosaposin (SAP_HUMAN)	58.0738	16	370	33.5878	92.1756	2	6		1	5	3	4	2	1	2	6	1	8	5	4	7		4	4	2	1	8		7	1	5	7	9	8	7	4	10	4	7	10	3	1	4	5	6	4
Q10567		Single Protein	AP-1 complex subunit beta-1 (AP1B1_HUMAN)	104.57	16	234	21.0748	70.3899		5				3		1			5		6	5	5	5		9				5	1	5	1	3	8	8	7	5	3	8	5	4	7	3		2	6	5	4
P17987		Single Protein	T-complex protein 1 subunit alpha (TCPA_HUMAN)	60.3056	16	160	41.0072	93.8849		6	1		1	2	1	2	1	1		1	7	2	2	4	3	6	1	1	1	4	1	3	1	4	10	4	7	4	3	4		1	2	1		2	4	4	2
P50416		Single Protein	Carnitine O-palmitoyltransferase 1, liver isoform (CPT1A_HUMAN)	88.3107	16	211	26.132	82.6649		2			1	1	3				3		4	1	2	5		2				4		5		2	4	11	7	12	4	7	5	4	10	2			2	5	3
P13716		Single Protein	Delta-aminolevulinic acid dehydratase (HEM2_HUMAN)	36.2714	16	380	52.4242	78.7879	1	8	2	2	5	6	3	5	1	3	6		8	7	6	7	4	9	1	3	4	6	1	8	3	8	10	5	5	5	3	9	4	3	9	4	3	7	9	12	6
Q01433		Single Protein	AMP deaminase 2 (AMPD2_HUMAN)	100.624	16	194	22.4118	68.8282		8			2	2	1				4		7	5	4	4	1	9	1			6		6		2	3	5	4	3	4	8	2	2	4	2		1	2	3	9
P09104		Single Protein	Gamma-enolase (ENOG_HUMAN)	47.239	16	628	48.6175	100		10	2	2	5	6	6	4	1	2	7		10	6	6	7	7	12	2	5	1	8		10	2	7	6	10	7	10	6	9	8	4	7	7	2	7	7	9	6
P48426		Single Protein	Phosphatidylinositol 5-phosphate 4-kinase type-2 alpha (PI42A_HUMAN)	46.1955	16	317	49.5074	77.3399		8	3	1	2	3	3	2		1	6		10	4	5	5		10	3	2	1	8		6	2	4	9	8	7	4	7	8	7	3	8	3	1	5	4	8	4
Q08380		Single Protein	Galectin-3-binding protein (LG3BP_HUMAN)	65.2893	16	212	38.6325	75.7265	2	1	2	4	1	1	1	3	1	1	4	8		2	2	2	8	1	4	1	3	3	6	16	3	3	5	1	2	4		3	3	3	1	1	4	1	2	2	5
Q16891		Single Protein	MICOS complex subunit MIC60 (MIC60_HUMAN)	83.6263	16	159	29.6834	90.1055		5					1				2		2	1	1	4		4				6		2		1	4	8	4	8	2	6	4	3	8				2	4	1
O94919		Single Protein	Endonuclease domain-containing 1 protein (ENDD1_HUMAN)	54.9813	16	499	41.4	80.4		11	2	1	7	6	5	2		1	9	2	8	7	8	12	3	9	6	6	2	13	1	13	4	6	8	8	9	10	7	11	9	8	15	5		3	6	7	6
O43294		Single Protein	Transforming growth factor beta-1-induced transcript 1 protein (TGFI1_HUMAN)	49.7818	16	399	50.1085	79.6095		9		1	5	6	7	2		2	9	1	10	9	6	8	3	10	3	5	1	11	2	9	2	6	8	8	5	8	8	9	4	5	11	4		5	6	9	11
P31930		Single Protein	Cytochrome b-c1 complex subunit 1, mitochondrial (QCR1_HUMAN)	52.6124	16	282	56.25	87.9167		6			1	1	3				1		6	1	1	6		7				11		9	1	6	4	10	3	10	5	12	11	2	13	2		1	3	9	2
Q04695		Single Protein	Keratin, type I cytoskeletal 17 (K1C17_HUMAN)	48.076	16	163	43.5185	89.8148	2		2	5				1	2	2							6		5	2	2		2				8				11		2	3			13				12
P27169		Single Protein	Serum paraoxonase/arylesterase 1 (PON1_HUMAN)	39.7062	16	789	54.9296	76.338	10	6	10	11	10	11	11	9	10	12	7	11	10	10	6	8	5	7	12	10	8	9	11	9	9	7	9	7	7	8	8	8	9	7	8	11	9	9	8	8	9
Q9Y251		Single Protein	Heparanase (HPSE_HUMAN)	61.1101	16	517	30.3867	81.5838		10			2	5	2				10		12	10	3	12	1	9	3	1		10	2	11	1	10	12	12	12	11	10	14	14	11	15	7		4	7	13	8
Q16643		Single Protein	Drebrin (DREB_HUMAN)	71.3854	16	244	31.8952	61.9414	1	10		3	6	6	4	2		2	4		9	7	8	10	3	13	4	2	1	11	3	10	3	3	3	6	2	5	5	5	4	2	6	4		6	4	4	6
P54577		Single Protein	Tyrosine--tRNA ligase, cytoplasmic (SYYC_HUMAN)	59.1061	16	178	39.2045	100		5				1	1				2		2	4	3	2		6	1	1		5		2		3	3	8	4	3	2	6	2		2	1		3	4	7	7
P00367		Single Protein	Glutamate dehydrogenase 1, mitochondrial (DHE3_HUMAN)	61.3592	16	139	43.3692	93.3692		5											2			2		4				4		2		2	1	7		7	2	8	3	1	7				1	3
O00194		Single Protein	Ras-related protein Rab-27B (RB27B_HUMAN)	24.5922	16	681	57.7982	100	2	11			12	11	9	4	1		10	5	10	10	8	9	5	10	4	6	5	12	3	12	9	10	12	12	11	12	9	13	9	11	13	8		7	8	9	9
P52209		Single Protein	6-phosphogluconate dehydrogenase, decarboxylating (6PGD_HUMAN)	53.106	16	468	46.7909	85.5072		12	2	1	4	4	7	5		2	7	3	10	8	6	8	3	7	2	4	3	9	2	9	3	6	12	11	10	8	8	12	7	5	10	7		11	10	10	8
P22234		Single Protein	Multifunctional protein ADE2 (PUR6_HUMAN)	47.0491	16	275	44.7059	83.5294		4			1	1					2		4		2	2	1	3		1	1	4		3		3	11	11	11	2	4	10	7	4	10	1		1	4	9	3
P05141		Single Protein	ADP/ATP translocase 2 (ADT2_HUMAN)	32.8312	16	549	61.0738	89.2617	1	10		2	7	4	6	1		1	8	1	8	9	7	8	3	10	6	2	1	11	2	7	2	7	10	12	10	14	13	12	9	7	13	8		5	9	10	10
P40926		Single Protein	Malate dehydrogenase, mitochondrial (MDHM_HUMAN)	35.4807	16	482	58.5799	86.3905		13			6	5	3	3			8		8	5	6	9	2	10	2		1	12		6	2	9	10	13	11	11	5	13	10	7	12	5		6	4	14	8
P01772		Single Protein	Immunoglobulin heavy variable 3-33 (HV333_HUMAN)	13.0655	16	455	72.6496	100					9
P32119		Single Protein	Peroxiredoxin-2 (PRDX2_HUMAN)	21.8782	16	412	51.5152	82.8283	5	7	4	6	7	9	7	14	6	8	6	5	6	7	5	11	10	7	5	9	10	6	4	9	8	8	1	4	6	9	3	4	3	2	3	3	8	6	6	2	6
P30499		Single Protein	HLA class I histocompatibility antigen, Cw-1 alpha chain (1C01_HUMAN)	40.939	16	521	46.1749	78.6885				5				4															1							7
O95870		Single Protein	Protein ABHD16A (ABHGA_HUMAN)	63.2031	16	284	31.1828	80.4659		6			1		2						6	7	3	8		6	1			8		10		5	5	9	9	10	5	12	8	7	13				6	6	6
P52566		Single Protein	Rho GDP-dissociation inhibitor 2 (GDIR2_HUMAN)	22.9736	16	557	69.6517	100	3	8	3	2	5	6	5	6	2	4	6	4	9	9	6	6	4	9	6	6	3	10	5	11	7	6	11	11	9	9	7	12	6	10	11	6	4	8	11	11	7
P10644		Single Protein	cAMP-dependent protein kinase type I-alpha regulatory subunit (KAP0_HUMAN)	42.955	16	580	56.168	82.9396	3	14	2	2	2	11	7	5		2	6	4	11	8	8	8	4	14	4	4	3	12	4	10	5	11	10	11	10	9	7	13	8	10	11	5	1	12	10	11	10
A0A075B6S5		Single Protein	Immunoglobulin kappa variable 1-27 (KV127_HUMAN)	12.7034	16	1013	69.2308	100	9		9	8	9			7	9	11				7	7		6		9	12			10			7	8			5			8	8		7	11	9			6
P01624		Single Protein	Immunoglobulin kappa variable 3-15 (KV315_HUMAN)	12.4882	16	754	48.6957	37.3913	7	5	8	11	7	8	7	8	12	11	7	12	5	6	7	7		5	8	11	7	4	11	6	11	11	8	6	6		4	5	9	7	6	9	7	4	4	6	6
P15153		Single Protein	Ras-related C3 botulinum toxin substrate 2 (RAC2_HUMAN)	21.4151	16	663	67.7083	73.9583	3	10	3	5	8	9	6	9		6	9	2	11	9	9	8	6	11	6	8	6	10	3	10	7	10	11	11	10	10	9	10	10	11	13	9	3	10	10	11	10
P01615	A0A075B6P5	Related Proteins	Immunoglobulin kappa variable 2D-28 (KVD28_HUMAN)	12.9485	16	514	56.6667	35.8333	8	4	6	6	4	4	6	4	8	6	4	7	3	5	7	7	4	3	5	5	6	4	8	4	5	5	4	5	5	3	4	4	6	4	3	8	7	5	4	4	4
P21796		Single Protein	Voltage-dependent anion-selective channel protein 1 (VDAC1_HUMAN)	30.7536	16	405	80.5654	100		5				3	3						6	4	4	6	2	10	3			5		9		6	9	9	9	10	7	12	7	6	9	5		3	7	7	4
A0A087WSY6		Single Protein	Immunoglobulin kappa variable 3D-15 (KVD15_HUMAN)	12.5263	16	619	48.6957	37.3913	7		8	11	7	8		8	12	11	7	12	5	6	7	7			8	11	7	4	11	6	11		8	6	6		4	5		7		9	7		4	6
Q14203		Single Protein	Dynactin subunit 1 (DCTN1_HUMAN)	141.607	15	93	18.6228	89.2019		3				3	1				1		5	4	2	3		7				4		6		2	3	3	1	1	1	1			2			3	1	2
Q05193		Single Protein	Dynamin-1 (DYN1_HUMAN)	97.347	15	148	21.412	90.9722	1		1	1	2	3	2		1	2	2	1	10	6	4	5	1	7	1	2	2	4			1	2	7	5	5	1	2	4	1	4	7	2	1	1	3	3	3
P45974		Single Protein	Ubiquitin carboxyl-terminal hydrolase 5 (UBP5_HUMAN)	95.7253	15	139	27.8555	82.8671		3			1	3	2	1		1	4		4	2	4		1	6			1	2		4		1	4	4	2	4	3	7	2	1	4	3		2	2	4	3
Q9C0C9		Single Protein	(E3-independent) E2 ubiquitin-conjugating enzyme (UBE2O_HUMAN)	141.205	15	133	17.3375	76.0836		2				3		1		1	3		5	2	1	4		4			1	3		3		3	7	4	5	1	1	5	3	1	4	1		3	1	3	2
P63010		Single Protein	AP-2 complex subunit beta (AP2B1_HUMAN)	104.486	15	167	21.8783	70.0107		3			1	3	1	2			5		5	6	5	5		8				3		6	1	1	6	6	6	3	3	7	3	2	5	3		1			2
O00410		Single Protein	Importin-5 (IPO5_HUMAN)	123.55	15	139	21.3309	79.8541		4				2	2				2		3	2		3		6				4		3		3	5	5	2	5	4	4	3		4			5	3	3	1
P29622		Single Protein	Kallistatin (KAIN_HUMAN)	48.5112	15	376	49.6487	88.5246	8	4	8	10	7	4	6	5	8	5	6	9	5	5	7	5	2	3	6	5	9	7	10	4	7	6	5	3	3	3	5	3	3	5	5	7	6	5	6	4	6
Q13586		Single Protein	Stromal interaction molecule 1 (STIM1_HUMAN)	77.3753	15	266	26.8613	89.635		12			5	2	6				4		11	7	3	8	1	11	2			10		10	1	2	3	6	4	10	5	5	4	2	6	3			2	5	7
P15311		Single Protein	Ezrin (EZRI_HUMAN)	69.3697	15	538	24.0614	91.6382			3	5		7	4	10	4	6		4	9	6		6	6		6	7	9	8	4	6	9	8		7	6	5		8	5	6			6	6			7
Q96KP4		Single Protein	Cytosolic non-specific dipeptidase (CNDP2_HUMAN)	52.8449	15	202	55.1579	100		6	1	1	2	3	2	2		1	4	1	5	4	3	3	2	7		1	2	4	1	4	3	3	8	4	4	7	3	6	1	3	6	2		4	6	5	3
Q8WWI5		Single Protein	Choline transporter-like protein 1 (CTL1_HUMAN)	73.2533	15	342	20.0913	71.5373		7			4	5	3	4		1	5		6	4	3	6	1	7	1	3	3	5		6	1	6	12	9	7	7	8	11	5	6	9	4		6	7	10	4
Q9UJU6		Single Protein	Drebrin-like protein (DBNL_HUMAN)	48.1776	15	381	49.3023	76.5116		8			5	3	3	2		2	7	1	10	9	5	6	2	10	5	2	1	10		7	2	6	7	9	8	4	5	8	6	5	10	3	1	8	8	8	8
P02788		Single Protein	Lactotransferrin (TRFL_HUMAN)	78.1319	15	80	32.5352	100	1		1							3	5			2	1	1	4	1		2	5	1		1	4										2		11	2	2		1
Q96QK1		Single Protein	Vacuolar protein sorting-associated protein 35 (VPS35_HUMAN)	91.6489	15	92	24.1206	83.2915		4									2		1	2	2	4		8				5		3			1	3	3	2	1	1			2	1		1		1	3
Q6UWL2		Single Protein	Sushi domain-containing protein 1 (SUSD1_HUMAN)	82.6565	15	267	28.2463	70.415		6			1								5	3	1	4		4				5		5		9	11	7	9		7	9	6	5	8	2		4	10	10	1
P31323		Single Protein	cAMP-dependent protein kinase type II-beta regulatory subunit (KAP3_HUMAN)	46.2729	15	159	56.4593	91.3876		4				2							5	3	1	3		11				5		2		2	3	6	4	4	3	6			4	2			4	5	2
P22792		Single Protein	Carboxypeptidase N subunit 2 (CPN2_HUMAN)	60.5181	15	457	41.1009	68.4404	8	3	12	9	6	4	7	1	9	11	5	7	4	6	8	2	9	5	11	8	6	4	11	4	5	6	4	4	4	5	4	2	4	4	3	10	10	8	3	6	7
Q8IZP0		Single Protein	Abl interactor 1 (ABI1_HUMAN)	55.0467	15	323	37.2047	58.6614		8		1	6	4		5		2	5	1	5	3	4	6	4	10	1	5	2	6	1	7	2	8	7	6	9	8	7	7	2	3	5	1		7	5	7	6
Q03591		Single Protein	Complement factor H-related protein 1 (FHR1_HUMAN)	37.626	15	736	45.7576	77.5758	14	11	10	13	14	11	13	8	9			12	11	11	13	10	6	8			10	12	12	13	7	11	12			8				11		12	12	9	9	12	11
P46109		Single Protein	Crk-like protein (CRKL_HUMAN)	33.7559	15	286	51.4851	84.1584	1	7	1	1	3	4	4	2	1	1	5	1	6	7	4	6	3	8	4	2	1	9	2	5	2	6	4	7	10	8	5	8	6	4	9	4	1	7	7	7	4
A0A0B4J1X5		Single Protein	Immunoglobulin heavy variable 3-74 (HV374_HUMAN)	12.8314	15	676	58.9744	100	7		9	7		6	5	6	10	7		9				5	6		6						10		7										7		3
O75563		Single Protein	Src kinase-associated phosphoprotein 2 (SKAP2_HUMAN)	41.191	15	398	55.1532	88.3008		8		1	5	5	5	1		1	7	1	8	7	5	9	3	8	2	1	1	7		7	1	8	9	9	10	7	7	11	7	6	5	3		6	8	10	6
P07339		Single Protein	Cathepsin D (CATD_HUMAN)	44.5236	15	236	40.7767	80.8252		4			2	1	1				1		5	3	3	6		8				7		6		6	6	8	7	4	7	11	3	7	6	6			4	6	5
P52907		Single Protein	F-actin-capping protein subunit alpha-1 (CAZA1_HUMAN)	32.9023	15	650	73.7762	100	1	10	4	5	8	8	7	6		7	8	2	9	11	10	9	5	11	6	8	4	11	4	9	5	9	10	10	10	8	10	12	10	9	10	7	4	8	9	11	8
P00918		Single Protein	Carbonic anhydrase 2 (CAH2_HUMAN)	29.2279	15	651	72.3077	88.0769	5	10	6	5	8	8	7	6	4	5	7	4	9	9	9	6	8	8	7	7	7	11	4	7	6	12	10	12	10	5	9	12	13	9	12	8	5	6	9	11	6
O75558		Single Protein	Syntaxin-11 (STX11_HUMAN)	33.1748	15	358	49.4774	88.5017		12	1		3	3	4	3			5		11	5	3	6	1	9	3	2	1	9		6	2	10	9	9	7	7	6	9	4	6	8	3		9	7	8	6
Q13642		Single Protein	Four and a half LIM domains protein 1 (FHL1_HUMAN)	36.2386	15	423	42.4149	100	1	9		1	5	3	4	4		1	9	2	10	11	6	9	4	9	1	3		7		8	3	8	13	11	10	3	5	12	8	9	13	7		9	8	10	5
Q5SQ64		Single Protein	Lymphocyte antigen 6 complex locus protein G6f (LY66F_HUMAN)	32.4437	15	349	39.3939	56.9024		5			1	1	3	1			3	1	5	1	2	5	1	6	1	1	1	5		6	1	4	9	9	5	7	4	8	6	6	11	4		4	6	7	4
Q13561		Single Protein	Dynactin subunit 2 (DCTN2_HUMAN)	44.2039	15	198	53.1172	89.5262		7			1	6	2	2			8		8	2	2	8	1	11	1	1		8		8		3	3	2	2	6	3	4	3		4	1		5	1	3	4
P01763		Single Protein	Immunoglobulin heavy variable 3-48 (HV348_HUMAN)	12.8043	15	662	51.2821	68.3761	7				7																													3			7
P04179		Single Protein	Superoxide dismutase [Mn], mitochondrial (SODM_HUMAN)	24.7346	15	471	73.4234	82.8829	1	7	2	1	5	4	6	2	1	1	6	1	7	3	5	8	3	7	3	4	1	6		5	3	7	7	8	8	8	8	9	8	5	7	5	2	7	5	9	6
P01700		Single Protein	Immunoglobulin lambda variable 1-47 (LV147_HUMAN)	12.2759	15	544	68.3761	70.0855	6	4	7	8	6	4	4	5	7	6	5	9	4	4	4	4	3	4	6	7	5	3	8	4	9	4	4	5	4	3	3	3	6	6	3	5	7	6	3	5	4
P01699		Single Protein	Immunoglobulin lambda variable 1-44 (LV144_HUMAN)	12.1938	15	473	57.265	42.735	8			8	5		4					7					3		6	5			6					5	4					5		5	7				4
P21926		Single Protein	CD9 antigen (CD9_HUMAN)	25.399	15	727	33.3333	68.4211	3	6	5	4	5	6	5	6	2	4	5	5	6	5	5	5	5	6	5	5	5	6	4	5	5	7	11	8	8	8	11	9	9	9	10	6	2	9	8	8	5
P05090		Single Protein	Apolipoprotein D (APOD_HUMAN)	21.2618	15	837	36.5079	77.2487	9	8	9	11	9	11	7	10	9	8	9	8	9	9	9	9	10	6	9	7	11	9	8	9	9	9	8	8	7	8	7	4	6	9	7	8	9	7	9	6	8
Q14315		Single Protein	Filamin-C (FLNC_HUMAN)	290.841	15	1123	4.69725	86.6422	3	11	8	9	11	13	11	10	4	10	13	8	12	12	13	13	10	12	9	9	5	15	10	13	9	12	14	11	13	11	13	13	13	12	14	12	3	11	13		12
Q9HCM2		Single Protein	Plexin-A4 (PLXA4_HUMAN)	212.318	14	91	11.5628	76.1352		2											1		1			1				2		3		3		2	2	2	3	7		1	3			1	2	1	1
Q9Y4L1		Single Protein	Hypoxia up-regulated protein 1 (HYOU1_HUMAN)	111.266	14	148	25.1251	96.6967	1	6				1					4	1	5	3	2	5	2	9	1			9		4	1		6	7	6	4	2	3	2	2	6	1	1		2	1	4
O00139		Single Protein	Kinesin-like protein KIF2A (KIF2A_HUMAN)	79.9046	14	323	24.0793	84.5609		7		1	5	3	3	3		3	4	1	7	7	5	6	1	7	3	4	1	10	1	5		6	6	10	5	5	4	7	5	4	8	5		7	6	6	6
O75955		Single Protein	Flotillin-1 (FLOT1_HUMAN)	47.3256	14	257	42.3888	100		7	1	1	2	4	4	8		1	4		7	9	4	6	6	4	1		5	7	2	9	2	6	7	7	5	3	4	5	4	2	5		1	3	3	4	1
P06241		Single Protein	Tyrosine-protein kinase Fyn (FYN_HUMAN)	60.7234	14	314	36.3128	84.9162	2	6	2	1		3		3		2			8	3	3	6	3	9	2	3	3	5	1	4	3	7	8	8	7	4	3	5	5	3	6	2		5	4	7	5
P19013		Single Protein	Keratin, type II cytoskeletal 4 (K2C4_HUMAN)	57.2498	14	109	29.9625	74.3446		1	2	1		1		1	2	2		1		1		2	1		3	2	4		11		1	2							6	2			2	1
Q5VY43		Single Protein	Platelet endothelial aggregation receptor 1 (PEAR1_HUMAN)	110.591	14	180	20.7329	51.3983		5			3	1	3	2		1	3		3	2		3	1	3		1	1	3	1	4	2	3	6	4	2		2	4	3	5	7	2		3	4	5
Q05655		Single Protein	Protein kinase C delta type (KPCD_HUMAN)	77.4549	14	137	31.213	94.5266	1	4			2	3	1	2	1		4		7	3	2	5	1	3		1		5		3			5	3	2	1		6		2	3	2			3	3
Q8IWA5		Single Protein	Choline transporter-like protein 2 (CTL2_HUMAN)	80.0705	14	191	20.5382	67.847		3			1	1	2	1			1		3	1	1	1	1	1		1	1	2			1	4	11	3	4	1	6	10	3	3	7	1		3	8	7
P31939		Single Protein	Bifunctional purine biosynthesis protein PURH (PUR9_HUMAN)	64.5753	14	164	37.5	100	1	3	1		1	1	3	2			5	1	5	4	3	3		5				3	1	4	2	6	4	2	4	5	2	6	2	1	5			1	4	3	2
Q05209		Single Protein	Tyrosine-protein phosphatase non-receptor type 12 (PTN12_HUMAN)	88.0514	14	127	27.3077	87.3077		5			3		2				7		4	6	3	5	2	4				6		4		1	5	3	4	3		2	2		3			2		3	2
P62879		Single Protein	Guanine nucleotide-binding protein G(I)/G(S)/G(T) subunit beta-2 (GBB2_HUMAN)	37.3071	14	751	48.8235	67.6471		11		3	8	8	7	6		8	9	5	11	11	9	12	4	11	4	7	7	11		10	7	10	11	11	13	7	9	11	11	7	11	11	4	10	10	10	8
P61106		Single Protein	Ras-related protein Rab-14 (RAB14_HUMAN)	23.8819	14	311	80	100		5			3	2	2	2			4		8	4	5	5	2	8	1		2	4	1	5	2	5	6	5	5	6	4	8	4	3	6	3		4	6	6	9
P05121		Single Protein	Plasminogen activator inhibitor 1 (PAI1_HUMAN)	45.031	14	247	50	72.3881		2		1	1	1	1				3		1	3	1	4		5	1			6		6		5	7	12	7	10	6	11	6	7	12	3		1	4	7	4
Q06830		Single Protein	Peroxiredoxin-1 (PRDX1_HUMAN)	22.0963	14	432	67.3367	100	2	10	2	2	5	4	5	3	1	3	4	3	8	10	6	7	3	10	3	6	5	9	5	8	3	10	6	8	9	8	7	11	6	6	7	6	4	7	8	6	7
Q99685		Single Protein	Monoglyceride lipase (MGLL_HUMAN)	33.2402	14	375	68.6469	83.1683		6			4	8	4	2			5	1	10	7	5	8	2	7	2	3		10	1	11	1	7	11	8	9	6	6	8	5	5	7	7		6	6	7	7
P26641		Single Protein	Elongation factor 1-gamma (EF1G_HUMAN)	50.0871	14	339	39.5881	90.8467		8	1	1	2	2	2	6			6		7	5	3	7	2	9	2	2	2	5		5	3	7	7	6	7	5	7	8	7	4	7	4		7	5	10	5
Q07960		Single Protein	Rho GTPase-activating protein 1 (RHG01_HUMAN)	50.4042	14	291	49.2027	92.7107	1	8			6	2	1	2		1	6		6	6	4	4	2	10				8		5	5	5	5	9	5	7	5	6	6	4	6	6		4	4	5	4
Q15365		Single Protein	Poly(rC)-binding protein 1 (PCBP1_HUMAN)	37.4739	14	246	53.6517	89.6067		6			3	4	4	3	1	1	5		5	4	5	3	2	9		1		5		4		4	5	4	5	9	3	5	3	4	9	4		5	3	5	4
P07355		Single Protein	Annexin A2 (ANXA2_HUMAN)	38.5798	14	174	60.177	100		3	3		4	4		5		7				2			8			3	4				4										3		4	4	4
P61163		Single Protein	Alpha-centractin (ACTZ_HUMAN)	42.5869	14	310	57.4468	100		4		1	3	3	5	2			3		6	3	4	4	4	5	2		1	4		5	1	6	8	7	6	6	5	6	4	5	9	4		4	6	9	7
Q6IBS0		Single Protein	Twinfilin-2 (TWF2_HUMAN)	39.5233	14	372	55.8739	100	1	4	4	1	2	4	3	4	1	1	3		6	7	6	7	2	10	2	4	1	6	2	6	4	3	4	6	7	8	6	9	4	5	6	4		5	7	7	7
A0A0C4DH25		Single Protein	Immunoglobulin kappa variable 3D-20 (KVD20_HUMAN)	12.5072	14	888	68.9655	68.1034	6	3	8	9	4	5		7	6	8	5	9	4	5	5	5	6	3	9	8	6	3	7	3	8	6	5	6	7	3	5	3	5	5	3	6	7	6	6	3	3
P18085		Single Protein	ADP-ribosylation factor 4 (ARF4_HUMAN)	20.4977	14	368	77.2222	100		7			3	4	2	2			4		9	7	3	7		8		3		5	1	6		6	9	8	8	4	4	7	3	4	7	5		7	4	7	6
A0A0B4J1Y9		Single Protein	Immunoglobulin heavy variable 3-72 (HV372_HUMAN)	13.1945	14	600	63.0252	68.9076	5	4	6	5	5	4		5	6	5	4	8	5	4	4	4	5	5	5	5	5	5	4		10	6	5	4	4				6			7	6	5	5	5	5
P61225		Single Protein	Ras-related protein Rap-2b (RAP2B_HUMAN)	20.4912	14	458	77.0492	100		7	1	2	7	6	3	7		5	6	4	8	6	3	6	5	9	2	6	5	8		7	1	7	10	12	7	7	10	9	7	6	10	7		6	11	10	7
P45880		Single Protein	Voltage-dependent anion-selective channel protein 2 (VDAC2_HUMAN)	31.5465	14	325	60.5442	86.0544		9			4	3	2	1			5	1	7	5	4	6	1	7	2	1		9		7	1	7	8	9	10	8	7	11	6	5	10	2		2	4	7	6
Q99714		Single Protein	3-hydroxyacyl-CoA dehydrogenase type-2 (HCD2_HUMAN)	26.9061	14	275	84.6743	100		5			3	2	2				2		6	3	3	4		6				5		4		6	6	8	7	9	5	10	6	5	9	5		1	6	7	4
P07093		Single Protein	Glia-derived nexin (GDN_HUMAN)	43.9742	14	215	39.4472	77.1357		2		1							2		4	1	1	5		4	1			8		2		5	9	9	7	2	3	9	1	1	9			2	3	6	1
P16188	P16189	Related Proteins	HLA class I histocompatibility antigen, A-30 alpha chain (1A30_HUMAN)	40.8792	14	673	38.3562	90.137								6					8																					11	12
P12236		Single Protein	ADP/ATP translocase 3 (ADT3_HUMAN)	32.8452	14	478	51.0067	100		10			6	4	6				8		9	8	6	8		10	5	2		12		9		6	11	11	8	14	10	11	9	7	13	7		3	9	10	8
Q9Y624		Single Protein	Junctional adhesion molecule A (JAM1_HUMAN)	32.5625	14	883	45.4849	88.6288	3	11	2	5	10	11	12	8	1	3	10	7	12	8	9	12	7	11	7	10	5	11	5	12	7	12	13	13	13	7	11	12	12	10	12	10		11	11	11	9
P23284		Single Protein	Peptidyl-prolyl cis-trans isomerase B (PPIB_HUMAN)	23.7275	14	508	54.6296	100		12	3	1	6	7	7	1			9	3	9	9	10	10	4	11	4	2	1	9	4	8	4	8	6	9	10	9	6	9	8	10	11	7		7	9	9	8
P02654		Single Protein	Apolipoprotein C-I (APOC1_HUMAN)	9.32609	14	1279	51.8072	59.0361	11	11	10	12	8	14	10	11	10	14	11	10	10	11	12	9	12	12	10	9	12	9	13	11	8	10	10	9	8	9	11	9	9	10	9	14	14	12	12	10	12
Q96RT1		Single Protein	Erbin (ERBIN_HUMAN)	158.2	13	201	13.5269	89.9433		6			1	3	1			1	3		7	1	2	4	1	7			1	3		3		3	5	2	3	4	6	4	2	2	4	2		6	2	5	5
P34932		Single Protein	Heat shock 70 kDa protein 4 (HSP74_HUMAN)	94.2712	13	169	25	95.9524		7			1	3		1			4		8	3	3	4	1	9			1	7		5		4	2	6	3	5	2	6	1		3			2	2	1	6
P55160		Single Protein	Nck-associated protein 1-like (NCKPL_HUMAN)	128.071	13	214	15.7941	87.4002		4			1	1	1	1					4	2		3	1	6	1	1		1		4	1	8	7	7	5	3	3	9	2	1	5	1		6	2	4	2
Q06033		Single Protein	Inter-alpha-trypsin inhibitor heavy chain H3 (ITIH3_HUMAN)	99.7865	13	332	23.4831	84.2697	8	3	6	7	5	2	2	4	2	3	5	6	1	8	5	2		1	6	6	7	1	8		5	6	4	3	4	7	6	3	10	5	4	5	8	3	4	4	3
P35612		Single Protein	Beta-adducin (ADDB_HUMAN)	80.8034	13	99	24.6556	85.9504		2	3	1	1	7	2	6	1	4	1	1	2	2	1	2	5	1		2	6			6							1						2		1
P34931		Single Protein	Heat shock 70 kDa protein 1-like (HS71L_HUMAN)	70.3313	13	582	26.9891	100		9	2		7	8	3	5		2	9	4	10	9	9	9	4	9	4	4	4	8	2	11	5	8	10	9	10	8	6	11	8	8	9	6	3	7	9	9	7
P40227		Single Protein	T-complex protein 1 subunit zeta (TCPZ_HUMAN)	57.9876	13	347	34.6516	86.4407		4	1	1	3	4	4	4		2	6		8	6	4	5	3	9	1	2	3	6	1	4	2	5	8	6	7	7	8	8	5	6	7	4	1	5	6	6	7
O14980		Single Protein	Exportin-1 (XPO1_HUMAN)	123.306	13	152	17.1802	84.5938		2			1	1	1				2		5	2		3		7				3		4		2	6	5	3	4	2	4	2	1	7	3		2	3	2	1
Q15019		Single Protein	Septin-2 (SEPT2_HUMAN)	41.4613	13	360	55.9557	100		9	1	1	4	6	3	2	1		9	1	9	5	6	7	4	9	2	1	2	9	1	8	3	5	9	8	7	7	9	5	6	5	7	3	1	6	5	8	10
P0DMM9	P0DMN0	Related Proteins	Sulfotransferase 1A3 (ST1A3_HUMAN)	34.1741	13	200	64.7458	100		5		1			1			1	1		3	6	2	8	2	5	3			5		8	1	4	5	7	7	2	3	5	5	1	4	3		2	5	4	3
O43150		Single Protein	Arf-GAP with SH3 domain, ANK repeat and PH domain-containing protein 2 (ASAP2_HUMAN)	111.581	13	103	23.4592	81.9085		3				1	1						6	3	2	2		2				5		2			2	2	3	2	3	5		2	3				1	3	2
O15439		Single Protein	Multidrug resistance-associated protein 4 (MRP4_HUMAN)	149.432	13	112	14.4906	85.7358		1				1										1		2				3		1		3	4	7	4	1		4	2	2	7	1		2	2	1
P50225		Single Protein	Sulfotransferase 1A1 (ST1A1_HUMAN)	34.1432	13	121	57.6271	100		2		1										3	1	6	2	3	2			1		8		2			3			1	5						1	5	2
P23142		Single Protein	Fibulin-1 (FBLN1_HUMAN)	77.1624	13	157	27.7383	84.2105	7	1	4	4	2	4	8	3	7	8		3	1	2	4	5			5	8	2	2	7	2	2	2	2				2	1	2			4	4
Q7KZF4		Single Protein	Staphylococcal nuclease domain-containing protein 1 (SND1_HUMAN)	101.934	13	145	21.5385	93.1868		3									2		6	2	3	2		7				7		4		1	7	7	4	4	2	5	1	1	4	1		1	3	4	2
O60313		Single Protein	Dynamin-like 120 kDa protein, mitochondrial (OPA1_HUMAN)	111.561	13	78	18.9583	100																3		1				2		1		1		4	2	9	2	6	1		5					2
Q9HAV0		Single Protein	Guanine nucleotide-binding protein subunit beta-4 (GBB4_HUMAN)	37.543	13	509	44.7059	67.6471		9	4	4	6	5	6	5	3	6	6	3	9	9		7		10	3	6	5	6		6	4	9	9	11	9	7	9	12	10	8	9	6	3	9	9	10	4
Q00013		Single Protein	55 kDa erythrocyte membrane protein (EM55_HUMAN)	52.2636	13	193	42.4893	93.133		6			1	5	2	6		3	6		6	6	4	5	2	6			2	7		5		1	2	5	4	3	1	4	2	1	3	1		2	1	3	3
A0A0C4DH42		Single Protein	Immunoglobulin heavy variable 3-66 (HV366_HUMAN)	12.6903	13	682	62.069	100	9	4	7	8	8	6	5	8	10	8	5	8	5	4	6	3	7	2	5	8	9		7	4	8	4	6	7	4	2	5	4	5		3	6	7	6	4	8	4
P78417		Single Protein	Glutathione S-transferase omega-1 (GSTO1_HUMAN)	27.548	13	612	46.888	85.8921	1	8	3	3	7	3	4	5	1	2	9	4	9	8	7	10	7	9	4	5	3	11	4	11	6	9	10	10	11	7	9	12	9	7	12	5	1	6	9	10	8
P01767		Single Protein	Immunoglobulin heavy variable 3-53 (HV353_HUMAN)	12.7613	13	392	67.2414	100		4					4					8					6							4														5
P78385		Single Protein	Keratin, type II cuticular Hb3 (KRT83_HUMAN)	54.1605	13	43	18.6613	81.3387																							12
P00915		Single Protein	Carbonic anhydrase 1 (CAH1_HUMAN)	28.8524	13	483	64.751	84.6743	5	5	9	8	9	8	6	11	7	7	7	6	4	4	3	5	10	6	5	10	9	10	5	7	8	8	4	6	5	2	2	1	7	6	3	3	9	11	6	1	3
P47755		Single Protein	F-actin-capping protein subunit alpha-2 (CAZA2_HUMAN)	32.9286	13	433	67.4825	100		8	4		4	5	4	5			6	2	9	6	6	6	6	8	3	4	3	8	2	8	3	7	9	7	8	6	7	8	6	6	8	5		9	7	7	6
Q13011		Single Protein	Delta(3,5)-Delta(2,4)-dienoyl-CoA isomerase, mitochondrial (ECH1_HUMAN)	35.7934	13	207	59.7561	100		3			1								3		2	3	2	5				8		3		5	3	9	4	6	4	7	2	3	8	1		2	2	7	1
P08670		Single Protein	Vimentin (VIME_HUMAN)	53.6191	13	35	26.824	92.7039					2								2			2						2		6										1	3
P30626		Single Protein	Sorcin (SORCN_HUMAN)	21.6624	13	386	69.1919	72.2222		7			1	4	2	3		1	3	1	6	4	3	4	1	6		4	1	5	1	5	1	9	11	10	9	7	8	10	9	7	9	6		7	11	11	8
P62993		Single Protein	Growth factor receptor-bound protein 2 (GRB2_HUMAN)	25.1904	13	319	61.7512	100		9			5	4	3	3		2	4	2	7	5	6	7	5	6	3	3	3	7	2	5	3	6	7	7	5	5	4	7	5	5	6	5		6	7	8	4
Q6DD88		Single Protein	Atlastin-3 (ATLA3_HUMAN)	60.5034	13	241	41.5896	77.8189		7			1						2		8	3	3	8		6				9		5		3	4	9	6	7	7	9	5	6	9	3		1	4	6	4
P54819		Single Protein	Adenylate kinase 2, mitochondrial (KAD2_HUMAN)	26.4608	13	254	70.2929	100		5			1						3		5	4	1	3		7	1			7		2		5	7	8	8	9	4	10	6	5	10	3		2	3	8	5
P04844		Single Protein	Dolichyl-diphosphooligosaccharide--protein glycosyltransferase subunit 2 (RPN2_HUMAN)	69.241	13	161	28.8431	66.4025	1	2			1	2	1				1		5	2	2	4		5	2	1		3		4	1	1	3	8	8	5	2	4	3	4	9	3		1	1	3	2
P13804		Single Protein	Electron transfer flavoprotein subunit alpha, mitochondrial (ETFA_HUMAN)	35.0576	13	265	64.2643	100		7				2					3		6	3	1	6		3	1			9		7		6	8	10	7	8	4	10	6	4	12	2		1	2	7	6
P35232		Single Protein	Prohibitin (PHB_HUMAN)	29.7859	13	270	67.6471	100		5			2	2	5				2		5	4	3	7	1	5	1			7		5		5	5	6	7	7	3	8	6	5	10	3		1	3	6	2
Q14677		Single Protein	Clathrin interactor 1 (EPN4_HUMAN)	68.2158	13	158	26.08	55.36		2									1		4	4	1	4		3	1			5		3		3	3	4	5	7	4	2	3	6	3			2	2	3	3
P01111		Single Protein	GTPase NRas (RASN_HUMAN)	21.2155	13	385	66.6667	100		4						3			3							5		3		6				4	6	7	5		7	7		4	5			5	6	4
P35542		Single Protein	Serum amyloid A-4 protein (SAA4_HUMAN)	14.7373	13	369	73.0769	100	7	5	7	8	6	6	6	6	5	8	5	6	6	7	7	3	5	3	6	6	7	6	7	4	7	6	7	6	5	3	4	2	4	4	2	6	8	5	5	6	5
Q9Y277		Single Protein	Voltage-dependent anion-selective channel protein 3 (VDAC3_HUMAN)	30.6393	13	401	57.2438	85.5124		7			3	4	4		1		3		6	2	3	5	2	7	1			10		6		5	6	10	6	8	5	11	5	4	10	4		2	6	7	4
P01597	P04432	Related Proteins	Immunoglobulin kappa variable 1-39 (KV139_HUMAN)	12.7293	13	1037	48.7179	70.0855																											9											7
P01766		Single Protein	Immunoglobulin heavy variable 3-13 (HV313_HUMAN)	12.4982	13	663	46.5517	68.1034	6	7	8	7	7	6	5	7	9	6	5	8	6	5	6	6	7		6	7	7	5	6	6	9	6	7	7					5	4		7	8	7	4
P51149		Single Protein	Ras-related protein Rab-7a (RAB7A_HUMAN)	23.4748	13	373	72.9469	100		7			5	3	4	3		1	6	1	10	5	5	6	5	7	3	2	4	7	1	7	6	7	9	8	6	4	7	9	5	8	11	6		7	10	9	6
P63241		Single Protein	Eukaryotic translation initiation factor 5A-1 (IF5A1_HUMAN)	16.8214	13	310	83.1169	100											4		4	5		3		4	3	2		5				5	4	7			3	8	4	5	7				6	7	7
A0M8Q6		Single Protein	Immunoglobulin lambda constant 7 (IGLC7_HUMAN)	11.2466	13	2494	58.4906	100				3		3								2			7			7			5		8			4						6		6
P01611	A0A0C4DH73	Related Proteins	Immunoglobulin kappa variable 1D-12 (KVD12_HUMAN)	12.6122	13	788	49.5726	70.0855	8	6	5	8	8	7	4	8	9	9	6	8	3	8	6	4	7	5	7	9	6	5	8	7	8	8	9	6	6	3	5		6	6	5	5	8	6	5	6	6
P01717		Single Protein	Immunoglobulin lambda variable 3-25 (LV325_HUMAN)	12.0038	13	513	68.75	36.6071		5	8	10					7		6	5			6				3	8		4	6		6	6	6	6	4	2	4			5			4	3		8	6
P10619		Single Protein	Lysosomal protective protein (PPGB_HUMAN)	54.4311	13	166	33.9583	73.125		4			1		2				3		5	3		2		4				6		2		2	3	6	4	5	3	8	2	5	6	3			3	7	4
P33176		Single Protein	Kinesin-1 heavy chain (KINH_HUMAN)	109.617	12	77	17.6532	100		3					1						2	2				4	1			3		1		1	4	1	1	2	1	4	1		3			3	1		1
O43306		Single Protein	Adenylate cyclase type 6 (ADCY6_HUMAN)	130.531	12	171	14.1267	70.976		2									1		1		1	1		5	1	1		2		2		2	4	7	2	4	5	5	2	2	8			1	4	7	2
P07947		Single Protein	Tyrosine-protein kinase Yes (YES_HUMAN)	60.7625	12	280	24.1252	77.3481	2	6	2	1	4	4	4	4		2	4	2	5	5	4		5	8	2	3	3	6	1		4	6	8	6	5		4	8	2	4	5	2		4	5	6	4
P08648		Single Protein	Integrin alpha-5 (ITA5_HUMAN)	114.465	12	204	17.6358	61.1058		4			1			1			2		3			2	1	4		1		3		3		4	7	6	5	4	4	5	5	4	7	4		5	4	6	3
O95373		Single Protein	Importin-7 (IPO7_HUMAN)	119.44	12	149	16.2813	71.9653		4				1							3	2		1		5				3		2		3	7	5	2	2	3	6	3	2	4	1		2	2	5	3
Q5XKE5		Single Protein	Keratin, type II cytoskeletal 79 (K2C79_HUMAN)	57.8002	12	113	15.8879	78.3178		1		3	1	1	1	1		2				1	6	1	3		1				4			2	1	1	1		5	1	1				2			1
O14745		Single Protein	Na(+)/H(+) exchange regulatory cofactor NHE-RF1 (NHRF1_HUMAN)	38.8446	12	188	42.7374	100		6	2	1	2	1	1	3		2	4	1	5	4	1	2	5	5	1	1	2	4	1	7	1	3	3	4	3	5	3	5	1	2	3	1		3	3	2	4
Q14520		Single Protein	Hyaluronan-binding protein 2 (HABP2_HUMAN)	62.6304	12	343	27.5	63.0357	6	1	6	7	2	6	6	5	7	6	4	7	6	6	3	3	2	1	7	7	7	2	9	5	4	3	2	6	4	4	3	7	6	6	9	5	6	4	4	4	3
P53621		Single Protein	Coatomer subunit alpha (COPA_HUMAN)	138.258	12	104	14.2157	90.1961		4			1						1		4	4	1	3		6				5		3			2	4	2	4		4	1	1	3	1				3	2
P0DP23	P0DP24, P0DP25	Related Proteins	Calmodulin-1 (CALM1_HUMAN)	16.8268	12	733	56.3758	75.1678	5	8	5	4	7	7	6	5	2	4	8	5	6	9	7	7	4	7	4	7	4	8	4	9	5	6	8	8	8	7	7	9	7	7	9	7	5	8	7	9	8
P14868		Single Protein	Aspartate--tRNA ligase, cytoplasmic (SYDC_HUMAN)	57.1	12	201	32.3353	93.2136		5			1	2	3	1			3		5	4	2	5	1	5				4		5		4	7	5	5	3	2	7	5	2	5	2		4	4	4	2
P28838		Single Protein	Cytosol aminopeptidase (AMPL_HUMAN)	56.1308	12	176	30.8285	86.7052		7			1	2	1				8		5	7	4	5		7		1	1	7		4		6	6	6	7	2	2	6	3		5	2		2	4	4	2
P17858		Single Protein	ATP-dependent 6-phosphofructokinase, liver type (PFKAL_HUMAN)	84.9642	12	146	24.7436	80.7692		3				1					3	1	5	3	2	3	1	7				5		1		1	4	4	3	4	4			1				3	3	3	5
P08754		Single Protein	Guanine nucleotide-binding protein G(k) subunit alpha (GNAI3_HUMAN)	40.5063	12	519	41.8079	81.9209		8		3	7	7		7	2	7	7	3	7	6			5	8	4	4	5	8		9	5	8	9	7	7		6	8			7		6	6	7	6	6
Q7Z4I7		Single Protein	LIM and senescent cell antigen-like-containing domain protein 2 (LIMS2_HUMAN)	38.8896	12	490	29.6188	80.0587	1	9	3	3	7	8	7	6	3	2	8	5	9	7	5	7	7	8	4	5	5	9	3	9	6	8	9	8	8	5	5	8	6	5	8	6	1	5	7	8	6
P19086		Single Protein	Guanine nucleotide-binding protein G(z) subunit alpha (GNAZ_HUMAN)	40.8979	12	368	36.9014	90.9859		8			2	2	1	2		1	3	1	8	7	3	3	4	10	2	4		9	1	7	2	8	9	7	10	7	6	8	4	6	7	3		6	7	7	5
Q9Y696		Single Protein	Chloride intracellular channel protein 4 (CLIC4_HUMAN)	28.7537	12	342	68.7747	100	2	8	2	2	3	5	4	5	1	5	5	3	7	5	6	6	3	8	3	5		7	1	6	2	8	6	8	7	4	3	8	7	5	9	5	4	5	6	7	5
P41240		Single Protein	Tyrosine-protein kinase CSK (CSK_HUMAN)	50.6717	12	235	34.6667	100		5	1		3	3	2	1			5		6	4	2	5	1	6			2	7		5	1	5	8	8	4	4	5	6	3	4	8	3		2	7	7	5
Q9UNF0		Single Protein	Protein kinase C and casein kinase substrate in neurons protein 2 (PACN2_HUMAN)	55.7039	12	202	26.1317	79.8354		6			2	3	1	1			4		8	5	3	5	3	9			1	7		5	1	2	7	6	5	3	4	5	5	2	5	3		4	2	6	5
O75874		Single Protein	Isocitrate dehydrogenase [NADP] cytoplasmic (IDHC_HUMAN)	46.6295	12	169	42.029	92.5121		4				1	2				2		7	1	1	4		4				5		5		7	9	5	4	3	3	8	3	2	4	2	1	3	6	8	1
P11177		Single Protein	Pyruvate dehydrogenase E1 component subunit beta, mitochondrial (ODPB_HUMAN)	39.208	12	112	44.5682	86.6295						1							2	1		1		1				4		2		2	2	3	2	6	1	6	3	2	5			1	2	4	1
O15143		Single Protein	Actin-related protein 2/3 complex subunit 1B (ARC1B_HUMAN)	40.9234	12	412	43.5484	86.5591		10			4	5	3	3		2	7	1	8	8	6	11	2	9	2	3	1	7	1	9	2	5	9	7	9	6	6	10	5	6	9	6		6	9	8	7
P13747		Single Protein	HLA class I histocompatibility antigen, alpha chain E (HLAE_HUMAN)	40.1318	12	315	38.2682	78.4916		4			2	3	2				3	2	4	3	2	4		4	1			5	1	4		4		5	4	3	2	4	6	4	7	3		1	2		1
Q9Y6E0		Single Protein	Serine/threonine-protein kinase 24 (STK24_HUMAN)	49.2773	12	306	34.763	77.8781		4	1		3	3	2	3	1		5	2	7	7	6	6	3	7	1	2	1	5	1	4	2	4	7	5	9	3	6	6	4	2	7	4		4	5	7	3
Q14847		Single Protein	LIM and SH3 domain protein 1 (LASP1_HUMAN)	29.6982	12	203	45.5939	72.4138		7		1	4	5	4	2			7		9	5	6	7	3	8	3	2	1	3		6	2	4	4	4	4	2	2	3	3	1	5	1		1	3	3	4
Q6XQN6		Single Protein	Nicotinate phosphoribosyltransferase (PNCB_HUMAN)	57.542	12	142	34.3866	71.9331		6						1			2		5		2	4		4				1		3		5	4	4	3	2	3	6	1	1	5	1		2	5	3	6
Q96KN2		Single Protein	Beta-Ala-His dipeptidase (CNDP1_HUMAN)	56.6701	12	71	35.503	82.643	4		3	1		4	2	1	3	6	2	5		1		1			3	9	7		3	1	2			1	1							2				1
P24821		Single Protein	Tenascin (TENA_HUMAN)	240.7	12	16	9.49568	80.0091
P52306		Single Protein	Rap1 GTPase-GDP dissociation stimulator 1 (GDS1_HUMAN)	66.2745	12	101	32.6194	88.7974		2				1					1		6	3	1	2		6				1		3		1	3	4	3		1	5		1	7	1		1	2	4	1
O43790	Q14533	Related Proteins	Keratin, type II cuticular Hb6 (KRT86_HUMAN)	53.4663	12	41	20.5761	92.3868																							11						2
P37837		Single Protein	Transaldolase (TALDO_HUMAN)	37.5165	12	379	31.1573	73.5905		8	2	1	2	4	4	1	1	1	8	2	9	8	8	10	3	9	2	2		8	1	9	3	6	10	9	9	7	5	9	6	6	10	6		6	10	9	5
Q99497		Single Protein	Protein/nucleic acid deglycase DJ-1 (PARK7_HUMAN)	19.8785	12	528	73.545	100	2	8	4	1	5	4	4	3	3	3	5	4	7	6	5	7	3	9	4	4	3	7	4	7	4	5	11	7	6	6	8	9	7	7	9	5	2	6	9	7	5
P51884		Single Protein	Lumican (LUM_HUMAN)	38.4048	12	529	36.3905	83.432	9	2	8	9	8	4	8	5	7	7	6	8	1	5	7	6	4	4	8	8	8	3	4	4	5	9	3	3	5	2	2	5	4	5	3	5	5	4	5
P40925		Single Protein	Malate dehydrogenase, cytoplasmic (MDHC_HUMAN)	36.403	12	312	48.2036	78.4431		7			3	5	2	4			6	1	7	2	5	5	5	7	2	3	1	6		9	2	7	7	5	6	3	3	7	4	3	7	4	1	8	6	6	6
Q15067		Single Protein	Peroxisomal acyl-coenzyme A oxidase 1 (ACOX1_HUMAN)	74.3762	12	83	32.8788	88.6364		2																1									2	3	1	6	2	7	2	4	2				1	4	1
O95866		Single Protein	Megakaryocyte and platelet inhibitory receptor G6b (G6B_HUMAN)	26.1471	12	517	48.5477	84.6473		6	1		5	6	5	6		1	5	1	7	6	5	6	2	9	3	4	2	9	2	7	4	8	8	8	8	5	7	10	7	7	9	7		6	6	7	3
P18669		Single Protein	Phosphoglycerate mutase 1 (PGAM1_HUMAN)	28.7858	12	269	67.3228	100		5					2				6		7	4	2	4		4				7		4		7	8	6	7	5	4	10	3	3	6	2	2	7	5	7	5
P01768	P0DP02, P0DP03	Related Proteins	Immunoglobulin heavy variable 3-30 (HV330_HUMAN)	12.9384	12	376	52.9915	100																											10										8	4
A0A0B4J1V1		Single Protein	Immunoglobulin heavy variable 3-21 (HV321_HUMAN)	12.8314	12	645	51.2821	72.6496																														3	3						8
P01599		Single Protein	Immunoglobulin kappa variable 1-17 (KV117_HUMAN)	12.7704	12	820	39.3162	70.0855	9	7	7	8	8					9		9			7					9					8	8	8	8		4		6			5		9	7
P21291		Single Protein	Cysteine and glycine-rich protein 1 (CSRP1_HUMAN)	20.5538	12	234	64.2487	100	1	8		1	2	4	3	1		1	6	2	8	4	4	7	3	6	2	2		5	1	3	1	4	6	6	4		3	6	2	4	6	2		3	7	6	4
P30044		Single Protein	Peroxiredoxin-5, mitochondrial (PRDX5_HUMAN)	22.0725	12	430	56.0748	100		9	1		4	7	4	1		1	6	1	7	6	6	7	3	7	3	3	1	6		9	2	8	8	7	8	6	5	10	8	8	9	8		6	6	9	8
Q12907		Single Protein	Vesicular integral-membrane protein VIP36 (LMAN2_HUMAN)	40.2031	12	157	35.6742	79.4944		2				1	3				2		6	2	1	4		3				5		5	1	2	2	8	6	4	3	7	5	5	6	2			2	4	2
O95336		Single Protein	6-phosphogluconolactonase (6PGL_HUMAN)	27.5296	12	176	72.8682	85.6589		3				4	2				3		6	4	3	2	2	4				6		3		2	4	3	4	4	2	7	2	2	5	3	1	4	4	10	4
P37840		Single Protein	Alpha-synuclein (SYUA_HUMAN)	14.4512	12	330	54.2857	72.1429		9	1	1	3	5	3	2	1	1	8	3	8	10	8	7	3	9	2	3	4	7	3	8	2	4	3	6	6	5	3	8	5	4	6	3	1	4	7	4	7
P15531		Single Protein	Nucleoside diphosphate kinase A (NDKA_HUMAN)	17.1377	12	281	86.1842	100		5				4		3			5		6	5			3	8		2		5		6		7	9	6	6		5	6			6			5	7	8	5
Q9HCN6		Single Protein	Platelet glycoprotein VI (GPVI_HUMAN)	36.8429	12	239	34.8083	75.2212		3			2	3		1			3	2	3	3	2	3	1	5	2	2		3		4	2	5	7	5	5	7	3	6	5	5	5	4		4	5	7	4
A0A0C4DH72		Single Protein	Immunoglobulin kappa variable 1-6 (KV106_HUMAN)	12.6894	12	682	39.3162	70.0855	9	6	6	8	6	8	6	7	10	9	6	8	4	7	6	6	5	3	8	9	5	5	6	6	8	7	7	7	6	3	5	5	6	7	4	6	8	5	7	5
Q14204		Single Protein	Cytoplasmic dynein 1 heavy chain 1 (DYHC1_HUMAN)	532.072	11	36	4.06802	92.4451		2											1		1			4						1			1			1			2							7	3
Q96BY6		Single Protein	Dedicator of cytokinesis protein 10 (DOC10_HUMAN)	249.373	11	61	7.22781	85.5444		2				2	2				2			2		2		3	1			1		3			2		2	1	1	2		2	4					5	1
O60229		Single Protein	Kalirin (KALRN_HUMAN)	339.96	11	106	4.75712	83.1826		4					1				1		6	1	1	5		6				3		1			2	1	4	1	4	7	3	1	4	1		1	1	6	1
Q9NQC3		Single Protein	Reticulon-4 (RTN4_HUMAN)	129.851	11	461	14.9329	69.0436		7			5	2	5	2			6		5	7	4	6	2	8	2			8		5	3	4	4	6	5	6	5	7	7	7	8	5		3	3	5	3
Q6YHK3		Single Protein	CD109 antigen (CD109_HUMAN)	161.587	11	105	11.6955	75.7093		7					1				2		3		3	2		1				2		3		6	4	3	5	4	1	6			3			3	3	6	2
Q9NZ08		Single Protein	Endoplasmic reticulum aminopeptidase 1 (ERAP1_HUMAN)	107.166	11	66	14.3464	85.2285		2									5		2		1	2		6				2		1		1	4	1	2			2		1	5					2	1
O95782		Single Protein	AP-2 complex subunit alpha-1 (AP2A1_HUMAN)	107.478	11	142	15.3531	88.434		2	1								3		5	3		4		6				4		6		2	4	2	3	3	4	7	5		4	1			3	5	3
Q8IZ83		Single Protein	Aldehyde dehydrogenase family 16 member A1 (A16A1_HUMAN)	85.0737	11	117	19.202	52.8678		5			1	3		1			2		3	1		2	2	5			1	4		2	1	3	4	4		1	2	2	1	2	4			3	1	4	1
Q8NEU8		Single Protein	DCC-interacting protein 13-beta (DP13B_HUMAN)	74.4463	11	94	29.9699	94.8795		3				1							6		2	3		5				4				1	4	3	2	2	1	2		3	4	1		1	2	2	1
O00186		Single Protein	Syntaxin-binding protein 3 (STXB3_HUMAN)	67.7208	11	241	25	94.2568		7			2	3	1	1			2		6	4	1	6	2	6	2		1	5		4		4	8	6	8	3	1	3	4	4	7	2		4	6	8	3
P40763		Single Protein	Signal transducer and activator of transcription 3 (STAT3_HUMAN)	88.0114	11	70	23.1169	89.7403							1				4		2	5			1	5				3	1	2		1	4	2	2	3	1	2	1		3				2	2
Q8IY22		Single Protein	C-Maf-inducing protein (CMIP_HUMAN)	86.2751	11	228	21.9922	70.3752		5				1	1				5		6	7	3	7		6				6		5		4	5	6	6	4	4	7	4	5	6	6		2	6	5	5
P31040		Single Protein	Succinate dehydrogenase [ubiquinone] flavoprotein subunit, mitochondrial (SDHA_HUMAN)	72.6453	11	157	25.6024	90.2108		3											5	1	1	4		4				4		5		5	4	8	6	5	3	9	4	2	8				2	5	1
P54578		Single Protein	Ubiquitin carboxyl-terminal hydrolase 14 (UBP14_HUMAN)	56.033	11	98	36.8421	92.1053		1				2	1	2			1		4	1	1	1	1	3			1	3		4	1	1	2	2	5	2	1	4	1	2	4	1		1	4	4	2
P00505		Single Protein	Aspartate aminotransferase, mitochondrial (AATM_HUMAN)	47.4873	11	134	31.3953	100	1	3			1				1	1			1		1	3		2				4		1		4	4	5	5	5	2	7	4	2	3	3	1		2	4	2
Q9NR12		Single Protein	PDZ and LIM domain protein 7 (PDLI7_HUMAN)	49.8126	11	159	24.07	78.1182		2			1	1	2				4		8	4	5	3	1	7	1			4		5		1	5	4	3	1	2	5	5	2	4	1		1	2	4	3
P51692		Single Protein	Signal transducer and activator of transcription 5B (STA5B_HUMAN)	89.8096	11	83	15.5019	78.9072		3						1					6	4	3	4		7						3		2	5		2			4								4
P50453		Single Protein	Serpin B9 (SPB9_HUMAN)	42.3763	11	242	44.6809	91.7553		5		1		4	2				4		5	2	3	5		7				3		5	2	3	4	6	5	4	4	6	3	3	4	2			6	7	5
P13798		Single Protein	Acylamino-acid-releasing enzyme (ACPH_HUMAN)	81.1726	11	94	19.5355	76.9126	1	3	1	1	2	2	4	3	1	1	2	1	3	2	1	3	3	4	1	1	1	4	2	2	3	3	1	4	2	2	1	4	2	1	4	1	1	2	2	2	3
P09622		Single Protein	Dihydrolipoyl dehydrogenase, mitochondrial (DLDH_HUMAN)	54.143	11	129	29.666	79.3713		4											4			2		2				4		1		1	1	3	1	6	1	8	4	2	7			1	1	6	1
P05107		Single Protein	Integrin beta-2 (ITB2_HUMAN)	84.7261	11	49	18.7256	95.9688			3			1		3		1			1				1			2	8					1	1										2
P02746		Single Protein	Complement C1q subcomponent subunit B (C1QB_HUMAN)	26.7045	11	463	43.8735	78.2609	7	7	6	6	5	5	3	9	7	7	6	6	4	5	5	3	5	4	5	6	9	4	7	7	8	8	5	4	4	3	4	3	3	6	4	4	8	3	5	4	5
P60981		Single Protein	Destrin (DEST_HUMAN)	18.4935	11	283	72.7273	100		7	2		4	4	3	3	1		5	2	7	5	4	6	3	8		3	3	6	1	5	3	6	6	8	4	2	6	8	2	4	6	3		5	5	6	5
P01782		Single Protein	Immunoglobulin heavy variable 3-9 (HV309_HUMAN)	12.9364	11	441	62.7119	100	6																							5		7							6
P09211		Single Protein	Glutathione S-transferase P (GSTP1_HUMAN)	23.341	11	482	69.5238	80	2	7		2	5	6	4	4	2	4	4	2	8	5	4	5	5	8	4	4	3	5	3	5	3	5	6	8	6	6	5	6	6	5	6	6	3	5	6	8	5
P06132		Single Protein	Uroporphyrinogen decarboxylase (DCUP_HUMAN)	40.7608	11	140	53.6785	89.6458		6			1		1				1		3	4	2	3		9	1			7		1		2	3	6	6	3	3	6	2	1	6	1		2	7		1
Q14554		Single Protein	Protein disulfide-isomerase A5 (PDIA5_HUMAN)	59.5561	11	97	30.6358	86.8979		3			1	1	4				5			2	3	2		2	2			6		3		2	3	4	5	5	3	3	2						1
P63096		Single Protein	Guanine nucleotide-binding protein G(i) subunit alpha-1 (GNAI1_HUMAN)	40.3352	11	574	32.2034	81.9209			4					6			8	3								4	5		4	10			10			6		10				6	6
P84085		Single Protein	ADP-ribosylation factor 5 (ARF5_HUMAN)	20.5166	11	355	45.5556	100	1	6					2	2	1		2		5	4	3	5		8		3	3	5	2	4	3		6	6	5			4	3		4	4				4
P06702		Single Protein	Protein S100-A9 (S10A9_HUMAN)	13.2335	11	346	67.5439	100	2	2	4	2	1	4		5	3	7	6	2	4	3	2	1	5	3	1	4	5	3	4	2	5	5	7	2	4	3	4	2	1	3	4	2	7	4	3	4	5
O43639		Single Protein	Cytoplasmic protein NCK2 (NCK2_HUMAN)	42.8885	11	207	37.3684	91.3158		6				5	1	3			4		4	5	3	5	3	6			1	4		3	1	8	5	4	7	4	2	5	3	1	5	2		6	5	6	4
P01833		Single Protein	Polymeric immunoglobulin receptor (PIGR_HUMAN)	83.2317	11	49	23.1675	95.8115			1							4							1							1		2							10	1							2
P02750		Single Protein	Leucine-rich alpha-2-glycoprotein (A2GL_HUMAN)	38.1541	11	521	47.5504	77.8098	7	6	7	7	5	5	6	5	6	7	8	7	6	9	5	6	5	5	10	6	7	6	7	4	5	7	7	5	9	10	5	4	7	4	4	6	6	6	5	4	5
Q86YW5		Single Protein	Trem-like transcript 1 protein (TRML1_HUMAN)	32.6579	11	435	36.3344	63.9871		6			4	5	4				6		7	6	6	5	1	7	1	2		8	1	6	2	6	6	8	6	8	4	7	6	7	7	6		5	6	6	6
P05452		Single Protein	Tetranectin (TETN_HUMAN)	22.5223	11	305	68.3168	100	7	3	6	7	5	6	7	3	6	8	5	6	4	5	7	6	3	3	5	8	5	4	5	5	5	5	4	3	2		4	2	6	5	5	6	6	4	6	4	1
Q99719		Single Protein	Septin-5 (SEPT5_HUMAN)	42.7497	11	145	35.2304	90.5149		6			1	1	1				2		7	2	2	3		9				6		2		4	7	5	3			5			4			2	3	3	6
P04632		Single Protein	Calpain small subunit 1 (CPNS1_HUMAN)	28.2977	11	449	53.7313	80.9701	1	7	2	3	5	6	5	3			8	1	9	7	7	9	4	8	6	5	4	7	3	5	1	6	6	7	5	6	6	7	5	5	7	5	1	8	8	6	8
Q9UFN0		Single Protein	Protein NipSnap homolog 3A (NPS3A_HUMAN)	28.4485	11	160	61.5385	100		6			1						3		3			3		3				4		3		5	5	4	4	4	1	6	2	3	4			1	2	2
P55809		Single Protein	Succinyl-CoA:3-ketoacid coenzyme A transferase 1, mitochondrial (SCOT1_HUMAN)	56.1219	11	146	35.1923	84.8077		6											2		2	6		2				4		4		4	4	6	3	5	1	7	1	3	5				1	4	2
Q8NG06		Single Protein	E3 ubiquitin-protein ligase TRIM58 (TRI58_HUMAN)	54.7315	11	119	32.5103	87.037		4			1	1	1	1			3		5	3	1	6		5				7		6		1	3	4	2	3	1	2	1	2	4				1	3	2
Q15907		Single Protein	Ras-related protein Rab-11B (RB11B_HUMAN)	24.4735	11	567	57.7982	100		10			9	9	7				8		10	10	9	9		10	8	8	5			10		9	10	10	9	10	8	10	9	7	9	8		8	7	9	8
O15145		Single Protein	Actin-related protein 2/3 complex subunit 3 (ARPC3_HUMAN)	20.5334	11	442	63.4831	100	1	10	1	1	3	2	3	2	1	2	5	3	8	6	5	7	3	9	3	4	2	8	2	6	2	7	9	9	7	5	6	8	6	5	8	6	1	5	6	8	7
Q99733		Single Protein	Nucleosome assembly protein 1-like 4 (NP1L4_HUMAN)	42.7969	11	337	37.0667	88.2667		8	1	1	4	6	4	2			6		8	6	5	5	4	8	2	2	1	8		6		5	6	8	9	4	4	9	7	5	8	5		6	5	7	5
P51575		Single Protein	P2X purinoceptor 1 (P2RX1_HUMAN)	44.9511	11	198	30.3258	81.203		3			1			1			1		6	2	1	2		4		1		4		4		3	10	8	7		3	7	5	5	7	1		3	7	7	1
P06331		Single Protein	Immunoglobulin heavy variable 4-34 (HV434_HUMAN)	13.8061	11	517	43.9024	65.8537		4	4					7					5				5							4		4	5		4					4		6				6	4
Q9NRW1		Single Protein	Ras-related protein Rab-6B (RAB6B_HUMAN)	23.4469	11	249	52.4038	100		5			5	4	3	3			4	3	6	3	4	3	1	7	1	1		5	2	7	4	3	5	7	3	2	4	5	3	4	5	3		3	4	7	5
P22695		Single Protein	Cytochrome b-c1 complex subunit 2, mitochondrial (QCR2_HUMAN)	48.4129	11	209	33.9956	71.7439		4	1								1		3	3	1	3		5				4		4		4	4	7	4	9	5	6	4	3	9	1		2	2	4	3
Q15323		Single Protein	Keratin, type I cuticular Ha1 (K1H1_HUMAN)	47.2071	11	27	26.6827	77.4038																							9						1
P01602		Single Protein	Immunoglobulin kappa variable 1-5 (KV105_HUMAN)	12.7734	11	679	49.5726	70.0855	6		4		6	4	3	6		6	4	5	2	5	5	3	4		4		6	4	6	5	6	5	7	4	4		5	2	5	5	4	5	7		3	4	5
P22392		Single Protein	Nucleoside diphosphate kinase B (NDKB_HUMAN)	17.2869	11	380	68.4211	100													9	7		8	4	9			3	7		8		9	8	7	8		7	7								8	7
P24539		Single Protein	ATP synthase F(0) complex subunit B1, mitochondrial (AT5F1_HUMAN)	28.8903	11	229	44.5312	100		3			3	1	1	1			2		5	2	3	4	1	6	1			7		6	1	4	5	5	5	6	3	8	4	5	8	3		1	5	6	1
P30085		Single Protein	UMP-CMP kinase (KCY_HUMAN)	22.2083	11	184	62.2449	100		5			2						2	1	6	3	3	3		6	2	1		5	1	3		3	8	5	5	3	1	6	3	3	6	4		5	4	8	3
P22694		Single Protein	cAMP-dependent protein kinase catalytic subunit beta (KAPCB_HUMAN)	40.597	11	197	30.1994	90.8832													7					5									5								6					6
Q9Y3F4		Single Protein	Serine-threonine kinase receptor-associated protein (STRAP_HUMAN)	38.414	11	146	40.5714	90.5714		6				1				1	4		5	4	3	5	1	5				5		6		3	4	5	4	2	1	3	3	2	5			2	2	3	3
Q86TP1		Single Protein	Exopolyphosphatase PRUNE1 (PRUN1_HUMAN)	50.1679	11	106	35.7616	76.3797		6			1	1					1		2	3		2		7				4		1	1	2	2	4	3	2	2	2		1	4			3	1	1	1
A0A0C4DH38		Single Protein	Immunoglobulin heavy variable 5-51 (HV551_HUMAN)	12.6663	11	683	70.0855	74.359	8	6	8	8	6	6	6	6	8	8	7	7	6	6	6	6	6	5	8	7	8	7	6	6	6	7	8	7	7	3	6	7	7	6	6	7	7	7	7	5	6
Q14019		Single Protein	Coactosin-like protein (COTL1_HUMAN)	15.935	11	458	67.6056	100	4	7	5	3	5	5	5	2	2	3	5	4	6	7	7	8	3	7	3	4	2	6	2	6	5	7	8	9	8	4	6	9	5	7	8	5	3	7	9	8	7
P07741		Single Protein	Adenine phosphoribosyltransferase (APT_HUMAN)	19.5954	11	234	81.6667	100		5		1	3	3	2	2		1	2		6	8	3	9	1	5	1	1	1	7		4	2	4	2	5	8	6	6	8	4	1	5	4		3	6	6	5
Q8NE86		Single Protein	Calcium uniporter protein, mitochondrial (MCU_HUMAN)	39.8418	11	194	31.0541	80.3419		2					1				2		4	2	1	4	1	6				6		4	1	2	4	7	5	8	3	10	6	2	9			1		3	2
Q14392		Single Protein	Leucine-rich repeat-containing protein 32 (LRC32_HUMAN)	71.9336	11	75	31.571	77.3414		2									1							1						1			3	2		7	4	6		3	4	1			1	2	1
A0A0J9YX35		Single Protein	Immunoglobulin heavy variable 3-64D (HV64D_HUMAN)	12.8143	11	636	61.5385	100	6	5		6	6	5			7	5	5			5	5	5	4	4	6	5	5	5	6		10	5	4	6	5		5			4		6	6	5	4	5	4
P04222	P30501, Q07000	Related Proteins	HLA class I histocompatibility antigen, Cw-3 alpha chain (1C03_HUMAN)	40.8353	11	539	35.2459	78.6885													6					7										7	8				8		9			6	8
P30405		Single Protein	Peptidyl-prolyl cis-trans isomerase F, mitochondrial (PPIF_HUMAN)	22.0262	11	435	54.5894	100		5		1	5	3	2	2			5	1	5	5	4	6	2	8	3	2	1	5	1	7	2	9	6	7	6	6	7	9	5	6	8	5		6	7	8	6
P01593	P01594	Related Proteins	Immunoglobulin kappa variable 1D-33 (KVD33_HUMAN)	12.8403	11	799	49.5726	70.0855	8	5	5	7	7	5	8	5	7	6	4	7	4	5	5	5	4	5	6	7	5	5	7	5	5	5	5	5	5	3	5	4	5	4	4	5	6	4	5	3	3
P84095		Single Protein	Rho-related GTP-binding protein RhoG (RHOG_HUMAN)	21.2949	11	201	59.1623	100		8				3	2	4		2	4		5	3	3	2	2	5		2	2	4		2		7	7	4	3		3	5	3	5	4	1		4	5	3	3
P13501		Single Protein	C-C motif chemokine 5 (CCL5_HUMAN)	9.98306	11	270	69.2308	53.8462		5			2	4	4	4			4	1	5	3	3	4	2	5	1		2	7	2	5	2	5	6	6	5	3	2	7	7	4	6	2		3	5	7	5
P80748		Single Protein	Immunoglobulin lambda variable 3-21 (LV321_HUMAN)	12.438	11	494	55.5556	68.3761	4	4	7	4	5	6	5	4	5	4	4	6	3	4	5	4	3		5	5	4	4	7	3	4	4	4	4	4	2	3	4	4	5	4	6	6	4	4	4	5
Q13464		Single Protein	Rho-associated protein kinase 1 (ROCK1_HUMAN)	158.076	10	131	9.97046	95.0517		5			1	1	1				1		4	1	1	3		6				4		4		2	2	3	2		2	5	3		5	2		2	3	3	3
Q9NQ75		Single Protein	Cas scaffolding protein family member 4 (CASS4_HUMAN)	87.0902	10	129	19.084	95.9288		1				1	1				3		4	2	1	2		7				7		3			3	3	1	3	2	3	3	1	2	1		3	2	3	3
P17066		Single Protein	Heat shock 70 kDa protein 6 (HSP76_HUMAN)	70.9842	10	670	16.0187	100	3	9	5	5	7	8	6	6		6	8	6	8	8	9	8	7	7	5	8	8	7	5	7	7	8	8	8	9	6	7	7	9	7	8	7	4	9	9	8	7
O00159		Single Protein	Unconventional myosin-Ic (MYO1C_HUMAN)	121.606	10	107	11.8532	92.5682		2			2	1	2	1					3	2	1	2	1	5		1		4		3		1	3	1	1	1	1	3	1		3			1	1	3	2
P80108		Single Protein	Phosphatidylinositol-glycan-specific phospholipase D (PHLD_HUMAN)	92.278	10	88	17.9762	74.0476	3		2	3	1	2	1		2	2		3	1	2		3			3	3	3		4								2			1		3	3	2		1	1
Q9UQ16		Single Protein	Dynamin-3 (DYN3_HUMAN)	97.685	10	81	11.2773	91.0242						1	2				1		5	2		2	1	4				1		3		1	4						1		4	1
Q9Y678		Single Protein	Coatomer subunit gamma-1 (COPG1_HUMAN)	97.6555	10	121	19.1076	91.1899		5			1	2					3		6	1	2	5		4				5		3		1	4	5	5	2	1	4	3		3	2			1	1	2
P11166		Single Protein	Solute carrier family 2, facilitated glucose transporter member 1 (GTR1_HUMAN)	54.0485	10	307	20.3252	62.1951	2	5	5	3	8	7	3	9	3	7	5	4	5	5	5	5	8	6	3	6	8	6	3	6	5	2		1	2	3	2	2	2	2	2	1	5	4	5	1	3
Q9Y210		Single Protein	Short transient receptor potential channel 6 (TRPC6_HUMAN)	106.258	10	142	14.5005	83.8883		3				1							3	1	1	3		4				3		2		5	6	5	5		2	3	4	4	4	1		3	6	6
O94925		Single Protein	Glutaminase kidney isoform, mitochondrial (GLSK_HUMAN)	73.4139	10	85	28.4006	92.9746				1									2			2		2				2	1	2			3	2	3	6		5	1		4					2
P43405		Single Protein	Tyrosine-protein kinase SYK (KSYK_HUMAN)	72.0203	10	74	25.6693	95.1181		2									2		4	3	1	2		2				1		3		1	4	3	4	2		3			3			1		1	2
P49407		Single Protein	Beta-arrestin-1 (ARRB1_HUMAN)	47.0363	10	118	36.3636	92.5837		5			2	1	1				3		7	4	3	3	1	3				3		2	1	4	6	1	3	2	2	4	2	2	4	2		2	3	4	4
Q6PJW8		Single Protein	Consortin (CNST_HUMAN)	79.5472	10	136	16.9655	59.4483		5			2	3	4				5	1	6	5	4	7		7	1	1		8		3		1	1	2	2	3	1	2	2	2	2	2		1	2	1	2
P53618		Single Protein	Coatomer subunit beta (COPB_HUMAN)	107.074	10	66	14.4806	91.1857		1					1				1	1	1	1	1	2		3				3		3		1	1	4	3		1	2	2		2	2			1	1	1
P28331		Single Protein	NADH-ubiquinone oxidoreductase 75 kDa subunit, mitochondrial (NDUS1_HUMAN)	79.4165	10	49	20.7703	85.6946							1									1										1			1	4		6	4	1	5					1
Q16836		Single Protein	Hydroxyacyl-coenzyme A dehydrogenase, mitochondrial (HCDH_HUMAN)	34.2719	10	205	53.1847	88.2166		5	1		2	2	1				2		3	3	2	4	1	6	1	2		6		3	1	3	4	6	3	7	5	9	3	3	7	2		2	4	5	2
Q8NBX0		Single Protein	Saccharopine dehydrogenase-like oxidoreductase (SCPDL_HUMAN)	47.1214	10	126	42.1911	100		3					2						2	1	1	3		3				3		2		2	3	5	4	4	2	5	4	1	5	1			2	5	3
P45954		Single Protein	Short/branched chain specific acyl-CoA dehydrogenase, mitochondrial (ACDSB_HUMAN)	47.4553	10	76	35.8796	83.7963		2											2	1		2						2		2			2	2	3	5		5	3		4	1				3
P42768		Single Protein	Wiskott-Aldrich syndrome protein (WASP_HUMAN)	52.8799	10	128	25.0996	72.51		6			2	1	1	3			3		5	2	2	3	3	3		1	2	4		3		3	3	2	4	2		3	2	1	2	1		5	4	3	2
O94886		Single Protein	CSC1-like protein 1 (CSCL1_HUMAN)	92.066	10	75	17.8439	67.2862													1									1				3	2	3	2	4		7	4		4					1
P11586		Single Protein	C-1-tetrahydrofolate synthase, cytoplasmic (C1TC_HUMAN)	101.495	10	65	16.4706	82.6738		2			1	1		1			2		1	1		1		8				3		1			1	2	4	1		1			1				1
P78386		Single Protein	Keratin, type II cuticular Hb5 (KRT85_HUMAN)	55.7665	10	42	19.5266	92.7022																							9
A0A0B4J1X8		Single Protein	Immunoglobulin heavy variable 3-43 (HV343_HUMAN)	13.0684	10	239	42.3729	100	5		4	5		3	4	5	7	5	3	5	3	1	5	3		1		5	6		5		6	4	4			1			1			4	4		2	3
Q00325		Single Protein	Phosphate carrier protein, mitochondrial (MPCP_HUMAN)	40.0687	10	224	29.558	89.2265		8		1	1	1	1	1			2	1	4	4	2	4	1	5	1	1		6	1	4	1	4	6	5	4	5	4	6	5	5	7	1		1	3	4	3
P35813		Single Protein	Protein phosphatase 1A (PPM1A_HUMAN)	42.4207	10	165	35.6021	90.5759		5						2					5	3	2	4		6				6		4			5	5	6	2	3	6			3	1		7	4	7	1
Q9UBQ7		Single Protein	Glyoxylate reductase/hydroxypyruvate reductase (GRHPR_HUMAN)	35.6457	10	126	49.6951	86.8902		2									1		2	1	1	4		2				4		1		3	5	3	3	3	3	5	2	4	5			1	3	4	4
P60842		Single Protein	Eukaryotic initiation factor 4A-I (IF4A1_HUMAN)	46.1246	10	103	41.133	91.3793		3			1	2					2		2			2		6				3		2		2	5	3	5	2	2	3			3			1		3	1
Q96AP7		Single Protein	Endothelial cell-selective adhesion molecule (ESAM_HUMAN)	41.1506	10	354	28.4615	78.2051		4	1		4	5	3	3		1	2	3	5	4	6	3	3	5	3	1	1	6	1	5	4	5	6	7	4	6	8	6	6	7	7	6		5	6	7	7
P09525		Single Protein	Annexin A4 (ANXA4_HUMAN)	35.8601	10	141	33.5423	100		1				1		1					2		1			2		1		1		1		2	6	1	3	2	2	8		2	8	1		1	5	7
P17612		Single Protein	cAMP-dependent protein kinase catalytic subunit alpha (KAPCA_HUMAN)	40.564	10	190	32.1937	90.8832		4			1	3							7			5	2				1	3								2			4							5
P62491		Single Protein	Ras-related protein Rab-11A (RB11A_HUMAN)	24.3784	10	517	58.3333	100																		8											8		7								6
Q9NR31		Single Protein	GTP-binding protein SAR1a (SAR1A_HUMAN)	22.3525	10	216	50	82.8283		3				2	1	2			3		5	5	2	5		9				5		2		5	5	5	5	4	3	5	3	3	6	5		6		6	3
Q96IY4		Single Protein	Carboxypeptidase B2 (CBPB2_HUMAN)	48.3934	10	177	37.3522	84.6336	5		5	6	5	2	4	2	6	6	4	5	2	4	2	1			1	3	5	2	5	1	3	1	2	1	1	2	2	1	1	2	1	6	4	2	4	5	5
Q9BR76		Single Protein	Coronin-1B (COR1B_HUMAN)	54.2002	10	172	25.5624	71.5746		4	1		3	3	2	2		1	4	1	5	5	3	5	1	6		1	1	6	1	4	1	5	3	8	6	1	2	6	4	2	4	3		2	5	5	3
Q9BS26		Single Protein	Endoplasmic reticulum resident protein 44 (ERP44_HUMAN)	46.9414	10	180	33.0049	71.9212		7			1	2	1				3		4	4	4	5	1	6		1	1	6		6		2	4	9	7	5	2	6	3	2	6	2		1	3	5	4
P08174		Single Protein	Complement decay-accelerating factor (DAF_HUMAN)	41.3736	10	143	38.3202	91.601		2			1	2	1	2		1	3		2	2	1	2	1	3	1	2	2	3		1	2	2	4	4	4	2	3	5	4	3	3	2		1	3	4	2
P11234		Single Protein	Ras-related protein Ral-B (RALB_HUMAN)	23.3939	10	260	45.6311	100		8			3			2			4		7	4	3	5	2	6	3	4	2	5		3		8	9	4	5	3	3	7	3	3	7			4	3	6	2
P14770		Single Protein	Platelet glycoprotein IX (GPIX_HUMAN)	19.0337	10	1171	42.9379	46.3277	6	9	6	6	7	8	7	7	4	7	8	6	9	8	8	8	7	9	6	7	6	8	7	8	6	8	9	9	9	9	8	8	9	8	9	7	3	9	9	9	8
P22061		Single Protein	Protein-L-isoaspartate(D-aspartate) O-methyltransferase (PIMT_HUMAN)	24.6206	10	124	51.9824	67.8414		2				1	1				2		2	3	1	3		3				3		2		2	5	3	5	1	1	7	3	3	3	2		4	1	2	1
P01824		Single Protein	Immunoglobulin heavy variable 4-39 (HV439_HUMAN)	13.9081	10	508	43.2	64.8			5									5											4
A0A0C4DH69		Single Protein	Immunoglobulin kappa variable 1-9 (KV109_HUMAN)	12.7064	10	470	44.4444	70.0855	5	4	4	5		4	3		4		3	5	3	3		4	4	4	4	6	4	5	5	4	4	4		3	4	2	3	3	4	3	4	3				4	4
A0A0C4DH67		Single Protein	Immunoglobulin kappa variable 1-8 (KV108_HUMAN)	12.5292	10	413	42.6087	69.5652	5		4	5	4	4					2									6	4	5	5		4	4	5						4						2
Q9BX67		Single Protein	Junctional adhesion molecule C (JAM3_HUMAN)	34.9978	10	264	37.7419	87.4194		6				1	2	1			5		5	1	2	5	1	7		1	1	6		4	1	7	7	7	7	4	5	7	7	6	7	2		5	6	9	2
P51148		Single Protein	Ras-related protein Rab-5C (RAB5C_HUMAN)	23.4678	10	216	58.7963	100		2		1	2	1	2	3			3		7	2	3	4	2	6	2	2	3	5	1	5	3	3	5	4	4	2	4	4	4	3	5	3		3	5	3	4
P48047		Single Protein	ATP synthase subunit O, mitochondrial (ATPO_HUMAN)	23.2627	10	273	62.9108	100		7			3		2				2		7	4	5	6		6				7		6		7	7	5	6	5	4	8	6	5	7	5		1	4	5	5
P10124		Single Protein	Serglycin (SRGN_HUMAN)	17.6406	10	220	38.6076	68.9873		6			2	3	2				3		5	4	4	4		7	2			7		5		4	4	7	4	4	3	7	4	4	5	2		3	4	4	3
Q8NBS9		Single Protein	Thioredoxin domain-containing protein 5 (TXND5_HUMAN)	47.5987	10	90	32.4074	85.1852		4					1				5		4	2	1	6	1	3				4		6			1	3	3	3		3	3	1	5				1	2	1
P06312		Single Protein	Immunoglobulin kappa variable 4-1 (KV401_HUMAN)	13.3716	10	961	45.4545	40.4959	6	6	7	6	7	6	6	6	7	8	6	8	6	7	6	7	7	7	7	6	6	5	7	7	7	6	7	7	6	4	4	6	7	7	5	7	7	7	5	7	7
Q3ZCW2		Single Protein	Galectin-related protein (LEGL_HUMAN)	18.9737	10	387	66.2791	79.6512	1	6	1	1	5	5	6	3		1	6	2	7	5	6	7	3	6	3	4	4	6	1	5	4	4	5	4	6	7	4	5	6	5	6	6		4	7	6	6
P55145		Single Protein	Mesencephalic astrocyte-derived neurotrophic factor (MANF_HUMAN)	20.6868	10	214	46.7033	100		5			1	3	2	1			5		7	5	5	7	3	8	1			9	1	5		3	4	9	8	6	4	5	5	3	4	3		1	4	4	5
Q9UNM6		Single Protein	26S proteasome non-ATPase regulatory subunit 13 (PSD13_HUMAN)	42.9181	10	82	31.6489	100						2	1				2		3	1		2		3	1			3		2		2	6	6	4	3	2	3	1		2				1	1	1
Q14112		Single Protein	Nidogen-2 (NID2_HUMAN)	151.158	10	48	12.9455	68.6545						1					1					2								2	1	1	1	4		2	1	5	2	4	3				2
Q13162		Single Protein	Peroxiredoxin-4 (PRDX4_HUMAN)	30.5208	10	225	49.8155	100		6			3	2	3				5		7	5	5	5	1	6				5		8	2	4	6	6	6	3	4	5	4	3	7	3			3	3	4
Q8TC12		Single Protein	Retinol dehydrogenase 11 (RDH11_HUMAN)	35.3634	10	148	33.0189	87.7358		5			3	1	2				1		4	1	2	3	1	6	1			5		6		2	6	7	6	4	1	6	2	2	6			1	2	5	1
Q9UL46		Single Protein	Proteasome activator complex subunit 2 (PSME2_HUMAN)	27.3843	10	123	54.3933	100		4			1	1	1	1		2	5		6	3		3	2	1		1		3		1	1	3	4	6	3	3	3	2			3	2		3	3	3	1
Q14525		Single Protein	Keratin, type I cuticular Ha3-II (KT33B_HUMAN)	46.1845	10	14	19.802	89.1089																							7
P01714		Single Protein	Immunoglobulin lambda variable 3-19 (LV319_HUMAN)	12.0349	10	352	72.3214	66.9643	3		5	4	3	3	3	3	4	3	5	5	2	2	3	2	4	3	3	3	4	4	4	4	4	3	3	3	4		3	3	4	4	3	3	4	4	4	3	4
Q5T4S7		Single Protein	E3 ubiquitin-protein ligase UBR4 (UBR4_HUMAN)	573.476	9	37	3.4343	73.8761			1	1	1							1		1		3				1	1	3		1	1	1	1	1	1	1		1			1						1
P11217		Single Protein	Glycogen phosphorylase, muscle form (PYGM_HUMAN)	97.0306	9	176	15.2019	90.6176		3			3		2						6	3	3	4	2	6		2		4			3	1	4		4		5	3			2					3	4
Q13200		Single Protein	26S proteasome non-ATPase regulatory subunit 2 (PSMD2_HUMAN)	100.136	9	78	18.5022	88.5463		1				2	1	1			1		3	2		1		4				3		3		1	4	2	2		2	2	2		4			1	1	3	1
P78344		Single Protein	Eukaryotic translation initiation factor 4 gamma 2 (IF4G2_HUMAN)	102.297	9	77	11.5766	92.613		1												1		1		4				5		1			2	4	3	3	2	2			4	2		1	2	4	3
Q9Y2Q0		Single Protein	Phospholipid-transporting ATPase IA (AT8A1_HUMAN)	131.285	9	130	8.76289	76.89		3									1		2	1	1	3		3				4		4		2	3	1	4	2	3	7	3	4	6	1		1	1	5
Q9NY33		Single Protein	Dipeptidyl peptidase 3 (DPP3_HUMAN)	82.5378	9	71	20.0814	86.2958		2				1					3		3	2		1		1				1		2		1	2		4	2		3	2		2			2	1	3	1
P36980		Single Protein	Complement factor H-related protein 2 (FHR2_HUMAN)	30.6306	9	261	42.2222	70.7407	6	3	4	5	5	4	6	3	4	5	4	5	4	4	4	3	3			4	4	4	6	4	3	3	4	2	2	2	1	3	5	4	3	6	4	3	4	5	3
P14314		Single Protein	Glucosidase 2 subunit beta (GLU2B_HUMAN)	59.3878	9	126	24.6212	60.2273		6			2	2					3		4	3	2	5	1	5	1			8		3		2	3	4	1	2	2	3	2	1	4	1		1	1	3	4
P02747		Single Protein	Complement C1q subcomponent subunit C (C1QC_HUMAN)	25.7571	9	497	27.7551	85.3061	4	7	7	6	6	5	4	6	6	7	5	5	4	4	5	4	7	5	5	5	5	5	5	6	6	6	6	3	3	4	3	3	3	4	4	4	6	3	5	5	5
P00390		Single Protein	Glutathione reductase, mitochondrial (GSHR_HUMAN)	56.221	9	224	30.8429	85.249		6	1		2	3	3	2		1	6	1	3	2	4	4	2	5	1	3	1	5	1	3	1	5	4	4	4	4	3	5	2	5	6	3		5	3	5	4
Q16539		Single Protein	Mitogen-activated protein kinase 14 (MK14_HUMAN)	41.267	9	179	35.5556	81.9444		3									2		3	3		3	2	4				3		3			4	5	3	2	1	4		3	3	3		4	3	5	3
P06756		Single Protein	Integrin alpha-V (ITAV_HUMAN)	115.964	9	50	11.8321	84.2557					1		1		1					1				2								1	4	1	3			4		1	3					2
P42704		Single Protein	Leucine-rich PPR motif-containing protein, mitochondrial (LPPRC_HUMAN)	157.805	9	23	10.6887	100																											1	1	1	3	1	1			1
Q15762		Single Protein	CD226 antigen (CD226_HUMAN)	38.5893	9	271	29.7619	79.1667	1	4	1	2	3	3	4	3	1	1	4	3	5	5	3	5	2	5	4	4	2	3	1	5	3	4	6	5	4	4	4	6	5	5	5	3		5	4	5	3
P05154		Single Protein	Plasma serine protease inhibitor (IPSP_HUMAN)	45.6457	9	193	27.8325	83.2512	5		3	3	5	4	4	5	7	7	1	8	1		2	1	1	1	7	6	7	2	4	2	3	1	1		2	1	1	1	2	3	2	5	5	1	3	2	2
P16930		Single Protein	Fumarylacetoacetase (FAAA_HUMAN)	46.3442	9	155	31.7422	88.5442		5	1		1	1		2			2		2	1	2	1		3		2		5		3	1	4	6	5	4	3		4		3	6	1		4	2	5	4
Q9H223		Single Protein	EH domain-containing protein 4 (EHD4_HUMAN)	61.1365	9	205	13.3087	86.3216		5					1	1			4	1	6	5			1		1	2	2	4	1	6	1		6	3	4		3	4	3	3	5					5	2
Q96HC4		Single Protein	PDZ and LIM domain protein 5 (PDLI5_HUMAN)	63.9045	9	165	20.4698	67.4497		3			2	2	2				3	1	2	4	3	2	1	7	1	1		6	1	3	2	2	5	4	2	3	2	5	2	3	6	2		2	4	6	3
P07954		Single Protein	Fumarate hydratase, mitochondrial (FUMH_HUMAN)	54.6022	9	143	31.3725	91.5686		3				1	1				1		3	1	1	3	1	4				4		3		2	5	4	3	5	4	7	4	4	5	1		2	3	3	2
Q9UQ80		Single Protein	Proliferation-associated protein 2G4 (PA2G4_HUMAN)	43.7592	9	98	33.7563	92.132		1			1	1					1		3	1	2	1		4				4		1	1		2	4	3	3	1	8			3			2		3	2
P42566		Single Protein	Epidermal growth factor receptor substrate 15 (EPS15_HUMAN)	98.5948	9	62	14.8437	84.375		3			1	1	1	1		1	1	1	4	2	1	4	1	5	1	1		1	1	4		1	1	1	1	1		2	1	1	1	1		1	1	1	1
P15169		Single Protein	Carboxypeptidase N catalytic chain (CBPN_HUMAN)	52.2533	9	151	27.9476	76.6376	3	1	2	3	2	2	4	1	3	3	3	3	2	2	2	2	1		3	3	5		4	1	2	2	1	1	1	2	2		2	1		4	5	1	2	1	2
Q16698		Single Protein	2,4-dienoyl-CoA reductase, mitochondrial (DECR_HUMAN)	36.0448	9	160	40.597	100		4			1	1	3				2		3	1	1	5		3				4		5		2	7	3	3	3	1	8	3	4	6	2			1	6	2
Q9Y6N5		Single Protein	Sulfide:quinone oxidoreductase, mitochondrial (SQOR_HUMAN)	49.9289	9	62	27.7778	92.2222		3	1	1	1	1		1		1	2	1	2	1	1	3		1				4	1	3	1	2	3	3	4	3	1	3	2	2	4			1	1	3	1
P54727		Single Protein	UV excision repair protein RAD23 homolog B (RD23B_HUMAN)	43.1446	9	117	26.8949	50.3667		3	1	1		2					2	1	2	4	3	2		5				3	1	3		2	3	3	5		2	3	2	2	3	2		2	2	3	2
P41250		Single Protein	Glycine--tRNA ligase (GARS_HUMAN)	83.1126	9	114	23.2747	100		4			1	3					1		4		3	2		4				3		2		2	5	6	2	3	2	2	4	1	3			2	1	5	3
P17980		Single Protein	26S proteasome regulatory subunit 6A (PRS6A_HUMAN)	49.1725	9	39	30.7517	92.4829													1	2	1			2		1		2					2	2				1	1		2			1		2
P30084		Single Protein	Enoyl-CoA hydratase, mitochondrial (ECHM_HUMAN)	31.3671	9	98	42.7586	100		1																1				3		1		1	2	4	3	3	2	4	3	1	4					2	1
Q13884		Single Protein	Beta-1-syntrophin (SNTB1_HUMAN)	58.0251	9	76	23.0483	93.6803		2									1		1	2		1		5				3		1		1	3	1	1		2	2	1	1	2	1		2	1	2	1
P61026		Single Protein	Ras-related protein Rab-10 (RAB10_HUMAN)	22.5266	9	375	38.5	100	2	5	3	3	4	5	5	4	2	2	5	4	5	5	4	5	4	6	2	4	4	6	3	5	5	6	5	5	5	5	5	6	5	5	6	5	2	3	5	6	3
Q9UIA9		Single Protein	Exportin-7 (XPO7_HUMAN)	123.828	9	31	11.8675	74.609		3											3	1		1		1									2	1			1				3	1			1
Q9UIB8		Single Protein	SLAM family member 5 (SLAF5_HUMAN)	38.7576	9	145	42.6087	86.3768		5			2	3	3				3	1	5	3	3	4	1	5	1			3	1	3		1	2	6	4	5	4	4		1	3	1		3	1	3	2
P01762		Single Protein	Immunoglobulin heavy variable 3-11 (HV311_HUMAN)	12.9004	9	239	35.0427	100		4				3							3				4			5			4						2			1							2
P11310		Single Protein	Medium-chain specific acyl-CoA dehydrogenase, mitochondrial (ACADM_HUMAN)	46.5586	9	74	27.791	77.9097		2											1			1		1				4		1		2	3	2	2	4	1	3	1	3	6				2	2	1
Q08209		Single Protein	Serine/threonine-protein phosphatase 2B catalytic subunit alpha isoform (PP2BA_HUMAN)	58.6503	9	38	24.1843	86.1804											1		2					2				1		2		1	3	1		2		3		1	6	1		1
Q15118		Single Protein	[Pyruvate dehydrogenase (acetyl-transferring)] kinase isozyme 1, mitochondrial (PDK1_HUMAN)	49.213	9	42	32.3394	100													1			1								2			2	2	1	1	1	7			2					3
Q8WWZ8		Single Protein	Oncoprotein-induced transcript 3 protein (OIT3_HUMAN)	59.9825	9	37	21.1009	73.211	1		3				3					1					8									1	2										1	3		1	5
Q13094		Single Protein	Lymphocyte cytosolic protein 2 (LCP2_HUMAN)	60.1511	9	139	19.5122	66.4165		6		1	2	2	3	1			6		7	3	5	5	1	6	1			4	1	5		3		2	2	3	1	4	1	1	2	1		1	2	2	3
Q9H479		Single Protein	Fructosamine-3-kinase (FN3K_HUMAN)	35.1489	9	132	42.7184	81.2298		2	2		1	1	1	2			2		2	4	1	2		3		1		2		4	2	4	5	6	3		1	3		2	5	3		3	5	4	3
A0A075B6Q5		Single Protein	Immunoglobulin heavy variable 3-64 (HV364_HUMAN)	12.8823	9	120	57.6271	100	1		2						5			3	2										4			2	3				2						5			2
Q9UHQ9		Single Protein	NADH-cytochrome b5 reductase 1 (NB5R1_HUMAN)	34.0732	9	110	37.7049	80		3											2	1		1		2				5				3	3	3		5	3	7	3	3	6	1			1	6	1
P16278		Single Protein	Beta-galactosidase (BGAL_HUMAN)	76.0266	9	51	21.7134	61.4476		1	1				1						1					1										2	2	1	1	4	1		2					1	1
P61006		Single Protein	Ras-related protein Rab-8A (RAB8A_HUMAN)	23.6532	9	357	45.4106	100		7		2	5	6	5	5		4	6	4	7	5	5	5	3	8		3	4	7	3	6	4	6	7	6	6	2		6	6	5	6	6		4	5	6
P01701		Single Protein	Immunoglobulin lambda variable 1-51 (LV151_HUMAN)	12.241	9	325	52.9915	42.735	4	4	5	7	3	4	1	4	4	3	4	6	5	3	5	4	3	3	4	6	2	3	4	4	5	4	5	4	3	3	5	1	5	5	4	3	4	4	3	4	4
P02745		Single Protein	Complement C1q subcomponent subunit A (C1QA_HUMAN)	26.0002	9	200	33.4694	100	4	4	4	1	2	2	2	2	3	3	3	3	2	2	1	2	2	3	2	4	3	2	1	5	5	2	4	2	1	1	2	1	3	3	3	3	4		1	3	4
Q16762		Single Protein	Thiosulfate sulfurtransferase (THTR_HUMAN)	33.4078	9	197	40.0673	89.5623	1	7				1	1				1		3	2	2	5		5	1	1		5		5		4	6	6	6	7	4	6	3	3	7		1		4	4	3
P01742		Single Protein	Immunoglobulin heavy variable 1-69 (HV169_HUMAN)	12.6513	9	147	64.1026	100				3															3	3			2		3
P63092	Q5JWF2	Related Proteins	Guanine nucleotide-binding protein G(s) subunit alpha isoforms short (GNAS2_HUMAN)	45.6359	9	294	31.4721	100		4	2		3	4	2	5		3	3		4	2	3	3	2	4		3	5	4	2	6	2	7	7	5	6	3	4	6	4	4	7	2	2	6	6	5	2
O14773		Single Protein	Tripeptidyl-peptidase 1 (TPP1_HUMAN)	61.2096	9	170	22.3801	69.0941		3					1						3	3		4		3				4		2		2	3	8	3	6	3	7	2	3	6	3		1		4	3
Q96AX2		Single Protein	Ras-related protein Rab-37 (RAB37_HUMAN)	24.7995	9	132	47.0852	100		5					1				2		2	2		2		4			1	5		4			3	6	3		2	5	2	2	2	3				1	1
P30086		Single Protein	Phosphatidylethanolamine-binding protein 1 (PEBP1_HUMAN)	21.0437	9	114	56.6845	82.8877		3									3		2	2	1	3	1	3		1		3		3		2	3	3	5	2	1	6	3	1	4	1		3	5	4	1
O75131		Single Protein	Copine-3 (CPNE3_HUMAN)	60.0921	9	99	23.6499	72.9981													3	2		2		2				2				2	2		2		2	4			6			2	2	3	2
Q14012		Single Protein	Calcium/calmodulin-dependent protein kinase type 1 (KCC1A_HUMAN)	41.3107	9	81	35.9459	82.1622		2				1							3	3				3				2		3			3	3	4	2		3			1			3		1	2
Q9UIJ7		Single Protein	GTP:AMP phosphotransferase AK3, mitochondrial (KAD3_HUMAN)	25.5495	9	107	50.2203	100		2			1	1	1				1			1	1	2		1				2		1	1	2	2	5	4	7	1	6	2	2	5	2			1	3	1
P28289		Single Protein	Tropomodulin-1 (TMOD1_HUMAN)	40.5439	9	99	35.6546	74.9304				1	2	4	2	7		2	2	1				3	4			1	3	2		3													1
P01591		Single Protein	Immunoglobulin J chain (IGJ_HUMAN)	18.087	9	604	55.3459	77.9874	7	7	7	7	7	6	6	7	7	8	7	7	6	6	6	6	7	4	7	7	6	6	7	8	7	7	8	6	6	4	7	6	7	7	5	6	7	8	7	7	6
Q9Y2Q3		Single Protein	Glutathione S-transferase kappa 1 (GSTK1_HUMAN)	25.4803	9	242	58.8496	100		5			1						1		3	3		4		5				7		5		5	7	7	6	6	6	8	6	6	8	2		2	6	6	6
A0A0B4J2H0		Single Protein	Immunoglobulin heavy variable 1-69D (HV69D_HUMAN)	12.6523	9	147	64.1026	100			3	3	2	1	2		5			3			1	2			3				2		2								3			3
P00492		Single Protein	Hypoxanthine-guanine phosphoribosyltransferase (HPRT_HUMAN)	24.5636	9	188	55.9633	100		5				2	1	1			2		5	4	2	6		6	1			4		5		5	6	6	5	3	4	5	1	3	3	2		4	3	4	4
Q99623		Single Protein	Prohibitin-2 (PHB2_HUMAN)	33.2759	9	148	40.4682	100		3											2	1		3		4				3		5		3	3	4	2	6	2	7	2	2	7	1		1	2	3	2
P25325		Single Protein	3-mercaptopyruvate sulfurtransferase (THTM_HUMAN)	33.1576	9	103	48.4848	84.8485		1			1								4	1		2		3				2		1		1	6	3	4	3	3	7		2	4			1	2	6	1
P69891		Single Protein	Hemoglobin subunit gamma-1 (HBG1_HUMAN)	16.1303	9	305	70.7483	100			7			7		3				3		4				2				2				4					5	4					3		3
Q14165		Single Protein	Malectin (MLEC_HUMAN)	32.2136	9	224	41.0959	75		5		1	3	2	3	1			6		7	4	3	6		5	1			7	1	7	1	3	5	8	4	5	2	7	3	5	6	2			1	5	3
P55056		Single Protein	Apolipoprotein C-IV (APOC4_HUMAN)	14.5435	9	169	40.9449	73.2283	1	2	1	1		5		3		3	2	3	3	3	2		5	1	2	2	8		4					2		2		1	1	2		5	7	3		2	4
P10599		Single Protein	Thioredoxin (THIO_HUMAN)	11.7297	9	158	73.3333	100		2			1	1	1			1	3		4	3	1	4		3	2	3		3		3	1	4	3	5	3	5	2	4	2	2	5	1		3	3	4	4
P51572		Single Protein	B-cell receptor-associated protein 31 (BAP31_HUMAN)	27.974	9	120	31.7073	100		3			1	1							2	2	1	2		4	1	1	1	3		2	1	2	3	4		3	3	5	3	3	4	1			3	2	1
P00742		Single Protein	Coagulation factor X (FA10_HUMAN)	54.6965	9	104	21.1066	82.582	3	1	3	4	4			1	3	6	2	5		2	1		1	1	2	4	1	1	5	1	2	1	1	2	1	2	2				1		3	1		2	2
P61019		Single Protein	Ras-related protein Rab-2A (RAB2A_HUMAN)	23.5308	9	101	56.6038	100		5						1			2		5	2	1	2		5				3		2			4	3	3	2		1	1		5	2		1	2	1
Q92764		Single Protein	Keratin, type I cuticular Ha5 (KRT35_HUMAN)	50.3285	9	18	16.044	84.3956																							7
P30048		Single Protein	Thioredoxin-dependent peroxide reductase, mitochondrial (PRDX3_HUMAN)	27.6752	9	260	44.1406	87.8906		6		2	2	2	2	2		1	3		4	4	3	4	2	7	3	3	1	5	2	4	2	5	4	7	6	6	2	7	5	3	6	3		3	3	4	4
P16152		Single Protein	Carbonyl reductase [NADPH] 1 (CBR1_HUMAN)	30.3559	9	118	41.8773	100					1	4					3		3	3	2	3		5				3		1		3	6	6	6			3	3	3	5	2			2	6	2
P0DJI8		Single Protein	Serum amyloid A-1 protein (SAA1_HUMAN)	13.5235	9	105	68.8525	100			4		1		3					1		2	4				8	1	1		3			3	7		2	5					3	1	5		1	1	2
P04083		Single Protein	Annexin A1 (ANXA1_HUMAN)	38.69	9	70	33.526	100							1	2			3		1				1				2		1			2	2	1		3		1			5		4		1
P20674		Single Protein	Cytochrome c oxidase subunit 5A, mitochondrial (COX5A_HUMAN)	16.7517	9	185	62.6667	100		4			1						1		2	3	2	4		5				7		3		4	5	5	5	4	4	8	5	5	7	4		1	3	5	1
P25786		Single Protein	Proteasome subunit alpha type-1 (PSA1_HUMAN)	29.5369	9	52	48.6692	87.8327		3			1	2	1	1			1		2			2	1	1				2		4		1	2	3		1		1	1		4					1
P58876	O60814, P57053, P62807, Q5QNW6, Q93079, Q99877, Q99879, Q99880	Related Proteins	Histone H2B type 1-D (H2B1D_HUMAN)	13.9276	9	135	35.7143	100					6									3		5								6				3						5	5				7
P16403		Single Protein	Histone H1,2 (H12_HUMAN)	21.3517	9	33	31.4554	100																																			6				4
Q12955		Single Protein	Ankyrin-3 (ANK3_HUMAN)	480.113	9	78	1.64496	85.8122		2	1	2		5		6		2	1	3	2	3	1	1	4	1		2	4	2		3																	1
P46939		Single Protein	Utrophin (UTRO_HUMAN)	394.22	8	23	3.14594	88.0862		2									1		2					3				2		1			1	1
Q9ULL4		Single Protein	Plexin-B3 (PLXB3_HUMAN)	206.716	8	67	7.49083	75.275		2			1	1								1		1		3				1				2	3	1	2		1	4		1	3			2	2	2	1
Q92614		Single Protein	Unconventional myosin-XVIIIa (MY18A_HUMAN)	232.971	8	42	6.57254	96.6407		1														1		5				3		2		1	1	2		1		1			1
P48740		Single Protein	Mannan-binding lectin serine protease 1 (MASP1_HUMAN)	79.1952	8	123	18.1688	73.8197	3	1	3	3	2	1		1	1	6	5	3		3	3	1	2	1	2	4	3	2	3	2		1	2	3	2	2	1	1	2	3	1	3	6	2	1	5	1
Q9UBC2		Single Protein	Epidermal growth factor receptor substrate 15-like 1 (EP15R_HUMAN)	94.197	8	69	11.6898	86.4583		2									1		3	2	2	1		4				4		2		2	2	2	2			3	1		1					1	1
P42229		Single Protein	Signal transducer and activator of transcription 5A (STA5A_HUMAN)	90.5903	8	60	8.06045	82.8715						1								3	2	4		6				1		2												1
Q7L7X3		Single Protein	Serine/threonine-protein kinase TAO1 (TAOK1_HUMAN)	115.997	8	70	9.39061	81.8182		1											4					4				2		2		1	2	2	2	2	1	3			4			1	2	3	1
Q04637		Single Protein	Eukaryotic translation initiation factor 4 gamma 1 (IF4G1_HUMAN)	175.382	8	47	6.81676	64.5403		1												2	1							1		1		1	1	2	2	2	1	2			3			1	1		1
P18084		Single Protein	Integrin beta-5 (ITB5_HUMAN)	87.9962	8	66	13.0163	91.239													1	1						1		2		1		1	2		2	5	1	3	1	3	5		1			1
P18433		Single Protein	Receptor-type tyrosine-protein phosphatase alpha (PTPRA_HUMAN)	90.6615	8	80	14.9626	85.9102		4			2	1		1			1		1	2	1		1	3						1		2	1	1	2	1	1	2	1		2			4	3	2	1
P28070		Single Protein	Proteasome subunit beta type-4 (PSB4_HUMAN)	29.1855	8	75	45.4545	81.4394		2		1	1	3	1	2			2		3	1	1	1	1	3		1		2		1	1	2	3	1	1	1		2	1		2	1		3	2	2	1
P62714		Single Protein	Serine/threonine-protein phosphatase 2A catalytic subunit beta isoform (PP2AB_HUMAN)	35.5523	8	147	38.835	88.0259							2						3	3	1									4			4		6					3	5				3	5
Q969T9		Single Protein	WW domain-binding protein 2 (WBP2_HUMAN)	28.0684	8	119	29.5019	40.9962		2			1						1		2	1		1		3				2		1		2	3	4	4	3	2	6	3	2	5			3	3	4	2
P01133		Single Protein	Pro-epidermal growth factor (EGF_HUMAN)	133.906	8	37	9.36205	75.5592										1												1						2	1			3			4					3
Q96G03		Single Protein	Phosphoglucomutase-2 (PGM2_HUMAN)	68.2404	8	93	18.7908	87.4183		3			1						1		1	1		4	1	2		1		2		3		2	4	2	2	1		5	1		2	2		3	1	2	1
Q86UT6		Single Protein	NLR family member X1 (NLRX1_HUMAN)	107.548	8	82	10.6667	82.7692		2												1		2						2				2	2	4	2	4	3	4	2	2	5				1	3
Q02153		Single Protein	Guanylate cyclase soluble subunit beta-1 (GCYB1_HUMAN)	70.4696	8	42	16.9628	86.5913		2																3				1						4	2	1		2								1
O00116		Single Protein	Alkyldihydroxyacetonephosphate synthase, peroxisomal (ADAS_HUMAN)	72.8658	8	42	17.7812	100		1														1		1				1					1	2		6		3			1					1
Q99829		Single Protein	Copine-1 (CPNE1_HUMAN)	59.0215	8	186	22.1601	50.0931		1	1		1						2		5	1	2	2		6		2		4	1	5		6	8	2	6	4	5	4		4	3	3		3	2	6	4
P61978		Single Protein	Heterogeneous nuclear ribonucleoprotein K (HNRPK_HUMAN)	50.9444	8	101	25.9179	82.5054		3			1	1	1				2		4	2	1	5		3			1	4		2		1	3	3	4	3	1	4		1	1	1			1	2	1
P30154		Single Protein	Serine/threonine-protein phosphatase 2A 65 kDa regulatory subunit A beta isoform (2AAB_HUMAN)	66.1715	8	88	16.6389	85.1913		2				2	2	2		1			2		3		1							2							3							2
P21281		Single Protein	V-type proton ATPase subunit B, brain isoform (VATB2_HUMAN)	56.4649	8	71	27.593	92.7593					1		1				1		1			2								2			3	3	2	2		2	1	2	3			3	3	2
P04180		Single Protein	Phosphatidylcholine-sterol acyltransferase (LCAT_HUMAN)	49.5461	8	60	30.4545	66.8182	2	1	3	1	1	2	3	1	2	4	1	1		1	2	1	2		2	1	1		2		2	1	1										1	1
P37235		Single Protein	Hippocalcin-like protein 1 (HPCL1_HUMAN)	22.299	8	175	49.2228	100		2			2	3					4		3	2	3	5		3	1			3		5		3	5	3	5	2	3	6	3	2	5			5	6	5	2
P36959		Single Protein	GMP reductase 1 (GMPR1_HUMAN)	37.3948	8	161	31.0145	89.5652		4			3	3	1	1			3		5	3	3	5		4	1			3		4	1	4	5	5	6	1	1	5	3	1	3	2		4	2	3	3
P67775		Single Protein	Serine/threonine-protein phosphatase 2A catalytic subunit alpha isoform (PP2AA_HUMAN)	35.5714	8	150	38.835	88.0259		4																				4						6	6			4			5
P08727		Single Protein	Keratin, type I cytoskeletal 19 (K1C19_HUMAN)	44.0791	8	97	14.5	100				3		1		1			1				3	2	3	2				2		2	1		2	2				2	2	1		1					4
Q9BVK6		Single Protein	Transmembrane emp24 domain-containing protein 9 (TMED9_HUMAN)	27.2602	8	126	37.0213	100		3			2		2				2		1		1	2		4				3		3		2	3	3	2	5	3	3	3	2	2	2		1	1	3	4
Q06323		Single Protein	Proteasome activator complex subunit 1 (PSME1_HUMAN)	28.705	8	183	39.759	100		4				2	1	2		3	4		7	4		3	2	5	1	3	2	4		5	1	2	5	4	3	5	2	5	2	3	5	2		4	3	3	2
P49755		Single Protein	Transmembrane emp24 domain-containing protein 10 (TMEDA_HUMAN)	24.96	8	161	43.379	100		2			2						2			2	2	3		5		1		4		4		2	3	6	5	4	3	7	4	5	5	3		1	3	5	3
P42025		Single Protein	Beta-centractin (ACTY_HUMAN)	42.2667	8	124	25	100		1					3						4			2	2					2		3	1	3	6		4					2	5				3	4
Q9H2U2		Single Protein	Inorganic pyrophosphatase 2, mitochondrial (IPYR2_HUMAN)	37.896	8	112	29.6407	100		1			1						1			1	1	2						2		1		1	3	4	5	6	3	7	4	2	7	1		1	2	4
Q03518		Single Protein	Antigen peptide transporter 1 (TAP1_HUMAN)	87.1627	8	68	17.698	66.5842		3									2		3	3		2		2				1		3		2	2	4	1	1		4	1	2	4					1
Q96RD7		Single Protein	Pannexin-1 (PANX1_HUMAN)	48.019	8	64	23.2394	75.3521		2													1	2		3				1		1		1	5	2	1	1	1		1	1	4			1	3	2
P34897		Single Protein	Serine hydroxymethyltransferase, mitochondrial (GLYM_HUMAN)	55.9577	8	70	18.8492	92.4603		1									1		1			1		1				5					1	6	4	2		4	1		2					1
Q8WWA1		Single Protein	Transmembrane protein 40 (TMM40_HUMAN)	25.4793	8	157	38.1974	63.9485		5			1		2				2		3	2	3	3		5	1			6		4	1	4	3	4	4	5	3	4	4	3	5	1			2	4	1
O60496		Single Protein	Docking protein 2 (DOK2_HUMAN)	45.3507	8	89	29.8544	68.932		3				1					2		3	2	1	3		3		1		4		1		1	2	3	2	4	1	3	2	1	2	1			2	1	1
A0A0A0MS15		Single Protein	Immunoglobulin heavy variable 3-49 (HV349_HUMAN)	13.0475	8	318	66.3866	100	5	2	7	4	2	6	6	3	6	6	2	4	5	3	3	5	3	4	1	4	1	3	6	6	5	4	5	5	4	2	2	1	5	2	1	4	3	3	3	3	1
A0A0C4DH31		Single Protein	Immunoglobulin heavy variable 1-18 (HV118_HUMAN)	12.8122	8	166	35.8974	74.359	5	2	5	4	2	1	2	3		4	3	4	1	2	2	3	3		4	4	5	3	3	3	2	3	3	3	3		1		4			3	3	4	3	2	1
P20645		Single Protein	Cation-dependent mannose-6-phosphate receptor (MPRD_HUMAN)	30.9734	8	112	33.213	82.3105					2	2	1				1			1	1	2		2				2		2	1	1	2	2	2	2	1	2	3	2	4	2		2	2	2	3
Q9HDC9		Single Protein	Adipocyte plasma membrane-associated protein (APMAP_HUMAN)	46.4509	8	106	23.0769	79.8077	1	5				2	1	1			1		3	1	1	4	1	4		1	1	3		1	1	1	2	3	2	4	1	4	3	2	6	1	1		2	2
A0A0J9YXX1		Single Protein	Immunoglobulin heavy variable 5-10-1 (HV5X1_HUMAN)	12.7643	8	391	51.2821	74.359	6		6	6	4	4		4	5	6	6	6	4	4	4	4				5		6	5	4										4		5		5	5		4
A0A075B6S6	P06310	Related Proteins	Immunoglobulin kappa variable 2D-30 (KVD30_HUMAN)	13.2065	8	323	54.1667	65	4	2	3	3	4	2	4	4	6	2	2	2	3	2	2	2	3	2	3	3	4	2		2		2	3	2	2	2	2		4	2	2	4	4	4	4	2	3
Q9P126		Single Protein	C-type lectin domain family 1 member B (CLC1B_HUMAN)	26.5781	8	177	34.0611	100		5		1		2	1	2			1	1	4			1	1	4		2		3	1	1		5	6	6	6	3	2	7	4	3	5	3		3	5	6	1
P51452		Single Protein	Dual specificity protein phosphatase 3 (DUS3_HUMAN)	20.4653	8	159	57.8378	81.0811		5			1	2	1	1		1	2		6	2	4	3		5				5		5		3	6	3	1	3	1	5	2	1	6	3		2	2	5	3
P11908		Single Protein	Ribose-phosphate pyrophosphokinase 2 (PRPS2_HUMAN)	34.747	8	135	34.5912	85.5346		3									4		5		1	3		4						2			5	6	4		4	6			5			3		6
Q9HBH0		Single Protein	Rho-related GTP-binding protein RhoF (RHOF_HUMAN)	23.6102	8	97	55.4502	100		3			1								3	1		1		4				2		2		1	1	3	2	1	4	4			2			3	1	1	1
Q15485		Single Protein	Ficolin-2 (FCN2_HUMAN)	33.9795	8	65	34.1853	78.5942			2	2						4		3							3				1		1									3			3	2	2	6	8
Q99805		Single Protein	Transmembrane 9 superfamily member 2 (TM9S2_HUMAN)	75.7255	8	49	15.5354	60.9351																											2	4		3	1	4		2	6				2	4
P04278		Single Protein	Sex hormone-binding globulin (SHBG_HUMAN)	43.7518	8	31	38.806	90.0498				2			1	1		2		1			1	1			1	2			5		2								2								1
P10768		Single Protein	S-formylglutathione hydrolase (ESTD_HUMAN)	31.4425	8	164	52.1277	100		3			3	3	1				3		3	5	2	4	2	4		1		5		5	1	3	5	5	4	1	1	4	1	2	5	3		4	3	4	4
Q96CN7		Single Protein	Isochorismatase domain-containing protein 1 (ISOC1_HUMAN)	32.2161	8	65	44.9664	82.5503		3									1		2	2	1	2		4				2		1		1	1	3	2	3	1	1			1			1	1	1	2
P58546		Single Protein	Myotrophin (MTPN_HUMAN)	12.8866	8	412	80.5085	100	2	4	3	2	4	3	4	3	1	4	4	4	4	3	4	5	2	6	3	4	3	5	3	4	4	4	4	7	6	6	4	6	5	4	6	4	1	4	5	6	4
P02743		Single Protein	Serum amyloid P-component (SAMP_HUMAN)	25.3711	8	350	35.8744	78.9238	5	2	5	4	4	4	4	4	5	6	5	5	4	6	5	3	4	1	5	4	5	3	5	4	4	4	4	5	5	5	6	3	4	5	4	5	6	3	5	6	7
P62745		Single Protein	Rho-related GTP-binding protein RhoB (RHOB_HUMAN)	22.1091	8	347	40.8163	100	3		4	2	4	4	3	4	2	3		3	5	4	4	5			3	3	3	4	2	4	3		4	4	4	5	4	4	3	4	5		3	5	4	6	4
A0A0C4DH55		Single Protein	Immunoglobulin kappa variable 3D-7 (KVD07_HUMAN)	13.1395	8	250	47.0588	36.9748			4						4	4		5	1							5					3		3						4			3
A2NJV5		Single Protein	Immunoglobulin kappa variable 2-29 (KV229_HUMAN)	13.0766	8	180	69.1667	65										2								2
O15533		Single Protein	Tapasin (TPSN_HUMAN)	47.5957	8	148	24.5536	40.1786		4			1	1					1		4	5	2	2		4				3		4	1	3	4	7	5	4	3	6	4	5	6	1			4	4
P47985		Single Protein	Cytochrome b-c1 complex subunit Rieske, mitochondrial (UCRI_HUMAN)	29.6494	8	112	46.7153	84.6715													3	1													4	3	3	3		5			5	2				6
P38117		Single Protein	Electron transfer flavoprotein subunit beta (ETFB_HUMAN)	27.8262	8	105	31.7647	86.2745		3											1	1		2		1				4		3		2	3	4	3	2	1	7	3	1	7					4
A0A075B6K4		Single Protein	Immunoglobulin lambda variable 3-10 (LV310_HUMAN)	12.433	8	400	51.3043	35.6522									4																					2							5
A0A087WSZ0		Single Protein	Immunoglobulin kappa variable 1D-8 (KVD08_HUMAN)	12.8283	8	390	25.641	70.0855									4			5		3																			3
P39656		Single Protein	Dolichyl-diphosphooligosaccharide--protein glycosyltransferase 48 kDa subunit (OST48_HUMAN)	50.769	8	153	28.0702	79.8246		4			2	1	1				4		3	3	3	4		3			1	4		6		3	5	3	6	2	3	5	3	4	6	2			2	5	3
Q96FW1		Single Protein	Ubiquitin thioesterase OTUB1 (OTUB1_HUMAN)	31.2644	8	127	38.0074	100		4			1		1	1			3		6	6	1	2	1	5			1	4		1	1	5	7	2	4	2	3	4	2	1	3	2		2	5	4
Q96AG4		Single Protein	Leucine-rich repeat-containing protein 59 (LRC59_HUMAN)	34.9089	8	90	36.4821	100		2				2	1				2		3	2	2	2		5				4		2			2	4	2	2	2	3	4	1	3	1		1		2	1
P31151		Single Protein	Protein S100-A7 (S10A7_HUMAN)	11.4636	8	17	54.4554	100																				2											8
Q04837		Single Protein	Single-stranded DNA-binding protein, mitochondrial (SSBP_HUMAN)	17.249	8	107	55.4054	100		1			1								3	1	1	3		3				4		3		2	3	6	4	4	1	6	2	1	7			1	1	3
O75947		Single Protein	ATP synthase subunit d, mitochondrial (ATP5H_HUMAN)	18.4795	8	199	70.1863	100		3			1	1	2				1		2	2	2	4	1	4		1		3		3	1	2	5	6	5	8	5	7	3	5	6	3		2	1	5	2
P01721		Single Protein	Immunoglobulin lambda variable 6-57 (LV657_HUMAN)	12.5578	8	155	49.5726	31.6239			4	5		3		2	3			4	2		2				6	4	3				4	3	2	3		2	2		3	3		4	3	4	2	3
P10412		Single Protein	Histone H1,4 (H14_HUMAN)	21.852	8	37	28.7671	100					3																			3										2	6				4
P16402		Single Protein	Histone H1,3 (H13_HUMAN)	22.3363	8	31	28.5068	100					2																														6
P01703		Single Protein	Immunoglobulin lambda variable 1-40 (LV140_HUMAN)	12.2939	8	197	57.6271	43.2203			3	6	5		1	2	1	2	3	3	1		3				3	4	2	2	4		4	2	2	3	2	1		2	5	4		5	2	3		2	1
P62805		Single Protein	Histone H4 (H4_HUMAN)	11.3604	8	114	52.4272	100		1		1	6						1			5	1	5		1	1			1	1	5		1	1				1		1	4	7			1	5	1
Q7Z794		Single Protein	Keratin, type II cytoskeletal 1b (K2C1B_HUMAN)	61.8635	7	167	13.1488	80.7958	2	2	2	2			2	3	2		2	3	2		2	5	3		3	3	3	2		2				1	1	1		3	1						2	1	3
P12882	P13535	Related Proteins	Myosin-1 (MYH1_HUMAN)	223.006	7	116	3.86797	93.6565																			2												6
Q9NZQ3		Single Protein	NCK-interacting protein with SH3 domain (SPN90_HUMAN)	78.9101	7	59	11.0803	67.313		2											2					4	1			2		1		3	2		3		1	2	3	2	3	1		1	1	3
P05164		Single Protein	Myeloperoxidase (PERM_HUMAN)	83.8148	7	38	11.8121	94.3624								1		1	2			3			3	1						1	1	1		1							3		4
Q9ULH1		Single Protein	Arf-GAP with SH3 domain, ANK repeat and PH domain-containing protein 1 (ASAP1_HUMAN)	125.42	7	40	9.74314	78.7422							1						2	3		2		4				1		3				1		1				1	1
P36957		Single Protein	Dihydrolipoyllysine-residue succinyltransferase component of 2-oxoglutarate dehydrogenase complex, mitochondrial (ODO2_HUMAN)	48.7245	7	135	18.3223	76.8212		4			1								2			2		3	1			5		2		5	4	5	3	5	3	7	1	1	5				2	4	1
P49591		Single Protein	Serine--tRNA ligase, cytoplasmic (SYSC_HUMAN)	58.74	7	75	18.4825	92.4125		3						1			1		2					5				2		2		1	3		2	3	1	1	1		1	1		2	1	2	1
Q14432		Single Protein	cGMP-inhibited 3',5'-cyclic phosphodiesterase A (PDE3A_HUMAN)	124.901	7	75	7.62489	64.3295		3	1								2		2	3		2		4	1			3		3		1	2	1	1	2	1	2		1	3	1	1	2		2	1
P03951		Single Protein	Coagulation factor XI (FA11_HUMAN)	70.0636	7	53	18.08	100	2		3	1	1		1		3	2	1				1				2	2	1		1		3											1		1			1
B0I1T2		Single Protein	Unconventional myosin-Ig (MYO1G_HUMAN)	116.369	7	39	7.76031	93.3202								1		1			1				1			2	5			2						1					1
P06276		Single Protein	Cholinesterase (CHLE_HUMAN)	68.3743	7	87	17.608	79.402	3	1	3	2	2			1	3	5	2	1	1		2	1	1	1	4	1		1	3		1	1	2	1	1			1		1		1	4		2
Q9Y608		Single Protein	Leucine-rich repeat flightless-interacting protein 2 (LRRF2_HUMAN)	82.1213	7	45	13.7309	93.62		3											2	2	1	2		6				2		3				2		1		1									2
Q12805		Single Protein	EGF-containing fibulin-like extracellular matrix protein 1 (FBLN3_HUMAN)	54.6042	7	50	22.7181	75.0507	2	1				1	2		1	2		1	1			1		4	1			4	1	1		2	2	3		1			2							1
Q02218		Single Protein	2-oxoglutarate dehydrogenase, mitochondrial (ODO1_HUMAN)	115.861	7	46	11.7302	78.3969		1																				1		1				1		2		5			4					2
Q17RC7		Single Protein	Exocyst complex component 3-like protein 4 (EX3L4_HUMAN)	79.8461	7	35	13.2964	75.7618		1					1						4	2				1						2			2	1	2			1			1			2	1	1
P02786		Single Protein	Transferrin receptor protein 1 (TFR1_HUMAN)	84.8179	7	25	12.8947	85.6579		1	1					1									3			1								1		2
O95445		Single Protein	Apolipoprotein M (APOM_HUMAN)	21.2394	7	185	41.4894	80.8511	4	3	3	4	4	3	3	5	2	4	1	3	2	2	3		1		4	5	3	3	3	4	3	2	3	3	4	1	1	1	2	3	2	3	4	2	2	2	2
Q7Z434		Single Protein	Mitochondrial antiviral-signaling protein (MAVS_HUMAN)	56.4931	7	119	18.8889	51.1111		2			1	2	2				3		3	2	2	3		1				3		3		1	2	4	3	2	1	3	2	2	2	2		1	1	1	1
Q9BWM7		Single Protein	Sideroflexin-3 (SFXN3_HUMAN)	35.4805	7	110	33.3333	90.3427		1											2	2	1	2		3				2		1		2	2	3	1	3	2	6	2	3	5	2			1	1	1
P13639		Single Protein	Elongation factor 2 (EF2_HUMAN)	95.2769	7	44	11.655	90.2098													1			1		2				2		1				5	1	3		2			3	1					1
P13598		Single Protein	Intercellular adhesion molecule 2 (ICAM2_HUMAN)	30.6346	7	390	18.5455	84.7273	1	4	2	2	5	5	4	4	2	3	3	1	4	3	5	4	5	4	1	1	2	4	2	5	3	4	5	4	5	4	4	6	5	4	5	4	1	4	5	6	3
Q7L591		Single Protein	Docking protein 3 (DOK3_HUMAN)	53.2549	7	116	19.9597	79.2339		3			1	1	1	1			2		2	2	4	2	1	6		1		3		3		2	2	3	2	1	2	2	2	1	2			1	3	3	4
Q9BT78		Single Protein	COP9 signalosome complex subunit 4 (CSN4_HUMAN)	46.2397	7	49	25.3695	100		3				2					1		4			2		4				2		1			1	3	1	1		2	1					2	1	1
Q93050		Single Protein	V-type proton ATPase 116 kDa subunit a isoform 1 (VPP1_HUMAN)	96.3501	7	36	10.7527	74.6714		1																				1				1	1	2	1	2	1	3			2				1
Q9NQW7		Single Protein	Xaa-Pro aminopeptidase 1 (XPP1_HUMAN)	69.8732	7	66	17.817	84.2697		2											2	1		4		4				1		2		1	2	2	2	1	2	2			3				1	1	1
Q9Y3L5		Single Protein	Ras-related protein Rap-2c (RAP2C_HUMAN)	20.7314	7	198	45.9016	100						2						1	5	3						2	2			2		4	5	5		4	6		3		5	4			6		5
P27918		Single Protein	Properdin (PROP_HUMAN)	51.242	7	161	25.7996	66.951	3	2	4	6	2	3	4	1	4	5	2	4	1	2	3	3	2	1	3	5	3	1	5	3	1	3	2	2	2		1	2	1	4	2	5	3	1	2	2
O43488		Single Protein	Aflatoxin B1 aldehyde reductase member 2 (ARK72_HUMAN)	39.5637	7	150	25.6267	73.2591		3			1	1					1		2			1		6				4		3		2	3	5	3	4	2	4	2	2	2	1		3	2	5	5
Q7Z7H5		Single Protein	Transmembrane emp24 domain-containing protein 4 (TMED4_HUMAN)	25.9263	7	119	38.326	100		3			1	1					2		1	2		4		5				4		3		3	2	6	3	3	1	4	2	2	4				2	3
Q8IUI8		Single Protein	Cytokine receptor-like factor 3 (CRLF3_HUMAN)	49.7349	7	79	22.6244	69.6833		3				3	1	1			2		4	1		2	1	5	1			3		2		1	1	2	1	3	1	1	1		1			3		2	1
P20340		Single Protein	Ras-related protein Rab-6A (RAB6A_HUMAN)	23.5779	7	244	37.0192	100		5	1	1							2		5	4	4	5		6				6		6	4	5	5	6	3	3	4	5			4	3		3	5	6	3
Q9HAT2		Single Protein	Sialate O-acetylesterase (SIAE_HUMAN)	58.2771	7	41	20.4589	86.4245	2	1		1	1	1	1		1	1	1	1	2	2	1	1		2	1	1		1	1	1		1	2	4	1	2		4	1	2	4	2			2	3
P09543		Single Protein	2',3'-cyclic-nucleotide 3'-phosphodiesterase (CN37_HUMAN)	47.5487	7	56	28.5036	100	1				1	1		1			2		2	3	1						1			2		2	3	2	2				1	1	1	1		2	1	1	1
P35613		Single Protein	Basigin (BASI_HUMAN)	42.1741	7	323	25.4545	64.6753	1	6		2	4	4	5	4	1	2	5	1	5	5	4	5	3	5	1	3	4	5	2	5	4	5	6	5	6	1	4	4	7	5	6	4	1	5	5	5	1
Q15366		Single Protein	Poly(rC)-binding protein 2 (PCBP2_HUMAN)	38.5556	7	171	25.4795	78.9041		4	1			3							5			3	1				1	3		3			5	4	4			3			5				3	4
P18428		Single Protein	Lipopolysaccharide-binding protein (LBP_HUMAN)	53.3499	7	134	18.711	56.5489	2	1	4		1	2		2	2	2	1	4	5	3		3	1	2	5	2		1	6	3		2	3	2	1	3	1		1		2	3	4	2	1		4
P25788		Single Protein	Proteasome subunit alpha type-3 (PSA3_HUMAN)	28.4151	7	126	34.1176	79.2157		4	1		1	2		2	1	1	4		4	4	1	2	1	5	1	1	1	5	1	3		2	5	6	2	1	2	4	2	3	1	1		2	3	1	4
Q9NTK5		Single Protein	Obg-like ATPase 1 (OLA1_HUMAN)	44.7153	7	98	28.2828	100		2											4	2		4		2				2		1		2	4	5	3	3	1	3	3	2	5	2		2	1	4	1
P14324		Single Protein	Farnesyl pyrophosphate synthase (FPPS_HUMAN)	48.2446	7	71	21.957	80.1909		1									2		1	1		1		1				2		3		3	1	4	3	4	2	4	1					3	3		1
P43251		Single Protein	Biotinidase (BTD_HUMAN)	61.0933	7	78	18.0479	71.4549	5		2	1	2	1			4	1	1	2			1				4	1			2		1						1		1	2		2	4		2	1	1
P62333		Single Protein	26S proteasome regulatory subunit 10B (PRS10_HUMAN)	44.1451	7	33	23.6504	100		2			1								3	1	1	1		3				3		2		1		2		1		2			1
Q96BS2		Single Protein	Calcineurin B homologous protein 3 (CHP3_HUMAN)	24.734	7	113	40.6542	66.8224		1				1							2			2		1				1				3	5	6	3	2	4	6	5	2	4	2		2	4	5	1
P49593		Single Protein	Protein phosphatase 1F (PPM1F_HUMAN)	49.8001	7	52	22.0264	76.4317											1		2	1		1		2				1		1				1	1	3	1	1			2	1		1	2	1	1
P10114		Single Protein	Ras-related protein Rap-2a (RAP2A_HUMAN)	20.6023	7	187	45.9016	100		4											4								2
P29692		Single Protein	Elongation factor 1-delta (EF1D_HUMAN)	31.1028	7	159	37.0107	100		4			2	3	2	1		1	3		5	2	3	3	1	6	1		1	6		3	1	1	3	5	3	5	3	5	2	1	5	1		1	4	4	4
P42574		Single Protein	Caspase-3 (CASP3_HUMAN)	31.5875	7	144	39.3502	100		5											5	2	2	2	1	4				5				4	3	4	3	3	3	3	3		3	2		3	4	5	3
P60900		Single Protein	Proteasome subunit alpha type-6 (PSA6_HUMAN)	27.3818	7	127	36.9919	69.1057		3	1	1	1	1	1	1		1	2		4	1	1	1	3	4	1	1		3	1	1		3	2	3	3	3	3	4		1	3			2	2	4	4
A0A0J9YVY3		Single Protein	Immunoglobulin heavy variable 7-4-1 (HV741_HUMAN)	12.8403	7	89	63.2479	100		2	2					3	4	1		3	2	2		2					3			2			3	2	2						2					3	2
O43396		Single Protein	Thioredoxin-like protein 1 (TXNL1_HUMAN)	32.2307	7	92	37.7163	88.5813		2				1	1	1			2		2	2	1	3		2				3		1		2	3	4	2	1	1	4	2	2	3	1		1	2	1	1
P49257		Single Protein	Protein ERGIC-53 (LMAN1_HUMAN)	57.513	7	58	23.3333	70.9804		2									1		2	1	1	1		2	1			1		2		1	2	3	1	4	1	2	2		4				1	2
P00740		Single Protein	Coagulation factor IX (FA9_HUMAN)	51.745	7	75	18.872	77.2234	2		3	2	2	1	1	1	2	2		2					1		3	1	3		5		2	1		2			1			1		3	6		1	3	2
P61201		Single Protein	COP9 signalosome complex subunit 2 (CSN2_HUMAN)	51.5641	7	68	22.5734	91.1964											1		1	2		2		2				2		2		1	3	1	2	3	2	3			2	1		1		3	2
Q8TD55		Single Protein	Pleckstrin homology domain-containing family O member 2 (PKHO2_HUMAN)	53.3171	7	59	19.5918	75.9184		2			1	1							3	2		1	1	3				1		1		2	3	1	1	1		1			1			1	2		1
P15170		Single Protein	Eukaryotic peptide chain release factor GTP-binding subunit ERF3A (ERF3A_HUMAN)	55.7203	7	45	22.2445	86.3727													2			1		4				1						2	2		1	2						2		2	1
Q92973		Single Protein	Transportin-1 (TNPO1_HUMAN)	102.289	7	33	10.1336	73.0512													2					1									2	2				4			3
Q92930		Single Protein	Ras-related protein Rab-8B (RAB8B_HUMAN)	23.5691	7	224	38.1643	100		5		2	3				1	2			5			4		5					2		3							6					1		5
P07360		Single Protein	Complement component C8 gamma chain (CO8G_HUMAN)	22.2635	7	145	51.4851	100	4		2	2	4	2	4	1	2	2	1	2		3	2		2	1	4	3	2	1	5	1	2	2	1	3	3	2	2	1	4	3	1	3	5		1	1	2
O43665		Single Protein	Regulator of G-protein signaling 10 (RGS10_HUMAN)	20.223	7	143	49.1329	100		4			2	2					2		2	2	2	3		5	1	1		2	1	2	1	5	5	4	2	2	1	4	2	4	4			4	3	4	3
P21266		Single Protein	Glutathione S-transferase Mu 3 (GSTM3_HUMAN)	26.5421	7	84	32.4444	100						2							3	2				3				1		3			3	6	5	2	1	2	4							1
P04430		Single Protein	Immunoglobulin kappa variable 1-16 (KV116_HUMAN)	12.6102	7	585	44.4444	70.0855		4	4	4	4	4	4	4	5		3		3	4	4		3		4	5			4		5	5	5		4					5		4		5	5
P01614	A0A087WW87	Related Proteins	Immunoglobulin kappa variable 2D-40 (KVD40_HUMAN)	13.3016	7	327	47.9339	35.5372	6		5	4	3	3		3	4	3	3	3		3	3	4			5	4	4	3	3			4	3	5	3	3	3	3	3	3		4	5	5	3		3
P20851		Single Protein	C4b-binding protein beta chain (C4BPB_HUMAN)	28.3384	7	251	34.9206	87.6984	3	3	3	2	4	2	2	2	2	3	2	5	3	3	2	1	1	1	3	4	4	3	3	3	2	5	5	4	2	1	2	4	2	5	3	5	5	4	4	5	3
Q9NV96		Single Protein	Cell cycle control protein 50A (CC50A_HUMAN)	40.6576	7	123	24.6537	69.2521		3											2		2	2		3				3		3		2	3	4	4	1	1	6	2	3	6	2		2	2	4	2
Q13637		Single Protein	Ras-related protein Rab-32 (RAB32_HUMAN)	24.9817	7	120	45.3333	100		4			2	2	2				3		2	3	1	4		5		2		2		4		2	4	2	2	3	2	3	1	2	2	3		1	1	2	3
Q92882		Single Protein	Osteoclast-stimulating factor 1 (OSTF1_HUMAN)	23.7719	7	108	43.9252	100		3			1	2	2	1			1		2		1	1	1	2		1		2		3		4	3	1	2	3	1	4	1	2	3	2		4	2	4	3
P21912		Single Protein	Succinate dehydrogenase [ubiquinone] iron-sulfur subunit, mitochondrial (SDHB_HUMAN)	31.6088	7	74	28.9286	100																						1				1	2	2	2	7		4	1	1	5			1	1	2	1
P48637		Single Protein	Glutathione synthetase (GSHB_HUMAN)	52.3523	7	65	21.519	87.1308		5			1	1							4		1	2		4			1	5		2		1	2		1	1	1	1	1		2			4	2	1	4
A0A0C4DH68		Single Protein	Immunoglobulin kappa variable 2-24 (KV224_HUMAN)	13.0706	7	64	53.3333	65		1	2						3			3	1		1	2			1	1		2				1		2		2				3					2		2
Q04756		Single Protein	Hepatocyte growth factor activator (HGFA_HUMAN)	70.6361	7	58	17.0992	66.2595	1		2	2	1	1	1	1	4	3		1			1	1			2	1	1		1		2				1					1		1	1	1
Q9Y394		Single Protein	Dehydrogenase/reductase SDR family member 7 (DHRS7_HUMAN)	38.2741	7	60	30.6785	89.9705		1			1									2	1	1		1				2		2			1	3	2		1	3	1	1	2				1	1	2
P10301		Single Protein	Ras-related protein R-Ras (RRAS_HUMAN)	23.4659	7	177	44.9541	100		4			3	2		2			3		3	3	3	3		3		2		4		3		5	5	7	6	2	3	6		3	4			4	3	5	2
O95858		Single Protein	Tetraspanin-15 (TSN15_HUMAN)	33.1428	7	117	31.6327	51.7007		2			1										1	1		1				3		1			5	6	5	1	3	4	4	2	3	1		3	4	5	1
O75368		Single Protein	SH3 domain-binding glutamic acid-rich-like protein (SH3L1_HUMAN)	12.7664	7	185	84.2105	100		2				3	2	1			2		5	3	2	2	1	2				2		2	3	3	5	2	5	2	4	5	4	4	5	4		4	5	4	4
Q9NX76		Single Protein	CKLF-like MARVEL transmembrane domain-containing protein 6 (CKLF6_HUMAN)	20.4055	7	166	21.8579	70.4918	1	5			2	1	2				2	1	3	3	2	4	1	5	1	2	2	2	1	3		5	5	4	4	1	3	5	4	3	5	2	1	3	3	4	2
O15400		Single Protein	Syntaxin-7 (STX7_HUMAN)	29.7973	7	170	33.3333	86.2069		4			2	3	3	2			3		4	6	3	4	4	6	3			5	1	5		4	3	5	3	3	3	4	2	2	4	1		3	3	4	4
P01715		Single Protein	Immunoglobulin lambda variable 3-1 (LV301_HUMAN)	12.2878	7	129	51.3043	29.5652	2		2	2	2	1			3	2	2	1								3			3		3	3	3	1				1	2	1	1	2	5	3	3		3
P26440		Single Protein	Isovaleryl-CoA dehydrogenase, mitochondrial (IVD_HUMAN)	46.2896	7	71	30.7329	82.9787		1														1						1		1		1	2	2		2	1	5	3	1	4				1	2
P30042		Single Protein	ES1 protein homolog, mitochondrial (ES1_HUMAN)	28.1527	7	79	51.8657	100											2		2	1	1			1				1		1			1	2	1	3	3	4	3	2	6				2	3	2
Q9Y305		Single Protein	Acyl-coenzyme A thioesterase 9, mitochondrial (ACOT9_HUMAN)	49.8695	7	42	20.7289	87.6993														1				1				1					1	1		3		4	1		3				1	1
P51665		Single Protein	26S proteasome non-ATPase regulatory subunit 7 (PSMD7_HUMAN)	37.0025	7	34	40.4321	100		1				1		1		1	1		1	1		1		2						2		1	1	3			1	1	1		1	1				2	1
A0A0B4J1V0		Single Protein	Immunoglobulin heavy variable 3-15 (HV315_HUMAN)	12.9175	7	588	55.4622	100	6	5	6	6	4	3	4	4	6	6	5	7	3	5	5	4	4	3	5	6	5	5	4	5	5	5	6	4	5		3	3		4		4	6	4	6	3
A0A075B6R2		Single Protein	Immunoglobulin heavy variable 4-4 (HV404_HUMAN)	12.8396	7	367	31.6239	63.2479					5							5		3	3				3	3													4				5
P61769		Single Protein	Beta-2-microglobulin (B2MG_HUMAN)	13.7059	7	315	52.9412	100	2	4	3	2	3	3	4	3	1	4	4	1	4	3	3	4	2	4	3	3	3	3	1	4	3	4	5	4	4	4	4	4	4	4	5	4	2	5	4	4	4
P61952		Single Protein	Guanine nucleotide-binding protein G(I)/G(S)/G(O) subunit gamma-11 (GBG11_HUMAN)	8.4754	7	212	72.6027	100		4		1		2	2	3			2		4	3	2	2	4	4				3		4	1	3	5	4	4	2	4	4	3	2	5	2		4	4	5	2
P68036		Single Protein	Ubiquitin-conjugating enzyme E2 L3 (UB2L3_HUMAN)	17.8502	7	104	64.9351	100		4									1		2	3		3	1	4				2		2		1	3	4	5	4		5			4			3	1	4	2
Q96S97		Single Protein	Myeloid-associated differentiation marker (MYADM_HUMAN)	35.2503	7	91	27.0186	45.6522		2			2	1	1				1		2	1	1	1	1	2				2		2		2	3	2	1	2	3	3	1	2	2	1		1	3	3	1
P01718		Single Protein	Immunoglobulin lambda variable 3-27 (LV327_HUMAN)	12.1571	7	211	46.0177	36.2832	4	4	3	5	3			3	5	4	3	3		3	3	3	3		3	5	3	3		2	4	3	3	3	3				3	4			3		3	3	3
Q9H299		Single Protein	SH3 domain-binding glutamic acid-rich-like protein 3 (SH3L3_HUMAN)	10.4313	7	212	48.3871	64.5161	1	4	1	1	1	4	2	2			4	2	4	2	1	2	1	4	2	2	1	4	2	4	2	2	4	4	4	3	1	4	1	3	3	1	1	3	3	4	3
P35914		Single Protein	Hydroxymethylglutaryl-CoA lyase, mitochondrial (HMGCL_HUMAN)	34.3378	7	42	31.0769	74.4615													1														1	1	1	2	1	3		1	5					2
P05109		Single Protein	Protein S100-A8 (S10A8_HUMAN)	10.8276	7	149	60.2151	100	1		2	1	1	3	1	2	1	4	2	2	2	2	1	2	3	3	2	2	3	3	1	2	3	2	3	1	1	4	2	2	2	2	2	1	3	1	2	1	1
P61088		Single Protein	Ubiquitin-conjugating enzyme E2 N (UBE2N_HUMAN)	17.127	7	84	61.8421	100						2					1			2	2	2		3				1				2	3		2	2	1	3			2	3		2	2	3	4
Q14571		Single Protein	Inositol 1,4,5-trisphosphate receptor type 2 (ITPR2_HUMAN)	307.867	6	52	2.48056	83.3395		1									1			1		1		2						1		2		1		3		3			2
Q13813		Single Protein	Spectrin alpha chain, non-erythrocytic 1 (SPTN1_HUMAN)	284.364	6	16	4.12621	100		2											1		1						1											1			2
Q684P5		Single Protein	Rap1 GTPase-activating protein 2 (RPGP2_HUMAN)	80.0059	6	99	11.3699	81.9178		2			2	1	1	1			3		2	2	1	2	1	2		2		1		2	1	2	3	1	3	2	3	5		1	2	2		1	2	2	1
P20936		Single Protein	Ras GTPase-activating protein 1 (RASA1_HUMAN)	116.329	6	39	8.6915	74.4031													1	1				1				2					3		1	1	2	2		1	1			1		1	1
O94973		Single Protein	AP-2 complex subunit alpha-2 (AP2A2_HUMAN)	103.895	6	82	9.05218	85.5165					1								4	2		1										1	3	2	1			4			3	1		1	2		1
Q9UKE5		Single Protein	TRAF2 and NCK-interacting protein kinase (TNIK_HUMAN)	154.848	6	56	5.95588	83.8971		1											3	2	1	1		2				1				1	1	2	1			1						3		2	2
P20618		Single Protein	Proteasome subunit beta type-1 (PSB1_HUMAN)	26.4724	6	134	34.0249	100		3		1	1	4		2		1	1		5	2	2	3		2	1	1	1	1		2		2	4	1	1	3	2	3	1		2	1		3	3	4	3
Q13867		Single Protein	Bleomycin hydrolase (BLMH_HUMAN)	52.528	6	81	23.5165	100		2						1					2	1	1	2	1	3				3		1		1	3	3	2	1	1	2	1	1	2			1	1	3	2
Q05397		Single Protein	Focal adhesion kinase 1 (FAK1_HUMAN)	119.157	6	21	9.98099	93.0608		1									1		2		1							1					1			1		1	1							1
Q9Y6F6		Single Protein	Protein MRVI1 (MRVI1_HUMAN)	97.8694	6	58	10.0664	81.3053		2									2		1	1	1	3		2				3		2		1	1	3	1	2	1	2	1		2	1				1	1
P30040		Single Protein	Endoplasmic reticulum resident protein 29 (ERP29_HUMAN)	28.9752	6	105	28.7356	100		2	1		1	1	2	1		1	2	1	2	2	2	4		3	2	1		4		3	1	2	2	2	2	3	2	3	1	2	2	1		3	2	1	1
Q9P0L0		Single Protein	Vesicle-associated membrane protein-associated protein A (VAPA_HUMAN)	27.8752	6	166	26.1044	87.1486		5			2	1	1				3		5	3	2	4		5	1			5		6		3	5	5	3	2	3	4	3	2	4	2		3	2	3	2
P11279		Single Protein	Lysosome-associated membrane glycoprotein 1 (LAMP1_HUMAN)	44.8538	6	136	13.4293	73.1415		2			1	1	2						4	2	2	3	1	3			1	2		2		2	3	3	3	3	3	6	2	4	5	1		1	2	4	3
Q8IVB4		Single Protein	Sodium/hydrogen exchanger 9 (SL9A9_HUMAN)	72.5179	6	76	19.5349	53.1783		2			1								2					1				1					3	3	3	4	1	3	2	3	3	2			1	2	1
Q99460		Single Protein	26S proteasome non-ATPase regulatory subunit 1 (PSMD1_HUMAN)	105.769	6	22	11.1228	81.2172													2	1								1		1			1		1			1			1
P68104	Q5VTE0	Related Proteins	Elongation factor 1-alpha 1 (EF1A1_HUMAN)	50.1091	6	189	20.5628	84.1991	1	3	2	1	1	1	2	2		1	3	2	4	3	3	3	3	4	2	2	1	2	1	2	1	4	2	3	3	3	3	3	2	2	3	2	2	2	3	4	5
Q9C0H2		Single Protein	Protein tweety homolog 3 (TTYH3_HUMAN)	57.5079	6	162	17.5908	55.0669		1				2		2					3	1	2	2	1	1	1			5				5	6	6	5	2	2	5	6	5	5	2		3	4	4	1
P30038		Single Protein	Delta-1-pyrroline-5-carboxylate dehydrogenase, mitochondrial (AL4A1_HUMAN)	61.6806	6	34	13.4991	83.8366																1						2		1						2		2	1		1	1			2	1	1
Q9UEW8		Single Protein	STE20/SPS1-related proline-alanine-rich protein kinase (STK39_HUMAN)	59.4365	6	31	18.1651	76.8807		1									1		1	1		2		3				1					1	1				1								2
Q9Y6W5		Single Protein	Wiskott-Aldrich syndrome protein family member 2 (WASF2_HUMAN)	54.2504	6	198	15.4618	59.8394		4			3	3	3	1			3		3	3	2	2	3	3		2	2	3		5	3	4	3	3	3	3	2	4	1	1	4	2		3	4	4	2
Q9P289		Single Protein	Serine/threonine-protein kinase 26 (STK26_HUMAN)	46.4996	6	87	15.625	92.5481		2						1					4	2																										3
P28482		Single Protein	Mitogen-activated protein kinase 1 (MK01_HUMAN)	41.3632	6	76	25.5556	100		1											3	1		1		3				1						3	2	3		5			4				1	2	1
O60268		Single Protein	Uncharacterized protein KIAA0513 (K0513_HUMAN)	46.6093	6	68	20.6813	83.2117		1				1					3		2	1	1	1		1		1		2		2		1	3	1	3	1		2	2	1	2	1		1	1	2	1
P51606		Single Protein	N-acylglucosamine 2-epimerase (RENBP_HUMAN)	48.799	6	44	20.3747	77.5176		1											3					2						1				2	2			3			2					2
P59998		Single Protein	Actin-related protein 2/3 complex subunit 4 (ARPC4_HUMAN)	19.6543	6	196	45.8333	100		4		1	3	3	2	5			3		6	3	2	4	2	4	2	1	2	4		4	4	4	5	3	4	1	2	4	2	2	4	4		3	2	5	2
Q9Y376		Single Protein	Calcium-binding protein 39 (CAB39_HUMAN)	39.8437	6	131	21.9941	89.7361		3				1	2			1	2		4	1	1	2		4	1	2		3		3		3	4	5	4	2	2	6	1	1	3	3		2	3	5	1
P29122		Single Protein	Proprotein convertase subtilisin/kexin type 6 (PCSK6_HUMAN)	106.351	6	26	8.66873	79.8762	1	2		1				1										1		1			1	1			2		1	1		1	1	1	2			1
O75791		Single Protein	GRB2-related adapter protein 2 (GRAP2_HUMAN)	37.8857	6	80	20.303	78.4848		2									1		1	3	2	2	1	2	1			2		2		2	2	1	2	3		4	1		2			1	2	2	2
O95197		Single Protein	Reticulon-3 (RTN3_HUMAN)	112.541	6	45	3.77907	68.7016		1														1						1		1				4		2		4			2				1	3
O43681		Single Protein	ATPase ASNA1 (ASNA_HUMAN)	38.7674	6	64	29.023	80.4598													1	1		3		1				2					4	2		3	1	2	1	1	3	1		1	1	3
P80723		Single Protein	Brain acid soluble protein 1 (BASP1_HUMAN)	22.68	6	46	57.2687	100			1			2		2		4	2		1	1			2			1	1	1			4				2	1				1	1		1				1
Q9Y265		Single Protein	RuvB-like 1 (RUVB1_HUMAN)	50.1963	6	36	19.2982	85.307						1												2				1					5	1	3		1	3			1					1
A6NCN2		Single Protein	Putative keratin-87 protein (KR87P_HUMAN)	29.0986	6	27	20	100																							6
P13693		Single Protein	Translationally-controlled tumor protein (TCTP_HUMAN)	19.5826	6	170	44.186	72.6744		5				1					1		2	3	2	2	1	3	1	1		4		3		2	4	4	4	4	4	5	3	4	2	4		4	5	4	4
P23083		Single Protein	Immunoglobulin heavy variable 1-2 (HV102_HUMAN)	13.0763	6	100	29.9145	100				3			1		3					1				1	3			2											3						3
P53634		Single Protein	Dipeptidyl peptidase 1 (CATC_HUMAN)	51.8203	6	63	19.0065	85.0972		1											1			2						1		1			1	3	2	2		5			4	1			1	2	2
Q14BN4		Single Protein	Sarcolemmal membrane-associated protein (SLMAP_HUMAN)	95.1396	6	37	7.36715	100													1	1		1	1	1	1			2		3						1	1	1		2	1		1	1			3
P55060		Single Protein	Exportin-2 (XPO2_HUMAN)	110.346	6	18	11.7405	83.8311														1				1				1							1			4							1	2
P09972		Single Protein	Fructose-bisphosphate aldolase C (ALDOC_HUMAN)	39.4312	6	390	19.5055	100		6	2		3	3	2	4			5	2	2	4	3	3	4	5	3	2	3	5	2	2	2	5	4	6	4	4	3	5	4	4	5	4	2	3	4	4	4
P52565		Single Protein	Rho GDP-dissociation inhibitor 1 (GDIR1_HUMAN)	23.1927	6	258	31.8627	64.7059		5	1		3	2	3	1		2	5	2	5	5	3	3	1	5	4	3	1	4		3	2	5	5	6	5	4	4	6	4	4	4	4	1	4	5	6	5
O75608		Single Protein	Acyl-protein thioesterase 1 (LYPA1_HUMAN)	24.6535	6	164	41.3043	82.6087		3			2	1	1	1		1	4		4	3	1	2	1	5		2	1	4		3	1	2	3	4	6	4	1	5	3	4	6	3		5	4	5	3
O15260		Single Protein	Surfeit locus protein 4 (SURF4_HUMAN)	30.3738	6	146	27.5093	60.223		2	1		2	1	2				2	1	1	2	2	1	1	2	1	1		3		3	1	2	4	3	2	2	3	4	3	3	4	2		1	2	2	2
Q15257		Single Protein	Serine/threonine-protein phosphatase 2A activator (PTPA_HUMAN)	40.6414	6	98	23.4637	89.9441		4					3				2		3	3		2		4				3		3		4	2	4	4	2	1	5	3		2	1		3		4	2
P62191		Single Protein	26S proteasome regulatory subunit 4 (PRS4_HUMAN)	49.1537	6	44	17.7273	91.3636		2				2							2			2		2				2		1		1	1	1	1	1	1	1	1		1			1		1
Q9H425		Single Protein	Uncharacterized protein C1orf198 (CA198_HUMAN)	36.3241	6	17	23.8532	100		1											2	1		1		1				1				1					1	1							1
A0A0C4DH29		Single Protein	Immunoglobulin heavy variable 1-3 (HV103_HUMAN)	12.9994	6	140	44.4444	100						1			3															2
Q9H9B4		Single Protein	Sideroflexin-1 (SFXN1_HUMAN)	35.5963	6	83	28.2609	79.8137		1											1	2		1		2				2		1		2	2	1	1	4		4	2	1	3	1				2	1
O14818		Single Protein	Proteasome subunit alpha type-7 (PSA7_HUMAN)	27.8696	6	132	37.5	100		3	1	1		1	1	1		1	3		3	4	3	3	2	3	1	1	1	3	1	3	1	3	2	3	3	2	2	3	1	1	2	1		2	4	2	2
Q8N0Y7		Single Protein	Probable phosphoglycerate mutase 4 (PGAM4_HUMAN)	28.7588	6	128	35.4331	100		3															1		1	1				1			5								5						3
Q02978		Single Protein	Mitochondrial 2-oxoglutarate/malate carrier protein (M2OM_HUMAN)	34.0399	6	56	31.8471	87.8981		1														1						2					1	3		4	1	4		1	2					4
P08571		Single Protein	Monocyte differentiation antigen CD14 (CD14_HUMAN)	40.0507	6	62	22.4	69.8667	4			4	1		4	1		4	1	1		1	1				3		3	1	1		1			1		1							2	2			1
O75351		Single Protein	Vacuolar protein sorting-associated protein 4B (VPS4B_HUMAN)	49.2715	6	49	21.3964	84.9099													2				1	4								1		2	2	2	1			1	2				1	3	2
O95299		Single Protein	NADH dehydrogenase [ubiquinone] 1 alpha subcomplex subunit 10, mitochondrial (NDUAA_HUMAN)	40.7249	6	55	23.3803	90.9859													1			2		2						1					3	3	4	4			3					2	1
Q8WXF7		Single Protein	Atlastin-1 (ATLA1_HUMAN)	63.5033	6	37	16.129	84.0502		2												1		2		1				2		2					1	2	1	1	1		4
O75915		Single Protein	PRA1 family protein 3 (PRAF3_HUMAN)	21.6004	6	270	21.2766	48.9362		5	1		3	3	2	1			3	1	3	2	3	3	1	5	1	2		4	1	4	2	3	4	4	4	5	4	5	3	4	4	2		2	4	3	3
A0A0C4DH32		Single Protein	Immunoglobulin heavy variable 3-20 (HV320_HUMAN)	12.6652	6	131	25.641	100							2	2				3					3					2	2								1			3		1
O00264		Single Protein	Membrane-associated progesterone receptor component 1 (PGRC1_HUMAN)	21.6578	6	108	30.7692	77.9487		3									2		2	2	1	1		4				3		4		1	2	3	3	2	2	5	1	1	4	1			1	3	3
P08574		Single Protein	Cytochrome c1, heme protein, mitochondrial (CY1_HUMAN)	35.399	6	59	31.0769	75.0769													2		1	1		2				2		1			2	1	2	4	1	5	2	1	3				2	3
P50402		Single Protein	Emerin (EMD_HUMAN)	28.9759	6	60	33.0709	86.6142		4									3		3	3	1	4		3				5		2			1		2	1	1	1	2	1	2			1	1	1	1
P08559		Single Protein	Pyruvate dehydrogenase E1 component subunit alpha, somatic form, mitochondrial (ODPA_HUMAN)	43.2676	6	49	18.7179	83.3333		2														2		1						2		1		2		3		5			2			1
Q16795		Single Protein	NADH dehydrogenase [ubiquinone] 1 alpha subcomplex subunit 9, mitochondrial (NDUA9_HUMAN)	42.4826	6	38	20.6897	100		1																1				1		1				1		1		4			2
O00231		Single Protein	26S proteasome non-ATPase regulatory subunit 11 (PSD11_HUMAN)	47.434	6	20	16.1137	100		1				1					1		2			1		1						1		1	2			1
O75954		Single Protein	Tetraspanin-9 (TSN9_HUMAN)	26.7605	6	169	24.6862	71.9665		3			1	1		1				1	3		1	2	2	2			1	3		2	1	5	5	4	4	4	3	4	3	2	5	3		3	3	4	2
P01033		Single Protein	Metalloproteinase inhibitor 1 (TIMP1_HUMAN)	23.1555	6	139	49.7585	100		3			2	1	1	1			3		3	3	3	2	1	4	2			2		2	2	3	3	4	4	3	4	3	3	2	4	2		1	3	4	4
O14618		Single Protein	Copper chaperone for superoxide dismutase (CCS_HUMAN)	29.0224	6	65	31.3869	66.7883		2				2		2					2		1	2		2			2			2		1	1	2	2	2	4	4	3	2	3			1	3	3	2
P0DJI9		Single Protein	Serum amyloid A-2 protein (SAA2_HUMAN)	13.5186	6	53	47.541	100																			5
P10606		Single Protein	Cytochrome c oxidase subunit 5B, mitochondrial (COX5B_HUMAN)	13.6869	6	239	55.0388	100		5	1	1	1	1	3	1		1	2	1	2	2	2	3	1	4	1	1		3	1	4	1	4	4	5	4	4	4	5	4	4	5	4		1	4	5	3
P13987		Single Protein	CD59 glycoprotein (CD59_HUMAN)	14.1678	6	188	36.7188	70.3125	3	4	4	3	2	5	4	5	3	3	3	2	4	3	3	3	4	3	1	4	4	3	2	4	3	4	4	3	4		2	2	2	2	4		2	1	3		2
P13073		Single Protein	Cytochrome c oxidase subunit 4 isoform 1, mitochondrial (COX41_HUMAN)	19.564	6	185	29.5858	100		3			3	1	1	1			2	1	2	2	2	3		2	1	1		4		3	1	3	4	3	2	5	3	5	5	4	5	2		1	3	4	2
Q07021		Single Protein	Complement component 1 Q subcomponent-binding protein, mitochondrial (C1QBP_HUMAN)	31.3426	6	131	38.6525	100		3									1		3			2		3				4		2		3	5	5	3	5	1	4	4	2	5	2		1	3	4	3
P00568		Single Protein	Adenylate kinase isoenzyme 1 (KAD1_HUMAN)	21.6213	6	96	37.1134	100		2	1		1	2	1			1		1	2	1	1	3		4	1	1		2		2	1	1	3	4	4	2	2	5	2	1	2			2	1	2	2
O15427		Single Protein	Monocarboxylate transporter 4 (MOT4_HUMAN)	49.4369	6	49	14.1935	63.0108													1					2				3		1		1	3	3	2			2	1		2				2	4
O95571		Single Protein	Persulfide dioxygenase ETHE1, mitochondrial (ETHE1_HUMAN)	27.8551	6	43	31.4961	100													2	1		1						1		1				2	1	2		5			3				1	2
Q658P3		Single Protein	Metalloreductase STEAP3 (STEA3_HUMAN)	54.5658	6	32	13.1148	79.918													1			1	1							3		2	5	1	1		1	1	2	1	3					1
P04222	P30505, P30508, Q07000, Q29960, Q95604, Q9TNN7	Related Proteins	HLA class I histocompatibility antigen, Cw-3 alpha chain (1C03_HUMAN)	40.8353	6	243	15.847	78.6885		5												5								4				4	5	5	5			5
P61604		Single Protein	10 kDa heat shock protein, mitochondrial (CH10_HUMAN)	10.9249	6	163	54.902	100	1	5	2		2	1	3	1			3	1	2	2	2	3		3		1		4		2		3	4	5	3	3	1	5	3	1	3	1	1		2	3	1
Q9UL25		Single Protein	Ras-related protein Rab-21 (RAB21_HUMAN)	24.3323	6	90	33.3333	100		3			2	1	1				3	1	4	1	1	2		3	1	1		4		4		2	1	4	1	1		1	1	1	3	1		2	1	1	2
P02724		Single Protein	Glycophorin-A (GLPA_HUMAN)	16.3214	6	82	26.6667	54.6667	1	3			1	3	2	4		2			2				4		1	3	3	4		4						1								1	1		2
O75396		Single Protein	Vesicle-trafficking protein SEC22b (SC22B_HUMAN)	24.5775	6	68	31.6279	100		2		1	2	1	1				2		3	3	3	3		5				4		3			2	1	2		1	1	1	1	2	1			1	2	1
A0A075B6K5		Single Protein	Immunoglobulin lambda variable 3-9 (LV39_HUMAN)	12.3241	6	351	39.1304	67.8261	4	4	5	4	3		4	4	5	3				4			3		3	4	5	4	5		4	4											4
P09382		Single Protein	Galectin-1 (LEG1_HUMAN)	14.7062	6	188	58.5185	100		2		1	1	2	2	2			4		5	6	2	4	1	4			2	4		5		5	6	4	6	4	3	6	3	4	6	1		4	5	4	3
Q9BX68		Single Protein	Histidine triad nucleotide-binding protein 2, mitochondrial (HINT2_HUMAN)	17.1512	6	135	60.1227	100	2	3		2	2	3	2		2	2	2	1	4	3	3	4	1	2		1	2	4	1	2	1	2	4	3	3	5	3	4	3	5	4	4	1	1	4	4	4
Q8N699		Single Protein	Myc target protein 1 (MYCT1_HUMAN)	26.5756	6	121	27.6596	48.5106		2			1	3	1	3			2		4	4	2	2	1	3		1	2	4		5	3	4	3	2	2	1	1	4	3	1	4			3	3	3	1
P61020		Single Protein	Ras-related protein Rab-5B (RAB5B_HUMAN)	23.6919	6	116	36.7442	100		1			1	1	1				2		4	1	2	1	1	3				3		3			4	4	3	2	2	3	3		5			2	2	3	2
O75489		Single Protein	NADH dehydrogenase [ubiquinone] iron-sulfur protein 3, mitochondrial (NDUS3_HUMAN)	30.2227	6	49	31.0606	100		1			1		1								1							2		2		1	2	2		4	2	4	1	1	1				1	2
O60234		Single Protein	Glia maturation factor gamma (GMFG_HUMAN)	16.7904	6	167	56.338	100		3			1		3		1	3	2	2	4	1	2	2		3		2		2		2	1	3	5	2	4	4	2	5	2	3	3	2		3	4	5	4
P09496		Single Protein	Clathrin light chain A (CLCA_HUMAN)	27.06	6	176	23.7903	41.9355		4				1					1		4	3	2	2		4				4		1		3	5	4	4	2	4	5	4	3	4	2		1	5	5	3
P18859		Single Protein	ATP synthase-coupling factor 6, mitochondrial (ATP5J_HUMAN)	12.5796	6	93	45.3704	100		3														1		3				1		2		3	3	3	1	4	1	4	3	3	6				2	3	2
P10321	P30501, P30508, P30510, Q29963	Related Proteins	HLA class I histocompatibility antigen, Cw-7 alpha chain (1C07_HUMAN)	40.6229	6	251	18.306	85.2459
Q9P1F3		Single Protein	Costars family protein ABRACL (ABRAL_HUMAN)	9.05086	6	149	70.3704	100		3		1	2	2	1	1		1	3		3	2	1	2	2	4	2	1		5	1	3	1	3	5	4	5	3	3	5	2	2	5	2	1	3	5	4	3
P99999		Single Protein	Cytochrome c (CYC_HUMAN)	11.7411	6	169	49.5238	100		3			3	2	3				3		4	2	3	2		3				3		2		2	3	5	5	4	3	4	3	3	6	3		3	3	5	3
Q8WUW1		Single Protein	Protein BRICK1 (BRK1_HUMAN)	8.73946	6	155	57.3333	100		4	1	1	2	1	1	2	1	1	3	1	2	3	2	4	3	4	1	1		3	1	5		5	6	3	4	1	2	5	2	2	2	1		3	5	2	2
Q12974		Single Protein	Protein tyrosine phosphatase type IVA 2 (TP4A2_HUMAN)	19.1148	6	42	50.8982	100													3			1		1		1		1		1			5			1	1	2			2				2	4
P19404		Single Protein	NADH dehydrogenase [ubiquinone] flavoprotein 2, mitochondrial (NDUV2_HUMAN)	27.374	6	35	38.1526	87.1486		1																1				2						2		3		3	1		3					1
P61421		Single Protein	V-type proton ATPase subunit d 1 (VA0D1_HUMAN)	40.3032	6	34	25.641	74.9288																1		2						1			1	1				2	1		4				1
A0A075B6K0		Single Protein	Immunoglobulin lambda variable 3-16 (LV316_HUMAN)	12.4581	6	158	40	35.6522	3	2	4	3					4	4	2	2	2				3	3	2	3						2	2	3
O00483		Single Protein	Cytochrome c oxidase subunit NDUFA4 (NDUA4_HUMAN)	9.36391	6	66	77.7778	100		1			1		2				1		2	2	1	2		2		1		2				3	1		2		1	4	1	1	3	1		1	1	3
Q01484		Single Protein	Ankyrin-2 (ANK2_HUMAN)	433.448	6	53	0.90978	85.2666		1	1	1		3		5		1	1	2	1	1			4			1	4	1		3
Q8NFP9		Single Protein	Neurobeachin (NBEA_HUMAN)	327.614	5	99	2.24033	83.6728		3			2	2	2				1		3	3	3	3		2				2		1			2	3	3	2	2	2	1	2	2	2		2	2	4	1
Q96RL7		Single Protein	Vacuolar protein sorting-associated protein 13A (VP13A_HUMAN)	360.047	5	25	2.33144	81.1909													1	2				2				3		2		1	1								1
P98194		Single Protein	Calcium-transporting ATPase type 2C member 1 (AT2C1_HUMAN)	100.512	5	54	9.57563	80.8487											1			1	1	1		1				2		1			2	1	1	4	1	4	1	2	2	1				2	1
Q14651		Single Protein	Plastin-1 (PLSI_HUMAN)	70.2093	5	93	9.53895	84.1017		1	2		1	1							2	1	1			1		1		2		1	1		2			1	1		1		3	1	2	2		2	1
Q9H2K8		Single Protein	Serine/threonine-protein kinase TAO3 (TAOK3_HUMAN)	105.34	5	66	6.68151	81.4031		3				2					1		2	1	1	2		3				3		2		1	3	3	2			2	1		4			1	1	1
O14974		Single Protein	Protein phosphatase 1 regulatory subunit 12A (MYPT1_HUMAN)	115.211	5	46	7.18447	81.165		1				1					1		1		1	1		2	1			2				1		1	1			1						1	1	1	1
Q9UK55		Single Protein	Protein Z-dependent protease inhibitor (ZPI_HUMAN)	50.6742	5	89	14.4144	84.2342	3		2	3	1	1	1	1		3	2	2	1	2	1	1		1	3	4	3		3	1	1	1		1	1	1	1		1			1	4	1		1	1
Q9NZP8		Single Protein	Complement C1r subcomponent-like protein (C1RL_HUMAN)	53.4643	5	140	14.9897	67.3511	3	2	3	4	4	2	3	1	2	4	3	4	1	4	4	2		1	4	3	4		4	1	2	2		2	2	1			1	2		2	3	1	1	2	1
O43312		Single Protein	Metastasis suppressor protein 1 (MTSS1_HUMAN)	82.1999	5	32	10.0662	77.2185		2											2	1				2						1			3		1			3						1		1
Q5T5C0		Single Protein	Syntaxin-binding protein 5 (STXB5_HUMAN)	127.492	5	16	6.51607	72.98		1					1	1						1		2			1				1	1		2				1								1
O60884		Single Protein	DnaJ homolog subfamily A member 2 (DNJA2_HUMAN)	45.7166	5	76	17.233	91.9903		1					1				2		2	1	1	2	1	1		1		2		2		2	2	4	3	1		3	1		2			1	2	3
Q9BUL8		Single Protein	Programmed cell death protein 10 (PDC10_HUMAN)	24.6858	5	156	33.4906	100	1	3			2	2	1	2		1	3	1	4	3	2	3	3	4		2	1	3	1	3	1	3	3	3	3	2	3	3	2	3	3	2	1	4	1	2	3
Q9UGM5		Single Protein	Fetuin-B (FETUB_HUMAN)	42.028	5	91	20.6806	65.9686	2		3	3	1	1	2	1	2	2	1	3	1	1	2	1	1		3	1	2	1	4	1	1	1	2			1	1	1	1	1		2	1	1	1	1	2
Q9Y2X7		Single Protein	ARF GTPase-activating protein GIT1 (GIT1_HUMAN)	84.2888	5	61	8.6728	95.0066		1				1							4	2	1	3		2				2		3		1	1	2	1	1	1	3	1	2	3					1	1
Q13043		Single Protein	Serine/threonine-protein kinase 4 (STK4_HUMAN)	55.5949	5	71	12.731	81.5195						2					2		2	3	1	2						1		1		1	3	2	3	1	1	2	1		1	1			1	2	1
Q9UIQ6		Single Protein	Leucyl-cystinyl aminopeptidase (LCAP_HUMAN)	117.274	5	25	5.65854	92.4878																								1				1		1		4	1	1	1			1
P11940		Single Protein	Polyadenylate-binding protein 1 (PABP1_HUMAN)	70.6259	5	31	9.90566	87.4214		1																											1						1					2
P05976		Single Protein	Myosin light chain 1/3, skeletal muscle isoform (MYL1_HUMAN)	21.1318	5	148	12.3711	100		2		1	2		2			1	2		3				1			1				3		3	3				3
Q9UJZ1		Single Protein	Stomatin-like protein 2, mitochondrial (STML2_HUMAN)	38.5102	5	88	27.5281	100		2					1						2			3		1				2		4	1	1	2	3	4	4		5	2	2	3				1	2
P98082		Single Protein	Disabled homolog 2 (DAB2_HUMAN)	82.397	5	35	7.4026	66.8831		2					1				1		2		1	1		3				1				1		1		1		2			1			1	1
Q14642		Single Protein	Type I inositol 1,4,5-trisphosphate 5-phosphatase (I5P1_HUMAN)	47.7887	5	67	17.9612	91.2621		2			1						2		2									1		1		1	2	1			1	4	1		1	1			1	5	1
P46734		Single Protein	Dual specificity mitogen-activated protein kinase kinase 3 (MP2K3_HUMAN)	39.2929	5	36	20.1729	100													1					2				1					1	1	1	1		1	1	1	1					1
P0DP01		Single Protein	Immunoglobulin heavy variable 1-8 (HV108_HUMAN)	12.9833	5	148	31.6239	100			4	3		1	2		4	4		3						1		4	4		3								1					3
Q9UHD8		Single Protein	Septin-9 (SEPT9_HUMAN)	65.3608	5	69	8.02048	94.0273		2				1	1				2		1	1	1	1	1	4	1			1		2		1	3	1	1		2				3	1				1	2
P11766		Single Protein	Alcohol dehydrogenase class-3 (ADHX_HUMAN)	39.6984	5	95	18.1818	77.5401		3			1	1	1	1			3		4	1	1	2		4		1		2		1			2	3	4	2	2	3	1		5			1	3	1
P62495		Single Protein	Eukaryotic peptide chain release factor subunit 1 (ERF1_HUMAN)	49.0001	5	41	19.4508	100		1											1					3				3					1	2	2		1	1				1				2
P23786		Single Protein	Carnitine O-palmitoyltransferase 2, mitochondrial (CPT2_HUMAN)	73.7304	5	23	13.3739	90.1216							1										1										1	1			1	1			1
P12081		Single Protein	Histidine--tRNA ligase, cytoplasmic (SYHC_HUMAN)	57.3742	5	107	14.5383	92.9273	1	2	1	1	1	1	1	1	1	1	1	1	1	1	1	2	1		1	1	1		1	1	1	1	2	3	3	1	2	2	1	2	1	2	1	1	1		2
Q6UX71		Single Protein	Plexin domain-containing protein 2 (PXDC2_HUMAN)	59.5455	5	63	14.1777	73.724		1				1							2	1		2		1		1		3		1		1	3	2	2	3	2	3	1		1			1	1	2	1
P49821		Single Protein	NADH dehydrogenase [ubiquinone] flavoprotein 1, mitochondrial (NDUV1_HUMAN)	50.7848	5	40	16.5948	93.1034		1														1						1		1			1	3	1	3		3	1	1	2					1
Q15363		Single Protein	Transmembrane emp24 domain-containing protein 2 (TMED2_HUMAN)	22.7464	5	85	38.806	82.5871		1			1	1					1		2	1		1		2				3		1		1	3	4	2	3	1	2	1	3	3	1			2	2	1
O76003		Single Protein	Glutaredoxin-3 (GLRX3_HUMAN)	37.4082	5	48	22.3881	100		1			1						1		1	1	1		1	1				1				1	1	1	1	2	1	2		1	1			2		1	1
Q92496		Single Protein	Complement factor H-related protein 4 (FHR4_HUMAN)	65.3078	5	24	11.9377	44.8097						2	1			1		1									3															3	4		1
P11233		Single Protein	Ras-related protein Ral-A (RALA_HUMAN)	23.552	5	163	34.9515	100		3			3	3					2		4	3	2	3	2	4		3	2	3	1	3		4	4	4	4	2	3	5	2	3	5			2	2		2
P22352		Single Protein	Glutathione peroxidase 3 (GPX3_HUMAN)	25.5369	5	162	29.2035	80.531	4	2	4	3	5	4	4	1	3	4	1	4	2	3	1	3	2	1	3	4	4	2	3	1	3	1	3	2	1	1	3	1	1	2	1	4	3	2	2	1	1
Q12846		Single Protein	Syntaxin-4 (STX4_HUMAN)	34.1589	5	66	32.9966	100		1				1							1			1	1	2				3		2		1	2	2	1	1		2	1	2	1			2	2	1
O43747		Single Protein	AP-1 complex subunit gamma-1 (AP1G1_HUMAN)	91.2931	5	18	11.9221	73.4793		1									1		1	1								1							1	2		2	1
Q14240		Single Protein	Eukaryotic initiation factor 4A-II (IF4A2_HUMAN)	46.3728	5	51	20.3931	92.3833					1													3										1		1					2					1
P07686		Single Protein	Beta-hexosaminidase subunit beta (HEXB_HUMAN)	63.0712	5	43	10.7914	80.036																						1						2	1	2	1	5			4					2
Q9NSB4		Single Protein	Keratin, type II cuticular Hb2 (KRT82_HUMAN)	56.6163	5	19	6.23782	93.3723																							4						1
O60488		Single Protein	Long-chain-fatty-acid--CoA ligase 4 (ACSL4_HUMAN)	79.1367	5	26	9.2827	83.263		2											1			1		2						4			1
Q13177		Single Protein	Serine/threonine-protein kinase PAK 2 (PAK2_HUMAN)	58.0059	5	20	13.3588	78.2443		1			1						2		2	1	1			2				1	1						1						1						1
P30043		Single Protein	Flavin reductase (NADPH) (BLVRB_HUMAN)	22.1054	5	40	47.5728	100			1	1	3	1		2		2			1	1			2	1		3	1				1		2					1					1	2
P12955		Single Protein	Xaa-Pro dipeptidase (PEPD_HUMAN)	54.5129	5	35	18.4584	82.7586		1				1					1		3	1	1	1		1						1			1		3	1		2	2		2					2
O60704		Single Protein	Protein-tyrosine sulfotransferase 2 (TPST2_HUMAN)	41.8849	5	28	20.1592	82.2281		1																				4		1				1		1		3	1		2					2
P68400		Single Protein	Casein kinase II subunit alpha (CSK21_HUMAN)	45.1148	5	23	24.0409	84.9105													1
P01743		Single Protein	Immunoglobulin heavy variable 1-46 (HV146_HUMAN)	12.9243	5	142	31.6239	100									4										3				3		2			2	2				3			3		3		3	1
Q15286		Single Protein	Ras-related protein Rab-35 (RAB35_HUMAN)	23.0108	5	155	34.3284	100		3	2			2		2					2				2		1			3			2	3	3	2		2	3	3	3		3	2			2	3
P23526		Single Protein	Adenosylhomocysteinase (SAHH_HUMAN)	47.6852	5	123	14.3519	70.6019		2		1	2	2	2	2		1	2		2	3	2	2	2	2		2	2	3		2	2	2	3	2	3	2	1	3	2	2	3	2		2	2	3	3
P62942		Single Protein	Peptidyl-prolyl cis-trans isomerase FKBP1A (FKB1A_HUMAN)	11.9431	5	113	41.6667	70.3704	1	1			1	1	1	1			2	1	1		1	1	1	1	1	1	1	1	1	1	1	2	3	2	2		2	3	3	2	3	2		1	3	2	2
P62826		Single Protein	GTP-binding nuclear protein Ran (RAN_HUMAN)	24.4076	5	57	30.5556	76.8519		2				1	1											3				2		1		2	1	2	1	2		2		1	1	1	1	2		2
P53004		Single Protein	Biliverdin reductase A (BIEA_HUMAN)	33.4073	5	50	26.6892	86.8243		1				1		1					2	1	1	1		3		1						1	1		2	1	2	2		1	1	1		2	1	2
O00743		Single Protein	Serine/threonine-protein phosphatase 6 catalytic subunit (PPP6_HUMAN)	35.1215	5	40	19.0164	86.8852		2									1		1			1		1				2					1	1	1		1	1			1			1	1	1	1
P43686		Single Protein	26S proteasome regulatory subunit 6B (PRS6B_HUMAN)	47.3365	5	19	16.5072	74.6411	1					1										1		1										1	1	3
Q15435		Single Protein	Protein phosphatase 1 regulatory subunit 7 (PP1R7_HUMAN)	41.5385	5	25	22.5	100		1											2	1				1				1					2	1	1	1	1	2			1				1	2
P25789		Single Protein	Proteasome subunit alpha type-4 (PSA4_HUMAN)	29.4652	5	151	30.6513	87.7395		2			3	4	1	3		2	3		3	1	4	2	1	4	1	1	2	3		1	2	2	3	4	3	3	4	4	1	2	3	2	1	2	5	5	2
P28066		Single Protein	Proteasome subunit alpha type-5 (PSA5_HUMAN)	26.3942	5	84	31.5353	76.7635		3			2	1		2			2		2	1	2	1	1	2				4		2	2	1	3	2	2	2	2	3	2	1	3			1	2	3	1
P20339		Single Protein	Ras-related protein Rab-5A (RAB5A_HUMAN)	23.6438	5	63	30.2326	100																1		3	1					1	2		3								2
Q6NUK1		Single Protein	Calcium-binding mitochondrial carrier protein SCaMC-1 (SCMC1_HUMAN)	53.3203	5	24	15.0943	84.2767							1																				1			2	1	1		2	5
Q9H0P0		Single Protein	Cytosolic 5'-nucleotidase 3A (5NT3A_HUMAN)	37.9238	5	27	23.8095	100						1								1				1												1		3			1				1	2	1
P01706		Single Protein	Immunoglobulin lambda variable 2-11 (LV211_HUMAN)	12.636	5	122	37.8151	42.0168	3	1	3	4	3	2			2	3	2	3	2	1	1	2			3	3	2	1			4	1	1	2	1		1		2	2		3	3		1	2	1
O95292		Single Protein	Vesicle-associated membrane protein-associated protein B/C (VAPB_HUMAN)	27.2111	5	89	28.8066	86.8313		3			1	1							3	2	1	4		4				4		2		2	2	2			1	2		1	3	1		1	2	3
O15173		Single Protein	Membrane-associated progesterone receptor component 2 (PGRC2_HUMAN)	23.8037	5	70	22.87	72.6457		3											1	1	1	2		4				1		3		1	2	3	2	4	2	4	1	1	3	1					1
Q9HB40		Single Protein	Retinoid-inducible serine carboxypeptidase (RISC_HUMAN)	50.7977	5	51	13.7168	63.2743		1																2				2		3				4	3	2		5			3			1			1
Q8NFV4		Single Protein	Protein ABHD11 (ABHDB_HUMAN)	34.6681	5	26	28.5714	86.6667		1											2									1				1	1			2		1			2
P12268		Single Protein	Inosine-5'-monophosphate dehydrogenase 2 (IMDH2_HUMAN)	55.7696	5	19	14.5914	74.5136														1													2	1				4	1		2				1	1
Q9UNZ2		Single Protein	NSFL1 cofactor p47 (NSF1C_HUMAN)	40.5483	5	36	21.6216	89.4595		2				2		1					2	2	1	1	1	3						1			1	1	1	1					1				2	1
P53597		Single Protein	Succinate--CoA ligase [ADP/GDP-forming] subunit alpha, mitochondrial (SUCA_HUMAN)	36.2268	5	15	18.4971	66.474		1												1		1		1									1		1			1			2					2
Q9NUB1		Single Protein	Acetyl-coenzyme A synthetase 2-like, mitochondrial (ACS2L_HUMAN)	74.809	5	11	13.7881	81.1321		1																											1	3					2				1
O15511		Single Protein	Actin-related protein 2/3 complex subunit 5 (ARPC5_HUMAN)	16.3103	5	169	39.0728	100	1	3	1	2	2	2	3	1	1	2	3	1	3	3	2	3	2	3	3	3	1	4	1	3	2	2	3	3	3	2	2	2	2	2	2	2	1	3	3	2	2
P48509		Single Protein	CD151 antigen (CD151_HUMAN)	28.2763	5	160	16.996	59.2885		2			1	3	1	1	1	1		1	3	2	2	1	1	1	1	2	1	1	1	1	1	3	5	3	3	1	3	4	5	5	5	2		4	5	5	1
P36542		Single Protein	ATP synthase subunit gamma, mitochondrial (ATPG_HUMAN)	32.9753	5	129	20.8054	74.1611		4			1						1		4	1	2	3		3				3		5		1	4	3	4	3	2	5	4	3	5	1			3	4	1
P55957		Single Protein	BH3-interacting domain death agonist (BID_HUMAN)	21.981	5	122	33.3333	100		3					1	1			1		4	3		1	1	4	1	1		3	1	3	1	3	3	3	4	3	1	4	2	2	2	2		2	2	4	3
Q53GQ0		Single Protein	Very-long-chain 3-oxoacyl-CoA reductase (DHB12_HUMAN)	34.3022	5	102	25.3205	88.4615		4			2		1				2		2	3	1	3		3				4		3		1	3	4	3	3		3	3	1	5	1			1	3	2
P21964		Single Protein	Catechol O-methyltransferase (COMT_HUMAN)	30.0176	5	102	36.1624	100		3			1		1				1		1			1		3				4		2		2	1	3	3	3	1	2	1	2	4				1	2	1
O43399		Single Protein	Tumor protein D54 (TPD54_HUMAN)	22.2243	5	86	42.233	100		2			1	1	1	1			2		3	3	3	3		2		1		3		3		2	1	2	1	1	1	2	1	1	1	1		2	2	2	2
Q96IU4		Single Protein	Protein ABHD14B (ABHEB_HUMAN)	22.3316	5	83	32.8571	69.0476		1									1		1			1		2				3					1	2	1	3	2	3	2	1	4	1		2	4	4	1
P28161		Single Protein	Glutathione S-transferase Mu 2 (GSTM2_HUMAN)	25.728	5	44	31.6514	100													1					3											3	1		2	1
Q9UN19		Single Protein	Dual adapter for phosphotyrosine and 3-phosphotyrosine and 3-phosphoinositide (DAPP1_HUMAN)	32.1732	5	21	23.5714	100		1									1		1			1		1				1		1			1	1	1			3	1		2
Q9NZA1		Single Protein	Chloride intracellular channel protein 5 (CLIC5_HUMAN)	46.4737	5	133	10.2439	88.2927											3										3											2
Q8NG11		Single Protein	Tetraspanin-14 (TSN14_HUMAN)	30.6706	5	65	19.6296	87.037													1					3								1	2	2	2	1	2	5	1	2	3				4	1
Q5T749		Single Protein	Keratinocyte proline-rich protein (KPRP_HUMAN)	64.0932	5	11	15.1986	55.6131																															2										5
O15194		Single Protein	CTD small phosphatase-like protein (CTDSL_HUMAN)	31.1088	5	51	22.4638	69.2029													1			1		1				1		1		2	3	1	3	1		2			2			2	2	3
Q9H7M9		Single Protein	V-type immunoglobulin domain-containing suppressor of T-cell activation (VISTA_HUMAN)	33.887	5	45	20.2572	73.955		2			1						1					1		1				1				1		2	1	1	1	3	1	3	3	1			2	1
Q13510		Single Protein	Acid ceramidase (ASAH1_HUMAN)	44.6308	5	9	20.7595	82.7848																		1								1	1	1				1
Q96FJ2		Single Protein	Dynein light chain 2, cytoplasmic (DYL2_HUMAN)	10.3431	5	142	64.0449	100		2			1			1					3	2				4	1			2			1		3	3	2	1	2	4			3		1	2		3	1
O75347		Single Protein	Tubulin-specific chaperone A (TBCA_HUMAN)	12.8467	5	121	54.6296	100		3				1	1	1			2		4	3	2	2		4	1			3	1	2		4	5	4	3	2	1	2	1	1	3	1		3	4	3	2
P00403		Single Protein	Cytochrome c oxidase subunit 2 (COX2_HUMAN)	25.5482	5	89	30.3965	31.2775		3			1	1	1				2	1	2	2	1	3		4	1			4		3		2	2	3	2	4	2	5	3	3	4	2		2	2	4	2
P01709		Single Protein	Immunoglobulin lambda variable 2-8 (LV208_HUMAN)	12.3739	5	108	37.2881	20.339					3	2	1					3	2			2		1	3	3			3		4	1	1	2			1			2			3	2	2	2	1
Q9UBW8		Single Protein	COP9 signalosome complex subunit 7a (CSN7A_HUMAN)	30.258	5	25	16	100		1					1						2			1		2				1					2		2				1		1				1
P54709		Single Protein	Sodium/potassium-transporting ATPase subunit beta-3 (AT1B3_HUMAN)	31.4921	5	36	26.5233	73.4767								2																			4	1	2				3	2	1				1	4
Q9NUQ9		Single Protein	Protein FAM49B (FA49B_HUMAN)	36.7246	5	19	20.9877	100																						1		1					1			2			1
A0A0B4J2D9	P0DP09	Related Proteins	Immunoglobulin kappa variable 1D-13 (KVD13_HUMAN)	12.5613	5	132	37.6068	70.0855					3									2	3										3	1							4	3						3	3
Q9H4G4		Single Protein	Golgi-associated plant pathogenesis-related protein 1 (GAPR1_HUMAN)	17.2075	5	103	56.4935	100	2	2	2	2	1	3	1	2	2	3	2	2		1	1	1	4	2	1	1	1	1	2	2	2	2	2	1	2	1		2	1	1	1		3	1	1
P26447		Single Protein	Protein S100-A4 (S10A4_HUMAN)	11.7207	5	110	45.5446	100		2	1	1	1	2	1	2		1	2		3		1	1	1	1	1	1	2	2	1	2	1	2	2	3	2	1	2	4	1	1	2	1		2	2	3	2
A0A075B6H9		Single Protein	Immunoglobulin lambda variable 4-69 (LV469_HUMAN)	12.7652	5	43	43.6975	68.0672	1		2			2						1							3			2				1								1			1		1
P35030		Single Protein	Trypsin-3 (TRY3_HUMAN)	32.508	5	37	12.1711	73.6842								2							2															2	2			1		1	3
P56202		Single Protein	Cathepsin W (CATW_HUMAN)	42.0931	5	39	24.734	91.7553		2																2				1					1	1	2	1		4		1							2
Q9NP72		Single Protein	Ras-related protein Rab-18 (RAB18_HUMAN)	22.9626	5	40	32.5243	100		3									1		2		1	1		1				2		3			1		3			1	1		1					2
Q15126		Single Protein	Phosphomevalonate kinase (PMVK_HUMAN)	21.9812	5	37	27.0833	81.7708													2	2		1		1				1					2	1	1						2			1		2
Q9NUJ1		Single Protein	Mycophenolic acid acyl-glucuronide esterase, mitochondrial (ABHDA_HUMAN)	33.9107	5	16	26.4706	88.2353																1										1				1		1			1					1
P14923		Single Protein	Junction plakoglobin (PLAK_HUMAN)	81.6927	5	8	10.7383	90.3356																				1																	1				5
A0A075B6J9		Single Protein	Immunoglobulin lambda variable 2-18 (LV218_HUMAN)	12.404	5	91	39.8305	28.8136		1	2	4				2		2		3			1	1	1		2		2	1	2		3	1	1	2	1	1			2	3			2	3	2	2	1
P09488		Single Protein	Glutathione S-transferase Mu 1 (GSTM1_HUMAN)	25.6951	5	47	30.7339	100																												5	3				3
P16219		Single Protein	Short-chain specific acyl-CoA dehydrogenase, mitochondrial (ACADS_HUMAN)	44.2688	5	20	19.6602	84.2233																										1		1	1	1		4	1		2
P30273		Single Protein	High affinity immunoglobulin epsilon receptor subunit gamma (FCERG_HUMAN)	9.66128	5	188	40.6977	48.8372		4	1	2	4	2	2	3		3	3	2	4	2	3	2	2	4	3	3	3	3	3	4	3	2	5	2	3	3	3	3	3	3	3	3		4	3	4	4
P14854		Single Protein	Cytochrome c oxidase subunit 6B1 (CX6B1_HUMAN)	10.1857	5	82	67.4419	100		2					1						2		2	4		1				2		2		1	2	1	4	2	2	3	3	2	5				1	2	1
P21108	P60891	Related Proteins	Ribose-phosphate pyrophosphokinase 3 (PRPS3_HUMAN)	34.817	5	79	21.3836	86.478		2						2			3		2											2			3	4
P49773		Single Protein	Histidine triad nucleotide-binding protein 1 (HINT1_HUMAN)	13.7931	5	46	65.873	100		1			1	1							1		1	1		1				1		1	1	1	1	3	3	2	2	2	1	1	2	1				2
Q9H3N1		Single Protein	Thioredoxin-related transmembrane protein 1 (TMX1_HUMAN)	31.7708	5	42	20.7143	68.2143		2									1		1	1		1		3		1		3	1	1			1	2		2		1	1		2					1	1
A0A0B4J1U7		Single Protein	Immunoglobulin heavy variable 6-1 (HV601_HUMAN)	13.4728	5	41	33.8843	51.2397					2																2		1		1	3	3										2	2		2	1
P63218		Single Protein	Guanine nucleotide-binding protein G(I)/G(S)/G(O) subunit gamma-5 (GBG5_HUMAN)	7.31381	5	132	69.1176	100	1	2			1	1	1	1	1	1	1	1	3	2	1	3	1	4	1	2	1	2	1	2	1	3	3	3	2	1	2	4	2	1	4	2		1	3	3	2
Q15631		Single Protein	Translin (TSN_HUMAN)	26.1668	5	52	33.3333	100		2											4	1				4								2	2	2	1	2		3			1				2	1	2
P30046	A6NHG4	Related Proteins	D-dopachrome decarboxylase (DOPD_HUMAN)	12.7037	5	35	39.8305	67.7966								1					2					2									1	1	1	2		2			1			2	1	2	2
P16401		Single Protein	Histone H1,5 (H15_HUMAN)	22.5665	5	16	21.6814	100																1								3											4
Q09666		Single Protein	Neuroblast differentiation-associated protein AHNAK (AHNK_HUMAN)	628.699	4	13	4.4652	98.0815																				2																	2
P16070		Single Protein	CD44 antigen (CD44_HUMAN)	81.4874	4	74	6.469	70.7547	1	1		1	1	1	1	1	1	1	1	1	1	1	1	1	2		1	2	3	1	1	1	1	2	1		1	1			1	1	1	1	2	1			1
Q9H3U1		Single Protein	Protein unc-45 homolog A (UN45A_HUMAN)	103.011	4	46	7.52119	92.2669		1					1						1	2	1			1				2				2	2	1	2	1	1		1					1	1	1	1
O43149		Single Protein	Zinc finger ZZ-type and EF-hand domain-containing protein 1 (ZZEF1_HUMAN)	330.864	4	14	2.06011	77.001																		1						1					1			1
Q9UNS2		Single Protein	COP9 signalosome complex subunit 3 (CSN3_HUMAN)	47.842	4	50	14.1844	100		1			1	1	1				1		1	1	1	1		2				1		1	1	1	1	1	1	1	1	1	1		1			2		2	1
Q8N4C8		Single Protein	Misshapen-like kinase 1 (MINK1_HUMAN)	149.729	4	45	3.15315	84.3093													3	1	2							1					2	2	1									2			2
Q04446		Single Protein	1,4-alpha-glucan-branching enzyme (GLGB_HUMAN)	80.4226	4	44	10.6838	79.3447		2									1		1	1	1	1		1				2		1		1	1	1	2	1		2	1		2				2	1
P23634		Single Protein	Plasma membrane calcium-transporting ATPase 4 (AT2B4_HUMAN)	137.833	4	10	4.59307	82.0306								1												1
Q96K76		Single Protein	Ubiquitin carboxyl-terminal hydrolase 47 (UBP47_HUMAN)	157.212	4	10	3.92727	85.4545		1				1							2			2		1	1	1							1		1											1
Q8TDZ2		Single Protein	[F-actin]-monooxygenase MICAL1 (MICA1_HUMAN)	117.801	4	15	6.93533	77.2259													2	1		1																			1			1
A0FGR8		Single Protein	Extended synaptotagmin-2 (ESYT2_HUMAN)	102.294	4	40	6.18893	88.5993		1			1						1		2	1	1	1		1				1		2		1				1	1	3	1	1	1	1					1
Q92954		Single Protein	Proteoglycan 4 (PRG4_HUMAN)	150.968	4	17	3.77493	90.2422				1					1	1		1									1		2					1		1							1			1
P11055	Q9Y623	Related Proteins	Myosin-3 (MYH3_HUMAN)	223.766	4	113	1.70103	93.6598																															3
P26639		Single Protein	Threonine--tRNA ligase, cytoplasmic (SYTC_HUMAN)	83.3819	4	56	7.60719	94.4675		2									1		2			1		2				2		1		2	1	1	1			2	1		2			2	1	1
Q96HN2		Single Protein	Adenosylhomocysteinase 3 (SAHH3_HUMAN)	66.6785	4	30	11.9476	84.6154		1											1					1				1						2	1						2			1
Q16543		Single Protein	Hsp90 co-chaperone Cdc37 (CDC37_HUMAN)	44.44	4	91	15.0794	100		2				1	1				3		3	2	1	3	2	3				2		3		3	2	1	2	2		2		1	3	1		2	2	1
Q8N1N4		Single Protein	Keratin, type II cytoskeletal 78 (K2C78_HUMAN)	56.8305	4	43	7.88462	86.5385		1	1	1		1		2								1	1			1	2			1								1	1				1		1
P33527		Single Protein	Multidrug resistance-associated protein 1 (MRP1_HUMAN)	171.481	4	20	3.52711	83.2136		1																						1			3					2	1		2				1	2
P36776		Single Protein	Lon protease homolog, mitochondrial (LONM_HUMAN)	106.422	4	16	6.36079	79.562																						1						2		2		1			2
P55058		Single Protein	Phospholipid transfer protein (PLTP_HUMAN)	54.7045	4	36	15.213	79.1075	2			2		3	1	1	1	3						1			2	1	2				1												3
Q32MZ4		Single Protein	Leucine-rich repeat flightless-interacting protein 1 (LRRF1_HUMAN)	89.1987	4	26	6.43564	78.8366		2				1					2		3	3	3			3						3				1
O94826		Single Protein	Mitochondrial import receptor subunit TOM70 (TOM70_HUMAN)	67.412	4	62	7.73026	88.3224		2									1		1			1		1				3		1		1	1	3		2	2	4	1	1	3						1
Q3LXA3		Single Protein	Triokinase/FMN cyclase (TKFC_HUMAN)	58.91	4	33	9.21739	84.6957													3					3				2					2	1	1	1		2						1		2
P47897		Single Protein	Glutamine--tRNA ligase (SYQ_HUMAN)	87.7429	4	18	7.22581	94.7097		1					1							2	1			1				1							2			1				1					1
Q8WVM8		Single Protein	Sec1 family domain-containing protein 1 (SCFD1_HUMAN)	72.334	4	6	11.0592	94.2368											1		2					1										1				1
P84074		Single Protein	Neuron-specific calcium-binding protein hippocalcin (HPCA_HUMAN)	22.413	4	80	22.7979	100	1	1			1	1	1				2		1	1	1	3		2		1		2		3		1	2	2	2	1	1	3	1	1	2	1		2	2	2	1
Q9UBS4		Single Protein	DnaJ homolog subfamily B member 11 (DJB11_HUMAN)	40.4886	4	80	12.2905	100		2	1	1	1	1	1				1		1	2	1	1		1	1			3		2		1	1	4	3	3	2	2	3	2	3	2			2	1	1
Q6QEF8		Single Protein	Coronin-6 (CORO6_HUMAN)	52.7288	4	84	2.33051	62.5		1		1	1	1	1			1	1		1	1	1	1	1	3	1			2				2	1	1	1	1	1	1	1	2	1	1		1	1	1	1
Q04759		Single Protein	Protein kinase C theta type (KPCT_HUMAN)	81.8107	4	62	7.50708	94.7592			1					1																			3					3		2	3
P24534		Single Protein	Elongation factor 1-beta (EF1B_HUMAN)	24.7483	4	95	24.4444	85.7778		2	1	1	2	2	1	1	1		1		2	2	2	2	1	4	2	1		3	1	2	2	1	1	1	1	1	1	1	1	1	1	1		3	1	1	3
Q86UE4		Single Protein	Protein LYRIC (LYRIC_HUMAN)	63.7988	4	40	8.59107	81.4433		2									1		1	2		2		2				2		3		1		3	1	2		2			1					1	1
Q9NVI7		Single Protein	ATPase family AAA domain-containing protein 3A (ATD3A_HUMAN)	71.3247	4	36	8.35962	100																1						2		1			1			1	1	3		1					1	2
Q5T447		Single Protein	E3 ubiquitin-protein ligase HECTD3 (HECD3_HUMAN)	97.0515	4	19	6.27178	95.2381		1												1		1		1				2						2		1		1
P35606		Single Protein	Coatomer subunit beta' (COPB2_HUMAN)	102.422	4	11	5.18764	81.8985		1																2				2		1						1
O60763		Single Protein	General vesicular transport factor p115 (USO1_HUMAN)	107.828	4	6	5.50936	76.1954																								1			1								1
P49908		Single Protein	Selenoprotein P (SEPP1_HUMAN)	43.1563	4	87	12.0735	78.2152	1	1	1	1	1	1	1	1	2	3	1	2	1	1	1	2	1		2	2	1	2	2	1	1	1	2	2	1			1	1	1		2		1	2		2
P05198		Single Protein	Eukaryotic translation initiation factor 2 subunit 1 (IF2A_HUMAN)	36.0894	4	46	16.8254	100		3											1	1		2		3				3		2			2	2	2			4			2				1	2
P09960		Single Protein	Leukotriene A-4 hydrolase (LKHA4_HUMAN)	69.2412	4	29	8.6743	86.252									1		2		2	1		1	1	1							1	2	3	1	1			1							1	1
Q9UHB6		Single Protein	LIM domain and actin-binding protein 1 (LIMA1_HUMAN)	85.1734	4	12	6.32411	100					1									3	1	1		2				3			1																1
O75340		Single Protein	Programmed cell death protein 6 (PDCD6_HUMAN)	21.8548	4	67	41.3613	82.7225		1				2							1		1			2				1				2	3	2	1	1	2	1	2	2	2			2	2	2	1
Q96JJ7		Single Protein	Protein disulfide-isomerase TMX3 (TMX3_HUMAN)	51.8389	4	36	11.2335	82.8194													1					1				1		1				1	1	3	1	1	1	1	2				1	1
P21399		Single Protein	Cytoplasmic aconitate hydratase (ACOC_HUMAN)	98.3366	4	20	8.66142	77.5028		1											1					1									2					2								2
P42224		Single Protein	Signal transducer and activator of transcription 1-alpha/beta (STAT1_HUMAN)	87.2795	4	10	8.53333	87.2						1					4		1	2
P49721		Single Protein	Proteasome subunit beta type-2 (PSB2_HUMAN)	22.8217	4	101	30.3483	84.5771		3	1		1	1	1	1		1	1	1	2	1	1	1	1	3	1	1	1	3		2	1	2	2	3	2	1	1	3	1	1	1	1		2	1	1	2
P08865		Single Protein	40S ribosomal protein SA (RSSA_HUMAN)	32.8334	4	30	23.3898	75.5932		1	1		1												1				1	2		1	1	2	1	1	1			1			1		1		1		1
P09417		Single Protein	Dihydropteridine reductase (DHPR_HUMAN)	25.773	4	36	22.9508	100		1									1		2		1	1		2						1			1			1	1	1			1				1	1	1
Q6VY07		Single Protein	Phosphofurin acidic cluster sorting protein 1 (PACS1_HUMAN)	104.833	4	19	4.77674	71.3396													1		1			1				2		1				2	2			1			1					1
Q9BZQ8		Single Protein	Protein Niban (NIBAN_HUMAN)	103.07	4	22	5.28017	67.6724		1				1							1					1									2		1	1		1			2					2
P51790		Single Protein	H(+)/Cl(-) exchange transporter 3 (CLCN3_HUMAN)	90.9073	4	16	8.19071	67.4817																											1								2					1
Q04760		Single Protein	Lactoylglutathione lyase (LGUL_HUMAN)	20.7642	4	80	33.6957	100		1						1			2		2	2	1	1		1		1		1		2			2	1	2	1	1	2	1	1	2	3		2	2	2	1
A0A0C4DH33		Single Protein	Immunoglobulin heavy variable 1-24 (HV124_HUMAN)	12.8162	4	62	39.3162	100	3			3		1	2		2			2							3	2	3		2				2							1
O15228		Single Protein	Dihydroxyacetone phosphate acyltransferase (GNPAT_HUMAN)	77.138	4	35	9.85294	84.5588																						1					1	3		1	1	2	1	1					1	1
Q9BTV4		Single Protein	Transmembrane protein 43 (TMM43_HUMAN)	44.8472	4	23	18	89.5																1						2		1				1	1	2	1	2	1		2						1
P18031		Single Protein	Tyrosine-protein phosphatase non-receptor type 1 (PTN1_HUMAN)	49.9348	4	21	12.4138	92.8736		1													1			3										1	1	1		1								1	1
P62195		Single Protein	26S proteasome regulatory subunit 8 (PRS8_HUMAN)	45.5971	4	21	14.532	100		1																1				3		1			1				1										2
Q01469		Single Protein	Fatty acid-binding protein, epidermal (FABP5_HUMAN)	15.1546	4	111	43.7037	100		3				2		3			2		2	3	1		2	3	2	2	3	3		3	1	3	2	3	3	2	1	2	1	2	2			1	3	2	2
P22307		Single Protein	Non-specific lipid-transfer protein (NLTP_HUMAN)	58.9556	4	33	7.1298	80.9872		1														1						1				1	2	1	1	3	1	1	1		2					2	1
P50502	Q8NFI4	Related Proteins	Hsc70-interacting protein (F10A1_HUMAN)	41.3055	4	56	9.48509	71.0027						1	1						1	1				3								2	1	2					1					2			1
O15162		Single Protein	Phospholipid scramblase 1 (PLS1_HUMAN)	35.0258	4	42	15.4088	49.3711		1				1	1	1			2		1	1	1			1		1		1		2		1	3	3	2			2			3					2
P09110		Single Protein	3-ketoacyl-CoA thiolase, peroxisomal (THIK_HUMAN)	44.2639	4	12	18.6321	92.4528																														1		2
P53990		Single Protein	IST1 homolog (IST1_HUMAN)	39.7255	4	22	13.4615	56.3187											1		1	1		2		4						1								1								1	1
Q6NVY1		Single Protein	3-hydroxyisobutyryl-CoA hydrolase, mitochondrial (HIBCH_HUMAN)	43.4544	4	15	14.7668	90.1554																														3	1	2		1	1					1
Q9BXS5		Single Protein	AP-1 complex subunit mu-1 (AP1M1_HUMAN)	48.5561	4	33	11.8203	100																3		3	1			1								2	1	2			2	1		1
P61758		Single Protein	Prefoldin subunit 3 (PFD3_HUMAN)	22.6434	4	29	31.9797	100													1	1		1		2						1	1		1	1				3	1		1				1	2	2
O75695		Single Protein	Protein XRP2 (XRP2_HUMAN)	39.6155	4	35	14	73.4286		3				1	1				1		2	1	1	1		1				1		1	1	2		2	2	1		1	1		2					1
Q92692		Single Protein	Nectin-2 (NECT2_HUMAN)	57.7059	4	38	10.223	59.6654		2										1	1	1				2								2	1	2		1		3	1		1				1	1
O43852		Single Protein	Calumenin (CALU_HUMAN)	37.0835	4	23	25.0794	100											2		2	1		1		1				1						1		2						1					1
P55036		Single Protein	26S proteasome non-ATPase regulatory subunit 4 (PSMD4_HUMAN)	40.7112	4	13	20.6897	63.13													1					1									1	1							1			1	1
P51159		Single Protein	Ras-related protein Rab-27A (RB27A_HUMAN)	24.8523	4	132	18.0995	100					3			2				3									3				3	3						3		3	3	2
P61018		Single Protein	Ras-related protein Rab-4B (RAB4B_HUMAN)	23.5719	4	79	30.0469	100		3				1										2		2				3							1			4	2		1	1		1
Q86UF1		Single Protein	Tetraspanin-33 (TSN33_HUMAN)	31.5171	4	75	13.4276	49.47		1			1	1	1	1			1			2	1	1	1	1		1				1	1	4	3	2	1	1	1	1	2	3	3	2		2	1	2
P68402		Single Protein	Platelet-activating factor acetylhydrolase IB subunit beta (PA1B2_HUMAN)	25.5531	4	48	31.441	69.4323		1				1	1				1			1	1	1		1				1		1		1	1	1	1	2	1	2	1		1	1		1	1	1	1
Q99436		Single Protein	Proteasome subunit beta type-7 (PSB7_HUMAN)	29.9462	4	40	20.2166	74.3682		1			1	1		1		1			2			1	1	1			1	2		1								1			2	1		1	3		1
A0A0C4DH43		Single Protein	Immunoglobulin heavy variable 2-70D (HV70D_HUMAN)	13.3038	4	36	36.9748	100	1		2									2																													2
O43516		Single Protein	WAS/WASL-interacting protein family member 1 (WIPF1_HUMAN)	51.2274	4	30	13.7177	73.3598		2				1							1				1	3				2		1		2												1	1
Q96A33		Single Protein	Coiled-coil domain-containing protein 47 (CCD47_HUMAN)	55.8383	4	10	15.528	72.2567													1											1								2			1
P02794		Single Protein	Ferritin heavy chain (FRIH_HUMAN)	21.2123	4	51	31.1475	100		1	1			1		1		1	1		1		1	1		1		1	1	2	1	1		1	4	2	1	1	1		2	1	1			1	1		1
Q9NX63		Single Protein	MICOS complex subunit MIC19 (MIC19_HUMAN)	26.1362	4	45	24.2291	100		1				1	1						1	1	1	1		1				2		1	1	1	1	2	2	1	1	2	1		3	1
P04070		Single Protein	Vitamin K-dependent protein C (PROC_HUMAN)	52.0375	4	24	11.0629	68.1128						1						1								2	1															2	1	1	1	1	1
A0A0B4J1V2		Single Protein	Immunoglobulin heavy variable 2-26 (HV226_HUMAN)	13.1737	4	28	36.9748	100			1						1		1										1													1		2	2		1		1
Q9ULC4		Single Protein	Malignant T-cell-amplified sequence 1 (MCTS1_HUMAN)	20.5418	4	12	40.884	100																											1			1		1								1
Q99816		Single Protein	Tumor susceptibility gene 101 protein (TS101_HUMAN)	43.9165	4	19	12.3077	65.8974		1									1			1		1		1				2				1		1				1						1
A0A0C4DH34		Single Protein	Immunoglobulin heavy variable 4-28 (HV428_HUMAN)	13.1157	4	103	30.7692	63.2479	2	2	2	2	3	1	2	2	3	2	1	2	1	1	2	2			2	4	2	2	2		1	1		1	1			1	2		2	3	3	3		2	1
Q9NS28		Single Protein	Regulator of G-protein signaling 18 (RGS18_HUMAN)	27.565	4	111	20.8511	100		3				2	3				1		3	1	1	2		3	1			2		1		2	2	3	3	1	2	3	2	3	3	3		2	3	3	2
Q8TEA8		Single Protein	D-aminoacyl-tRNA deacylase 1 (DTD1_HUMAN)	23.409	4	54	33.4928	84.689		3						1			2		2	1	2	2	1	2				1		1		2	2	2	2			2		1	2			1	1	1
P28676		Single Protein	Grancalcin (GRAN_HUMAN)	23.9945	4	37	24.8848	65.8986																											2					3		2	3				2	3
O95831		Single Protein	Apoptosis-inducing factor 1, mitochondrial (AIFM1_HUMAN)	66.8589	4	22	8.80914	86.9494																1												1			1	2			2					2
P48163		Single Protein	NADP-dependent malic enzyme (MAOX_HUMAN)	64.1091	4	14	14.1608	86.8881														1												2	2				1										2
P14151		Single Protein	L-selectin (LYAM1_HUMAN)	42.1589	4	113	9.94624	51.6129	3	2	3	1	2	3	3		3	3	2	3	1	2			1		3	3	1	2	1		2	2		1								2	2
P25787		Single Protein	Proteasome subunit alpha type-2 (PSA2_HUMAN)	25.8823	4	111	32.4786	80.3419		2	1	1	2	3	2	3		1	2		4	2	3	1	2	2		1	1	2		2	1	3	3	1	1	1	2	2	2	1	2	2		2	2	2	2
Q9H0X4		Single Protein	Protein FAM234A (F234A_HUMAN)	59.6221	4	13	13.7681	61.7754	1		1	1	1			1	1	1	1	1			1	1			1	1			1		1	1	2		1	1	1			1		1	1		1	1
P48507		Single Protein	Glutamate--cysteine ligase regulatory subunit (GSH0_HUMAN)	30.7078	4	71	21.1679	57.2993		2					1				1		1	2		2	1	3				2				1		2	2	3	2	3	1		1			1		1
Q9H8H3		Single Protein	Methyltransferase-like protein 7A (MET7A_HUMAN)	28.3006	4	72	22.1311	81.9672		2				1		2			1		2	2	2	2	1	2				2		2		3	2	3	2	4	1	2	1	1	3				1	2	1
P01814		Single Protein	Immunoglobulin heavy variable 2-70 (HV270_HUMAN)	13.2517	4	39	36.9748	70.5882	2											3													3												3			4
Q9UJ68		Single Protein	Mitochondrial peptide methionine sulfoxide reductase (MSRA_HUMAN)	26.1157	4	31	22.1277	100													1					1				1		1			3	1	2		1	2			2			1		2
Q9BWD1		Single Protein	Acetyl-CoA acetyltransferase, cytosolic (THIC_HUMAN)	41.3244	4	26	21.4106	83.6272		1																2				2					1	1		1	2				2			1	1	1	2
Q6PL24		Single Protein	Protein TMED8 (TMED8_HUMAN)	35.7184	4	23	13.5385	57.5385		1									1		2					1				1		1			2	1	1	1		2	1		2				1
P46976		Single Protein	Glycogenin-1 (GLYG_HUMAN)	39.3586	4	23	16.8571	71.7143		1																2										2		2	1		1		1	1				1	1
Q9Y274		Single Protein	Type 2 lactosamine alpha-2,3-sialyltransferase (SIA10_HUMAN)	38.1889	4	23	15.1057	80.0604																1		1						2							1	3			3
Q8N128		Single Protein	Protein FAM177A1 (F177A_HUMAN)	23.7424	4	16	22.0657	82.1596														1												1	1	2	1		1	1		1					1	1
P29218		Single Protein	Inositol monophosphatase 1 (IMPA1_HUMAN)	30.1692	4	18	19.8556	79.4224													2					1									2		1	1		2								1
P0CG47	P0CG48, P62979, P62987	Related and Unrelated Proteins	Polyubiquitin-B (UBB_HUMAN)	25.7458	4	179	61.5721	100	2	2	1	3	2	3	3	3		3	2	3	3	3	2	3	3	2	1	2	3	2	2	2	3	3	3	2	3	2	2	3	3	1	3	3	2	2	3	3	3
Q9UJC5		Single Protein	SH3 domain-binding glutamic acid-rich-like protein 2 (SH3L2_HUMAN)	12.3182	4	162	56.0748	100		3	1	1	1	1	1	1		1	1	1	4	2	1	2	2	3	1	2	1	4	1	1		4	2	3	4	2	2	3	2	2	4	1	1	3	3	4	2
Q15836		Single Protein	Vesicle-associated membrane protein 3 (VAMP3_HUMAN)	11.302	4	65	53	100					3						1		2	3	1	3		3			1	2		3			1			1	1	1	1		2				1		1
A0A0B4J1V6		Single Protein	Immunoglobulin heavy variable 3-73 (HV373_HUMAN)	12.8494	4	48	50.4202	100			2			2		2	2	2			2			2							2	2	2		2	2	2								2				2
P50213		Single Protein	Isocitrate dehydrogenase [NAD] subunit alpha, mitochondrial (IDH3A_HUMAN)	39.5661	4	30	20.2186	80.0546		1																										2		1	1	3			2					1
P17936		Single Protein	Insulin-like growth factor-binding protein 3 (IBP3_HUMAN)	31.6537	4	31	24.3986	100	1	1	1	1		1	1		2			2		1	1	1	1		1	1	1		1			1							1	1		1	1			1
Q7Z4W1		Single Protein	L-xylulose reductase (DCXR_HUMAN)	25.8966	4	22	26.6393	100		2											1			1			1			1						1				2			1					1
Q95IE3		Single Protein	HLA class II histocompatibility antigen, DRB1-12 beta chain (2B1C_HUMAN)	29.8591	4	8	26.3158	100
P06732		Single Protein	Creatine kinase M-type (KCRM_HUMAN)	43.0739	4	5	15.2231	89.2388																	1														1
P63167		Single Protein	Dynein light chain 1, cytoplasmic (DYL1_HUMAN)	10.3591	4	173	62.9213	100		3				1		1			2	1	3		2				2			3	1	2			4	4	3	1	2	4	2	3	3	2		2	4	3
Q5JT25		Single Protein	Ras-related protein Rab-41 (RAB41_HUMAN)	25.0224	4	108	18.4685	100					2									2		2																			1			1			1
O75964		Single Protein	ATP synthase subunit g, mitochondrial (ATP5L_HUMAN)	11.4212	4	110	46.6019	100		3			1	1	1				1	1	4	1	1	2		3				4		3		2	4	3	3	3	2	4	2	2	3	1		1	2	4	1
Q15771		Single Protein	Ras-related protein Rab-30 (RAB30_HUMAN)	23.0435	4	74	22.1675	100		2			1									1				2	1			3			1	2				2										2
O60888		Single Protein	Protein CutA (CUTA_HUMAN)	19.1041	4	72	40.7821	77.6536		2											1	1	1	2	1	2				1		2		1	3	1	1	2	1	2	1	1	4			2	3	4	1
P61923		Single Protein	Coatomer subunit zeta-1 (COPZ1_HUMAN)	20.1855	4	58	25.4237	61.0169		1			1	1					1		2	2	2	1	1	1				2		1			2	2	1	2	1	2	2		3	1			1	1
O15127		Single Protein	Secretory carrier-associated membrane protein 2 (SCAM2_HUMAN)	36.6253	4	54	13.6778	41.9453		1			1	1	1	1			1		2	2	2	2		1				2		1	1	1	1	1		2	1	1	1		1	1			1		1
P25942		Single Protein	Tumor necrosis factor receptor superfamily member 5 (TNR5_HUMAN)	30.5988	4	56	24.1877	86.6426		1					1				1		1	1	1			1								1	3	1	3	1	2	2	3	2	4	1		1	1	2
Q96RI0		Single Protein	Proteinase-activated receptor 4 (PAR4_HUMAN)	41.1066	4	56	12.2078	58.7013					1	1	1				1		1		1	1						1		1		1	2	1	1		2	2	1	1	1	1		1	1	3	1
P51571		Single Protein	Translocon-associated protein subunit delta (SSRD_HUMAN)	18.9866	4	44	30.6358	78.0347		2					1							1		1		2				1		1				2	2	2	1	1	1	1	3	1				1	2
P01817		Single Protein	Immunoglobulin heavy variable 2-5 (HV205_HUMAN)	13.2228	4	38	58.8235	70.5882	1	2	2			1		1		2									1	1				1			1						1				3				2
P43487		Single Protein	Ran-specific GTPase-activating protein (RANG_HUMAN)	23.2956	4	36	26.8657	83.0846					1	1					1		2		2		1	3				1		1		1	2			2		1		1	1			1		2	1
Q8N4L2		Single Protein	Type 2 phosphatidylinositol 4,5-bisphosphate 4-phosphatase (PP4P2_HUMAN)	28.0623	4	12	29.1829	100						1												1
Q9Y3B3		Single Protein	Transmembrane emp24 domain-containing protein 7 (TMED7_HUMAN)	25.1556	4	76	24.1071	100		2			1								1	1	1	2		2				2		3		1	1	2	3	3	1	3	2	1	1	1			1	1	3
A0A075B6K2		Single Protein	Immunoglobulin lambda variable 3-12 (LV312_HUMAN)	12.3789	4	77	23.4783	67.8261									3						1					2
Q16777	Q6FI13	Related Proteins	Histone H2A type 2-C (H2A2C_HUMAN)	13.9798	4	63	52.7132	100											1																2			1
Q8NHM4		Single Protein	Putative trypsin-6 (TRY6_HUMAN)	26.5202	4	45	17.4089	56.6802																			1	1										3	2		2		3
P56134		Single Protein	ATP synthase subunit f, mitochondrial (ATPK_HUMAN)	10.9107	4	62	41.4894	100		1			1								1	1		1		2				2		1		1	1	1	1	1	1	4	2	1	4			1	1	2	1
P61970		Single Protein	Nuclear transport factor 2 (NTF2_HUMAN)	14.469	4	62	64.5669	100		1											1	1	1			1	1			2		1		1	2	1	1	2		3	2	2	4			2	2	2	1
Q9NVJ2		Single Protein	ADP-ribosylation factor-like protein 8B (ARL8B_HUMAN)	21.5251	4	41	27.957	100		2											3					2				3				1		3			1			1	1
Q16718		Single Protein	NADH dehydrogenase [ubiquinone] 1 alpha subcomplex subunit 5 (NDUA5_HUMAN)	13.4502	4	37	57.7586	100		1														2						1		1			1	2	1	1	1	3	1	1	3	1				1
P0C7M8		Single Protein	C-type lectin domain family 2 member L (CLC2L_HUMAN)	23.911	4	27	25.7009	84.5794																								2				1	1		3	3				1				2
Q9Y6M9		Single Protein	NADH dehydrogenase [ubiquinone] 1 beta subcomplex subunit 9 (NDUB9_HUMAN)	21.8168	4	21	32.4022	100																														1		3	1	1	1
O96011		Single Protein	Peroxisomal membrane protein 11B (PX11B_HUMAN)	28.4132	4	23	17.3745	88.0309																												1	1	1	1	3		1	3					1
P67870		Single Protein	Casein kinase II subunit beta (CSK2B_HUMAN)	24.926	4	17	37.6744	81.8605																																1		1	1
Q9Y3A6		Single Protein	Transmembrane emp24 domain-containing protein 5 (TMED5_HUMAN)	25.9882	4	16	30.5677	82.0961																								2				2		3					2
P19784		Single Protein	Casein kinase II subunit alpha' (CSK22_HUMAN)	41.1871	4	6	15.7143	100																																		1						2
A0A075B6S2	A0A0A0MRZ7	Related Proteins	Immunoglobulin kappa variable 2D-29 (KVD29_HUMAN)	13.1347	4	162	24.1667	65																			2
P04211		Single Protein	Immunoglobulin lambda variable 7-43 (LV743_HUMAN)	12.4431	4	75	34.188	44.4444			2						3										2				2		2																2
P07108		Single Protein	Acyl-CoA-binding protein (ACBP_HUMAN)	10.038	4	61	62.069	100							2									1			1	1		2		1		1	2	4	2	1	1	3		1	3	1			4	3	1
O75531		Single Protein	Barrier-to-autointegration factor (BAF_HUMAN)	10.052	4	53	55.0562	100													1													1	3	3	1		2	2	1	2	2	1		1	4	2	1
O95168		Single Protein	NADH dehydrogenase [ubiquinone] 1 beta subcomplex subunit 4 (NDUB4_HUMAN)	15.1991	4	43	41.0853	100													1			2								1			1	2	1	3	1	4	1	1	4				1	2
Q9BRA2		Single Protein	Thioredoxin domain-containing protein 17 (TXD17_HUMAN)	13.9318	4	44	38.2114	100		1											1		1	1		2				1		1		2	1	1	3	2		2	1	1	1			2	2	1	1
P25398		Single Protein	40S ribosomal protein S12 (RS12_HUMAN)	14.5055	4	38	40.9091	100						1			1					1	1	1		2				3		2		1	1			1	1	1			3				1		2
Q9H4A6		Single Protein	Golgi phosphoprotein 3 (GOLP3_HUMAN)	33.7895	4	13	21.1409	89.5973																								1			1								1
Q9NQR4		Single Protein	Omega-amidase NIT2 (NIT2_HUMAN)	30.5886	4	14	25.3623	100														1				1				1						1				2
Q15185		Single Protein	Prostaglandin E synthase 3 (TEBP_HUMAN)	18.6854	4	101	32.5	79.375		3			1		1				4		3	2	2	2	1	4				4		3		2	2	2	3	1	2	2	3	2	2	1		1	3	3	1
P50151		Single Protein	Guanine nucleotide-binding protein G(I)/G(S)/G(O) subunit gamma-10 (GBG10_HUMAN)	7.20068	4	31	67.6471	100	1		1	1	1	1	1	1	1	1		1	1			1	1	1	1	1	1	2	1		1		3	1			1	2	2	1	1	1	1		2	1	1
Q9Y3E0		Single Protein	Vesicle transport protein GOT1B (GOT1B_HUMAN)	15.4154	4	42	28.2609	76.087		1			1	1					1		2	1	1	1		1		1		4		1			2	3	2	3	3	3	2		2	1			1	2	1
Q15370		Single Protein	Elongin-B (ELOB_HUMAN)	13.1246	4	63	43.2203	66.9492		3					1				1		1	1	1	1		2				4		1		1	4	4	2	2		3	1		2			1	1	1	1
P04908	Q7L7L0, Q93077	Related Proteins	Histone H2A type 1-B/E (H2A1B_HUMAN)	14.1269	4	57	52.3077	100
P16389	P22001	Related Proteins	Potassium voltage-gated channel subfamily A member 2 (KCNA2_HUMAN)	56.6805	4	22	10.8216	60.7214
O15551		Single Protein	Claudin-3 (CLD3_HUMAN)	23.3031	4	9	19.5455	69.5455		1						1					2		1			1																				1
P06315		Single Protein	Immunoglobulin kappa variable 5-2 (KV502_HUMAN)	12.7201	4	8	36.5217	37.3913																																					1
P61803		Single Protein	Dolichyl-diphosphooligosaccharide--protein glycosyltransferase subunit DAD1 (DAD1_HUMAN)	12.4886	4	59	28.3186	56.6372		2									1		2	1		1		3				2		1		2	1	2	1	1	1	2	1	1	2				1		1
Q9UPN3		Single Protein	Microtubule-actin cross-linking factor 1, isoforms 1/2/3/5 (MACF1_HUMAN)	837.787	3	11	0.690309	90.7553															1			2				1
P15924		Single Protein	Desmoplakin (DESP_HUMAN)	331.569	3	8	1.91571	96.3776							1			1													1																		2
P27708		Single Protein	CAD protein (PYR1_HUMAN)	242.829	3	24	1.61798	79.7303													1	1				2				2		1			1		1						1					1
Q96P48		Single Protein	Arf-GAP with Rho-GAP domain, ANK repeat and PH domain-containing protein 1 (ARAP1_HUMAN)	162.089	3	73	3.31034	85.6552		1			1	1	1						2	1		1		2				2		1		1	1	1	2	2	3	1	1	2	2			2	2	2	2
P09471		Single Protein	Guanine nucleotide-binding protein G(o) subunit alpha (GNAO_HUMAN)	40.0249	3	200	9.03955	81.9209	2	3	2	2	3	3	3	3	2	3	3	2	3	3	3	3	2	3	2	2	3	3	2	3	3	3	2	2	2		2	2	2	2	2	2	3	2	2	2	3
P30622		Single Protein	CAP-Gly domain-containing linker protein 1 (CLIP1_HUMAN)	162.147	3	9	2.57302	92.7677														1				3				2		1
Q9Y2J2		Single Protein	Band 4,1-like protein 3 (E41L3_HUMAN)	120.603	3	64	3.12787	84.6366			1			1	1	2	1		1	1		1		1	1			1					1		2		1			1							1
A2RUS2		Single Protein	DENN domain-containing protein 3 (DEND3_HUMAN)	135.802	3	14	3.00501	82.5543											1		1			1						1		2				1							1
P46940		Single Protein	Ras GTPase-activating-like protein IQGAP1 (IQGA1_HUMAN)	189.134	3	36	1.75015	91.6113																		2			1	1					2	1
Q06481		Single Protein	Amyloid-like protein 2 (APLP2_HUMAN)	86.9002	3	14	6.29096	76.1468															1							1									1	1		1	1					1
O60506		Single Protein	Heterogeneous nuclear ribonucleoprotein Q (HNRPQ_HUMAN)	69.5596	3	44	5.45746	94.061		2				1					1					2	1	2				1		1		1	1	1	1	1	1	2				1				1	1
Q02108		Single Protein	Guanylate cyclase soluble subunit alpha-1 (GCYA1_HUMAN)	77.4023	3	40	4.78261	79.7101		2											2					2				1				1	1	2		2	1	2			1			1	1	1
Q9UBN7		Single Protein	Histone deacetylase 6 (HDAC6_HUMAN)	131.336	3	20	4.93827	49.7119		1											1					1								1					1	3							2	1
P30566		Single Protein	Adenylosuccinate lyase (PUR8_HUMAN)	54.854	3	44	6.81818	100		2			1	1					2		2	1	1	1	1	2				2				1	1	1	2			1	1						1	1
P98160		Single Protein	Basement membrane-specific heparan sulfate proteoglycan core protein (PGBM_HUMAN)	468.532	3	13	0.88818	62.8103			1	1						1																1
Q14156		Single Protein	Protein EFR3 homolog A (EFR3A_HUMAN)	92.8649	3	18	4.99391	86.8453																								1			1					1	1		1			1	1	1
P51153		Single Protein	Ras-related protein Rab-13 (RAB13_HUMAN)	22.7597	3	79	16.2562	100		2	1	1	1	1	1		1			1		1			1			1		1		1	1				2		1					1			2
Q9UPY6		Single Protein	Wiskott-Aldrich syndrome protein family member 3 (WASF3_HUMAN)	55.2586	3	64	11.1554	62.3506			1		1					1			1			2				1		2		1	1	2	1	2	1		1	1		1	1			2	1	1	2
O94804		Single Protein	Serine/threonine-protein kinase 10 (STK10_HUMAN)	112.065	3	25	3.92562	93.3884		1											2	2				1				2							1		1			1	1
O00571		Single Protein	ATP-dependent RNA helicase DDX3X (DDX3X_HUMAN)	73.198	3	31	6.64653	89.2749		1														1						1						2												2	1
Q00722		Single Protein	1-phosphatidylinositol 4,5-bisphosphate phosphodiesterase beta-2 (PLCB2_HUMAN)	133.939	3	7	3.62869	82.1941		1																1				2							1										1		1
O95747		Single Protein	Serine/threonine-protein kinase OSR1 (OXSR1_HUMAN)	57.9861	3	13	8.5389	84.0607		1														1		1				1		2				2					1							1
P07942		Single Protein	Laminin subunit beta-1 (LAMB1_HUMAN)	197.909	3	4	3.19149	71.6125																																		1
P08195		Single Protein	4F2 cell-surface antigen heavy chain (4F2_HUMAN)	67.9517	3	35	6.50794	78.4127																1	1	2				2				1		1	1	1	1	1	2	1	1			1
Q15436		Single Protein	Protein transport protein Sec23A (SC23A_HUMAN)	86.1053	3	20	5.09804	86.2745																												2	1	2	1	2	1	1	1						1
P49189		Single Protein	4-trimethylaminobutyraldehyde dehydrogenase (AL9A1_HUMAN)	53.767	3	20	7.28745	80.3644		1																1				1		1				1				2			1			1		1
Q9UDT6		Single Protein	CAP-Gly domain-containing linker protein 2 (CLIP2_HUMAN)	115.767	3	8	4.2065	90.0574					1													3				1										1
P43034		Single Protein	Platelet-activating factor acetylhydrolase IB subunit alpha (LIS1_HUMAN)	46.6082	3	55	10.7317	100		1			2	2					2		1		1	1		1				1		1	1	1	1	1	1		1	1	1	1	1	1		1	2	1	2
Q8NBF2		Single Protein	NHL repeat-containing protein 2 (NHLC2_HUMAN)	79.3935	3	56	4.13223	65.5647													1	2		2		1				1		3		1	1	2	3		1	2		1	1			1	3	1	2
P35443		Single Protein	Thrombospondin-4 (TSP4_HUMAN)	105.802	3	14	4.26639	78.2518	1				1			1	1								1
P16885		Single Protein	1-phosphatidylinositol 4,5-bisphosphate phosphodiesterase gamma-2 (PLCG2_HUMAN)	147.776	3	13	4.11067	94.8617		1											2					1				1		1
O94979		Single Protein	Protein transport protein Sec31A (SC31A_HUMAN)	132.931	3	16	5.16393	62.0492											1																	2		1										1
P49720		Single Protein	Proteasome subunit beta type-3 (PSB3_HUMAN)	22.9335	3	62	23.4146	69.7561		1				1	1	1			1		2	1	1	1		3		1	1	3		1		1	2	1	2		1	2			1			2	1
Q8TBC4		Single Protein	NEDD8-activating enzyme E1 catalytic subunit (UBA3_HUMAN)	51.8193	3	30	7.77538	85.5292						1					1		2			2						1					1	1				3			2				1	1
Q8WXE9		Single Protein	Stonin-2 (STON2_HUMAN)	101.102	3	16	4.75138	60.884		1					1						1	1		1		1				1		1			1	1	1
Q14764		Single Protein	Major vault protein (MVP_HUMAN)	99.2659	3	12	5.82307	83.4267														1															1										1
Q96E17		Single Protein	Ras-related protein Rab-3C (RAB3C_HUMAN)	25.9356	3	73	14.978	100		2		1		1	1				1		1					3								1										1
Q9NP79		Single Protein	Vacuolar protein sorting-associated protein VTA1 homolog (VTA1_HUMAN)	33.8579	3	53	14.3322	65.4723		2				1	1				2		1	1		1	1	2				1		1		1	2	1	1	1	1	1	1	1	1	1		1	2	1	1
Q8N5J2		Single Protein	Ubiquitin carboxyl-terminal hydrolase MINDY-1 (MINY1_HUMAN)	51.7456	3	42	11.0874	58.209		1									1			2	1	1		2				2				2	1	2	1	1		1	1	1					1	1
Q99426		Single Protein	Tubulin-folding cofactor B (TBCB_HUMAN)	27.3085	3	29	12.7049	100					1						1		1		1			1				2				1		1				1		1				1
Q15582		Single Protein	Transforming growth factor-beta-induced protein ig-h3 (BGH3_HUMAN)	74.634	3	18	9.37042	83.4553					1		1	1				1				2						1				1				1
Q16822		Single Protein	Phosphoenolpyruvate carboxykinase [GTP], mitochondrial (PCKGM_HUMAN)	70.6536	3	3	8.59375	83.9062																														1					1
O00534		Single Protein	von Willebrand factor A domain-containing protein 5A (VMA5A_HUMAN)	86.434	3	19	6.2341	83.2061																		1				1										1			1
Q16881		Single Protein	Thioredoxin reductase 1, cytoplasmic (TRXR1_HUMAN)	70.8622	3	31	8.47458	100		1												1			1					1		1		1		1	1			1
P24752		Single Protein	Acetyl-CoA acetyltransferase, mitochondrial (THIL_HUMAN)	45.1706	3	23	13.5831	92.0375													1					2				1								2		2			2					1
Q96FZ7		Single Protein	Charged multivesicular body protein 6 (CHMP6_HUMAN)	23.4703	3	116	16.4179	78.607		2			2	1	2	1			2		3	2	1	2	2	2	1	2	2	3		1	1	2	3	3	3		2	3	3	3	3	1		3	3	3	2
P04156		Single Protein	Major prion protein (PRIO_HUMAN)	27.6432	3	76	12.6482	62.0553	1	1			1	1	1	1			2		2	1	1	2		1	1	1	1	1		2	1	1	2	3	3	2	1	2	3	2	2	2		1	1	2	1
Q99952		Single Protein	Tyrosine-protein phosphatase non-receptor type 18 (PTN18_HUMAN)	50.4505	3	37	13.2609	100		3				1	1				2		2		2	2		1				2		1		1		1	1	1		1	1		1			1
Q9UK41		Single Protein	Vacuolar protein sorting-associated protein 28 homolog (VPS28_HUMAN)	25.4086	3	22	24.8869	100													1	1	1			1				1				1	1			1	1	1	1		2				1	1	1
Q92905		Single Protein	COP9 signalosome complex subunit 5 (CSN5_HUMAN)	37.5547	3	19	9.28144	86.5269																1						2					1	2				1						1		1
P14550		Single Protein	Alcohol dehydrogenase [NADP(+)] (AK1A1_HUMAN)	36.5499	3	33	11.3846	88.9231													2													1		1	2			2								2
Q9ULC5		Single Protein	Long-chain-fatty-acid--CoA ligase 5 (ACSL5_HUMAN)	75.9422	3	17	5.27086	78.4773		1					1							1		2		1				2		3
Q9Y230		Single Protein	RuvB-like 2 (RUVB2_HUMAN)	51.1246	3	7	6.69546	93.0886		1																1											2						1
Q96T51		Single Protein	RUN and FYVE domain-containing protein 1 (RUFY1_HUMAN)	79.7673	3	20	5.08475	94.6328		2			1						1		2	2		1		1				2		1				1				1
Q9P1Z2		Single Protein	Calcium-binding and coiled-coil domain-containing protein 1 (CACO1_HUMAN)	77.2888	3	13	5.64399	76.5557		1											2	1		1		1				1		2								2			1
O95260		Single Protein	Arginyl-tRNA--protein transferase 1 (ATE1_HUMAN)	59.0522	3	11	10.8108	86.6795		1									1							2														1			1
P34896		Single Protein	Serine hydroxymethyltransferase, cytosolic (GLYC_HUMAN)	53.049	3	9	7.86749	77.6398											1					2						1	1		1				1		1	2
Q9UHY1		Single Protein	Nuclear receptor-binding protein (NRBP_HUMAN)	59.8071	3	34	7.85047	60.5607													1					2										1	2	1		2			1			1	1	2	1
Q92542		Single Protein	Nicastrin (NICA_HUMAN)	78.3615	3	27	5.78279	72.2144													1									1							2	1		3			2				1	2
Q99471		Single Protein	Prefoldin subunit 5 (PFD5_HUMAN)	17.317	3	36	33.1169	100		1											2		1			1				2		1			1	1	1	1	1	2	1		1			1	1
Q8TF64		Single Protein	PDZ domain-containing protein GIPC3 (GIPC3_HUMAN)	33.9603	3	19	18.5897	100		1			1	1					1											1							1			2
Q9BX10		Single Protein	GTP-binding protein 2 (GTPB2_HUMAN)	65.7271	3	7	5.31561	76.412																	1										2		1			1
Q9C0I1		Single Protein	Myotubularin-related protein 12 (MTMRC_HUMAN)	86.0928	3	4	6.55957	87.1486																		1
P49589		Single Protein	Cysteine--tRNA ligase, cytoplasmic (SYCC_HUMAN)	85.4192	3	4	4.81283	90.6417																		1									1
Q96QS1		Single Protein	Tetraspanin-32 (TSN32_HUMAN)	34.6085	3	44	13.75	68.75					1	1		1					1					1				1		2		1	2	1	1	1			2	2	2	1			1	2	1
P28062		Single Protein	Proteasome subunit beta type-8 (PSB8_HUMAN)	30.3346	3	42	10.1449	86.5942		2											2					2				2					2	1	1	1		1						2	2	2	1
Q99747		Single Protein	Gamma-soluble NSF attachment protein (SNAG_HUMAN)	34.7243	3	42	10.8974	86.5385		1				1							1	1	1	2		1				3		1		1	2	3	1	1	1	1	1	1	1	1				2	1
P01903		Single Protein	HLA class II histocompatibility antigen, DR alpha chain (DRA_HUMAN)	28.5887	3	47	18.1102	70.4724			2						1	1										2	1					1											2		1
Q99961		Single Protein	Endophilin-A2 (SH3G1_HUMAN)	41.464	3	42	10.0543	75.5435		2				1	1				1		1	1		1		3				2		1			2	1	1		1	1	1		2				1	2	1
P40189		Single Protein	Interleukin-6 receptor subunit beta (IL6RB_HUMAN)	103.471	3	24	4.24837	73.7473																		1				1					2	1		1		3		1	1					1
P23588		Single Protein	Eukaryotic translation initiation factor 4B (IF4B_HUMAN)	69.1103	3	9	10.802	91.653											1																1		1						1
P31937		Single Protein	3-hydroxyisobutyrate dehydrogenase, mitochondrial (3HIDH_HUMAN)	35.3058	3	14	15.1786	77.381		1																				1		1				2		2		1			1					1
Q9Y2L6		Single Protein	FERM domain-containing protein 4B (FRM4B_HUMAN)	117.974	3	9	5.02901	85.1064																	1					1		1		1									1
P50579		Single Protein	Methionine aminopeptidase 2 (MAP2_HUMAN)	52.8581	3	24	6.48536	91.6318		2			1		1		1	1	1	1	2	1	2	2		2	1	1		1	1	1	1	2	2	1	2	2	2	1	1	1	2	2	1	1	2	1	3
P13473		Single Protein	Lysosome-associated membrane glycoprotein 2 (LAMP2_HUMAN)	44.9323	3	103	7.07317	73.6585		2			1	1	1			1	2	1	3	2	1	2		1				2	1	3		2	1	2	2	3	2	3	3	1	3	1		2	1	3	2
Q969X1		Single Protein	Protein lifeguard 3 (LFG3_HUMAN)	34.5846	3	93	8.36013	48.2315		2		1	1		1	1		1		1	2	1	1	2	1	1		1	1	2		2	1	1	3	3	2	2	1	3	3	2	3	1		2	1	3	1
P49913		Single Protein	Cathelicidin antimicrobial peptide (CAMP_HUMAN)	19.2892	3	69	20.5882	100	1	2	1	1	1	2		1		2	1	1	1	1		1	1	1	1	1	2	1	1	1		1	2	1	1				1	1		2	2	1	1	1	1
Q9UKG1		Single Protein	DCC-interacting protein 13-alpha (DP13A_HUMAN)	79.6136	3	9	7.61636	84.0621													2			2										1							1
P28065		Single Protein	Proteasome subunit beta type-9 (PSB9_HUMAN)	23.2495	3	56	17.3516	65.7534		2			1		1				1		2	2	1	1		3						2		2	2	2	2	1	1	2	1		2			1	2	1	1
O75298		Single Protein	Reticulon-2 (RTN2_HUMAN)	59.2275	3	25	8.44037	86.055		1											1			1		1				2		1		1		1	1				1		2				1
Q86X76		Single Protein	Deaminated glutathione amidase (NIT1_HUMAN)	35.8732	3	25	13.1498	77.9817						1												1									1	1	1	1	1		1		1				1	1
Q9HC38		Single Protein	Glyoxalase domain-containing protein 4 (GLOD4_HUMAN)	34.7713	3	31	11.1821	100		1											1		1	1		2				2		1				1	3			1		1	1
O43242		Single Protein	26S proteasome non-ATPase regulatory subunit 3 (PSMD3_HUMAN)	60.9395	3	17	8.98876	100				1				1					1					1				1					1			1		2			3			1		1
Q9UHL4		Single Protein	Dipeptidyl peptidase 2 (DPP2_HUMAN)	54.3072	3	25	9.95935	86.7886		1																						1		1	1		1				1		1				2	2
P22830		Single Protein	Ferrochelatase, mitochondrial (HEMH_HUMAN)	47.8316	3	4	12.766	100																														3										1
Q8TCJ2		Single Protein	Dolichyl-diphosphooligosaccharide--protein glycosyltransferase subunit STT3B (STT3B_HUMAN)	93.6137	3	17	4.23729	71.1864																1		1				1						1		1		1			2
O15231		Single Protein	Zinc finger protein 185 (ZN185_HUMAN)	73.4802	3	9	5.3701	85.4862														2				1				1							1
O76013		Single Protein	Keratin, type I cuticular Ha6 (KRT36_HUMAN)	52.214	3	11	6.42398	83.7259																							2
Q8TAT6		Single Protein	Nuclear protein localization protein 4 homolog (NPL4_HUMAN)	68.0769	3	6	6.57895	80.4276		2									1		1											1
Q08722		Single Protein	Leukocyte surface antigen CD47 (CD47_HUMAN)	35.1907	3	169	8.66873	54.4892	1	3	2	2	2	2	3	2	2	2	2	2	3	3	2	2	3	3	2	2	2	3	2	2	2	3	3	3	2	2	2	2	2	3	3	2	1	3	3	3	2
O95372		Single Protein	Acyl-protein thioesterase 2 (LYPA2_HUMAN)	24.7207	3	22	29.8701	83.5498													1														1		1	3			1	1	1					1
Q6Q788		Single Protein	Apolipoprotein A-V (APOA5_HUMAN)	41.1871	3	33	13.9344	90.7104	1	1	1	1	1	1	1	1	1	1	1	1	1	1		1	1		1	1	1		1	1	1								1	1		1	1	1			3
Q14258		Single Protein	E3 ubiquitin/ISG15 ligase TRIM25 (TRI25_HUMAN)	70.9277	3	15	6.66667	89.5238		1				1			1		2		2	1	1	1	1	1	1			1		1		1		1				1			1			1			1
P15121		Single Protein	Aldose reductase (ALDR_HUMAN)	35.8305	3	51	12.6582	88.9241		1									2			1								2					2	2													1
O75935		Single Protein	Dynactin subunit 3 (DCTN3_HUMAN)	21.1062	3	44	29.0323	81.7204		2									1		1			2		1				1		1		1	1	2		1	1	1			1			1	1	2	2
Q9UBV8		Single Protein	Peflin (PEF1_HUMAN)	30.3613	3	34	13.0282	43.3099																											2	1	1	1		1	1		2			2	2	2
O75844		Single Protein	CAAX prenyl protease 1 homolog (FACE1_HUMAN)	54.7775	3	34	10.9474	74.3158													1	1		1								1			1	3		1		2	1	1	2					1
P98172		Single Protein	Ephrin-B1 (EFNB1_HUMAN)	37.9825	3	32	13.0058	90.7514		1			1	1		1					1			1	2	1			1	1				1									1				1
P52788		Single Protein	Spermine synthase (SPSY_HUMAN)	41.2418	3	33	12.2951	100													1					1						1		1	1	1	2	1	1	2			2				1	1
P05166		Single Protein	Propionyl-CoA carboxylase beta chain, mitochondrial (PCCB_HUMAN)	58.1787	3	8	9.27644	87.5696																		1				1								1					1
Q07812		Single Protein	Apoptosis regulator BAX (BAX_HUMAN)	21.1708	3	18	19.7917	78.125		1												1				1				1					1	3	1									1
Q99704		Single Protein	Docking protein 1 (DOK1_HUMAN)	52.3592	3	7	11.6424	100						1								1				2																						1
Q7L1W4		Single Protein	Volume-regulated anion channel subunit LRRC8D (LRC8D_HUMAN)	98.1382	3	17	5.82751	92.7739															1	1								1			1		1		1	2			1						1
O00232		Single Protein	26S proteasome non-ATPase regulatory subunit 12 (PSD12_HUMAN)	52.8706	3	7	10.0877	100													2					1
P40238		Single Protein	Thrombopoietin receptor (TPOR_HUMAN)	71.1993	3	11	6.14173	63.4646																											2					2			1
Q9UHG3		Single Protein	Prenylcysteine oxidase 1 (PCYOX_HUMAN)	56.6037	3	8	9.70297	80.198																																									1
P60983		Single Protein	Glia maturation factor beta (GMFB_HUMAN)	16.7025	3	86	36.6197	100																1					1				1		2		2	2	1	2			2			1		3	2
P14209		Single Protein	CD99 antigen (CD99_HUMAN)	18.8363	3	68	15.1351	30.2703		1			1			1			1		2	1		1		1	1			1		1		2	1	2	1	1	2	3	1	1	2	1		3	2	1
A0A0A0MS14		Single Protein	Immunoglobulin heavy variable 1-45 (HV145_HUMAN)	13.4995	3	55	19.6581	100				3	1		2		2	3				1					3				2		1		2													2
Q8N9U0		Single Protein	Tandem C2 domains nuclear protein (TAC2N_HUMAN)	55.2493	3	25	7.7551	86.5306		2			2		2				2		2	2		3		1				1		3		1	1	1
Q92734		Single Protein	Protein TFG (TFG_HUMAN)	43.4212	3	45	9.25	55		1			1	1	1				1		1	2	1	2		1				2		1			2	2	1	2		1			2				1	1	1
P41091		Single Protein	Eukaryotic translation initiation factor 2 subunit 3 (IF2G_HUMAN)	51.0772	3	42	12.5	88.7712														3														2				3								1
Q96G23		Single Protein	Ceramide synthase 2 (CERS2_HUMAN)	44.8473	3	26	7.10526	77.3684		1														1		1				1		1				1		2		1	1	1	1					1	1
P23381		Single Protein	Tryptophan--tRNA ligase, cytoplasmic (SYWC_HUMAN)	53.1316	3	27	7.85563	92.1444													1			2		2				2		1				1	2									1			1
P19256		Single Protein	Lymphocyte function-associated antigen 3 (LFA3_HUMAN)	28.1289	3	23	11.2	54							1			1				1	1						1					1	1	1	1		1			1				1	2
Q06124		Single Protein	Tyrosine-protein phosphatase non-receptor type 11 (PTN11_HUMAN)	68.3933	3	13	6.70017	100													2			1		1						1			1		1	1		1
Q9HD45		Single Protein	Transmembrane 9 superfamily member 3 (TM9S3_HUMAN)	67.8431	3	15	7.64007	62.4788																1						1		1				1				1			2
P00352		Single Protein	Retinal dehydrogenase 1 (AL1A1_HUMAN)	54.8269	3	7	9.38124	74.4511						1										1	1																	1
Q9NP58		Single Protein	ATP-binding cassette sub-family B member 6, mitochondrial (ABCB6_HUMAN)	93.8262	3	8	7.12589	76.6033
Q96DZ9		Single Protein	CKLF-like MARVEL transmembrane domain-containing protein 5 (CKLF5_HUMAN)	24.6367	3	127	14.3498	55.157		2			1	1	1					1	2	1	1	1	1	2	1	1		2	1	3		2	2	2	2	1	1	2	3	2	1	1		1	2	2	1
P01704		Single Protein	Immunoglobulin lambda variable 2-14 (LV214_HUMAN)	12.589	3	78	33.3333	20	2	1	2		2	2	1	1	2	2	1			1	1	2	2		2	2		1	2	2	2			1	1		1					2	2	1		1	1
O75348		Single Protein	V-type proton ATPase subunit G 1 (VATG1_HUMAN)	13.7491	3	71	29.661	100		1			1	1	1				2		3	2		2		1				1		2		2	2	2	3	1	2	3	2	1	3				2	2	1
Q9Y3A3		Single Protein	MOB-like protein phocein (PHOCN_HUMAN)	26.0156	3	58	20	100					1	1	1				2		1	2	2			3				2		2		1	1		2		2	2	2	1	2	2		1	2	1	1
P29965		Single Protein	CD40 ligand (CD40L_HUMAN)	29.2548	3	47	11.1111	79.6935		1														1		1				2		2		2	2	2	1		1	2	2		3					3
P22891		Single Protein	Vitamin K-dependent protein Z (PROZ_HUMAN)	44.7147	3	30	10.25	73.5	2		1		1	1			1	1	1	3	1		1		1		1	2	1		2			1											1		2	1
Q9P0J0		Single Protein	NADH dehydrogenase [ubiquinone] 1 alpha subcomplex subunit 13 (NDUAD_HUMAN)	16.6876	3	32	25.6944	100		1														1						2				1	1	1	1	2		1	1	1	3					2
Q96CS3		Single Protein	FAS-associated factor 2 (FAF2_HUMAN)	52.5905	3	25	9.88764	91.9101		1																				2						1		2	1	1									1
Q8N1Q1		Single Protein	Carbonic anhydrase 13 (CAH13_HUMAN)	29.425	3	15	19.4656	59.542													1			1								1			1	2	2			1
Q03519		Single Protein	Antigen peptide transporter 2 (TAP2_HUMAN)	75.6158	3	8	5.39359	62.5364																		1								1	1					1
O95169		Single Protein	NADH dehydrogenase [ubiquinone] 1 beta subcomplex subunit 8, mitochondrial (NDUB8_HUMAN)	21.7514	3	8	19.3548	76.8817		1																										1		1		2			1
Q9NZ32		Single Protein	Actin-related protein 10 (ARP10_HUMAN)	46.2773	3	7	11.271	84.1727														1		1		1										1				1									1
P43155		Single Protein	Carnitine O-acetyltransferase (CACP_HUMAN)	70.8123	3	8	7.1885	70.4473																														2		1			1
Q8N5C1		Single Protein	Calcium homeostasis modulator protein 5 (CAHM5_HUMAN)	35.1466	3	6	10.356	66.343																											1								1
P35998		Single Protein	26S proteasome regulatory subunit 7 (PRS7_HUMAN)	48.6031	3	4	11.5473	100																						1
P00441		Single Protein	Superoxide dismutase [Cu-Zn] (SODC_HUMAN)	15.9259	3	69	22.0779	78.5714		1				1	1	1			2		2					1				2		1			2	2	1	2	1	3	2	1	2	1		1	2	1	2
P50502	Q8IZP2	Related Proteins	Hsc70-interacting protein (F10A1_HUMAN)	41.3055	3	70	10.0271	71.0027		3	1	1			1	2									2	3	1	2						2		2		1		2	2					2			2
Q9Y3D6		Single Protein	Mitochondrial fission 1 protein (FIS1_HUMAN)	16.927	3	58	25.6579	100	1	1				1					1		2			1		2	1	1		1		1			2	2	1		1	3	1	1	1	1		1	1	2	1
P43307		Single Protein	Translocon-associated protein subunit alpha (SSRA_HUMAN)	32.2153	3	60	11.8881	73.7762		2									1		1	2	1	2		2				2		2			1	2	2	2	2	3	1	1	1	1				1	1
Q9Y6C9		Single Protein	Mitochondrial carrier homolog 2 (MTCH2_HUMAN)	33.3089	3	45	15.1815	70.6271		1												1								1		1		1	1	1		3	1	2		1	1	1				2
P04921		Single Protein	Glycophorin-C (GLPC_HUMAN)	13.8017	3	52	21.0938	39.8438		1	1		1	2	1	2			1		1	1	1	1	2			1	1	1	1	1		1			1								1				1
P01344		Single Protein	Insulin-like growth factor II (IGF2_HUMAN)	20.1273	3	46	27.2222	77.2222		1				1	2		1		1	1	1	1	2		1	1		1	1		1	1	1			1	1			1		1	1		1		2	2
P36543		Single Protein	V-type proton ATPase subunit E 1 (VATE1_HUMAN)	26.1288	3	25	19.0265	100											1				1	1		1						1			2	1					1	1	2				1	1	1
Q6P1A2		Single Protein	Lysophospholipid acyltransferase 5 (MBOA5_HUMAN)	55.9981	3	29	12.9363	56.6735											1			1	1	1						1		2		1			1		1	3	1	1	2					1
Q5VWZ2		Single Protein	Lysophospholipase-like protein 1 (LYPL1_HUMAN)	26.2994	3	10	20.2532	86.4979		1														1						1						1							1					1
Q13217		Single Protein	DnaJ homolog subfamily C member 3 (DNJC3_HUMAN)	57.5442	3	21	9.12698	93.8492											1			1		1		2						1		1	1	2	1						2
P50454		Single Protein	Serpin H1 (SERPH_HUMAN)	46.4112	3	10	11.4833	100																										1		1		2									1		1
O95497		Single Protein	Pantetheinase (VNN1_HUMAN)	56.9751	3	11	7.9922	66.4717																											1		1		1
Q96HD1		Single Protein	Cysteine-rich with EGF-like domain protein 1 (CREL1_HUMAN)	45.4088	3	8	11.9048	72.1429																												1	2					1	1
P23258		Single Protein	Tubulin gamma-1 chain (TBG1_HUMAN)	51.1378	3	5	13.3038	92.9047																						1		1								1
O15067		Single Protein	Phosphoribosylformylglycinamidine synthase (PUR4_HUMAN)	144.643	3	4	3.13901	76.1584																																1									1
P51809		Single Protein	Vesicle-associated membrane protein 7 (VAMP7_HUMAN)	24.919	3	52	19.5455	85.9091		1				1					1		2	1	1	1		2		1		1		3		1	1	1	1	1	1	1	1	1	2					1	1
Q8NCW5		Single Protein	NAD(P)H-hydrate epimerase (NNRE_HUMAN)	31.6542	3	33	13.5417	75		1					1				1		1	1	1	1		1				2					1	2	2	1	1	1	1		1	1				1
Q9H8Y8		Single Protein	Golgi reassembly-stacking protein 2 (GORS2_HUMAN)	47.116	3	27	12.3894	47.7876		1														1						1					2	3	1			1		1	2	1				2
Q96P63		Single Protein	Serpin B12 (SPB12_HUMAN)	46.2471	3	35	10.1235	92.0988																															3										1
Q969H8		Single Protein	Myeloid-derived growth factor (MYDGF_HUMAN)	18.7833	3	29	20.8092	42.7746		1											1		1	1		2				2		1				2	1			1	1	1				1	2
Q6ICL3		Single Protein	Transport and Golgi organization protein 2 homolog (TNG2_HUMAN)	30.9175	3	26	13.0435	86.5942		2											1					2				1					1	2	2										1	1
Q9NR28		Single Protein	Diablo homolog, mitochondrial (DBLOH_HUMAN)	27.1137	3	18	23.431	86.6109													1									1								1		2		1	1
Q92820		Single Protein	Gamma-glutamyl hydrolase (GGH_HUMAN)	35.9412	3	14	16.0377	71.3836													1									1				1				1		1
P50440		Single Protein	Glycine amidinotransferase, mitochondrial (GATM_HUMAN)	48.4243	3	10	12.2931	91.9622															1	1						1								1		1			3
Q9NR56		Single Protein	Muscleblind-like protein 1 (MBNL1_HUMAN)	41.79	3	9	11.3402	58.2474							1									2						1																1
Q9H6Q3		Single Protein	Src-like-adapter 2 (SLAP2_HUMAN)	28.5676	3	8	24.5211	100													1
O96008		Single Protein	Mitochondrial import receptor subunit TOM40 homolog (TOM40_HUMAN)	37.8691	3	11	13.0194	46.5374																												1				1			1					1
P28072		Single Protein	Proteasome subunit beta type-6 (PSB6_HUMAN)	25.3414	3	11	17.9916	70.7113		1						1					1					1				1					1	1							1						1
O14579		Single Protein	Coatomer subunit epsilon (COPE_HUMAN)	34.4603	3	4	13.6364	100																												1				1								1
P29508		Single Protein	Serpin B3 (SPB3_HUMAN)	44.5365	3	108	8.46154	88.9744			1																												2
Q9BVC6		Single Protein	Transmembrane protein 109 (TM109_HUMAN)	26.1936	3	73	9.0535	60.4938		1	1		1	1	2	1			2		2	1	1	2	1	1	1			1		1	1	1	1	1	2	1	1	1	2	1	3	1		1	1	1	1
A0A0A0MT36		Single Protein	Immunoglobulin kappa variable 6D-21 (KVD21_HUMAN)	12.3322	3	64	42.9825	69.2982	2	2	2	2			1	2	2		2			2		2		2		1	2		2				2									2	2	2	1
P24666		Single Protein	Low molecular weight phosphotyrosine protein phosphatase (PPAC_HUMAN)	18.0308	3	46	24.6835	100		2									2		1	1	1	1		3				2		1		1	1	1	2	1	1	1	1		1			1	1	1	1
O75015		Single Protein	Low affinity immunoglobulin gamma Fc region receptor III-B (FCG3B_HUMAN)	26.1992	3	30	14.1631	60.0858					2	1	1			2	2						1										1								1			1
P61009		Single Protein	Signal peptidase complex subunit 3 (SPCS3_HUMAN)	20.3005	3	29	17.7778	78.8889		1				1							2	1	1			1				1		2		1	2	1	1	1		2		1	2					1
Q07108		Single Protein	Early activation antigen CD69 (CD69_HUMAN)	22.5447	3	28	21.1055	53.2663		1			1								1													1	1	1					2		2				1	2
Q9HBL7		Single Protein	Plasminogen receptor (KT) (PLRKT_HUMAN)	17.1899	3	28	21.7687	100																1		1				2						1	1	1		2	1	1	2					1
Q13404		Single Protein	Ubiquitin-conjugating enzyme E2 variant 1 (UB2V1_HUMAN)	16.4843	3	27	19.7279	100																																						2
Q9H0R4		Single Protein	Haloacid dehalogenase-like hydrolase domain-containing protein 2 (HDHD2_HUMAN)	28.5179	3	24	16.2162	100		1									1											2						1	1		2	3			2				1
P27701		Single Protein	CD82 antigen (CD82_HUMAN)	29.6058	3	21	12.7341	75.2809																										1				2	1	2			1	1
Q15599		Single Protein	Na(+)/H(+) exchange regulatory cofactor NHE-RF2 (NHRF2_HUMAN)	37.391	3	18	9.49555	89.911								2		2	1						1			1	3					2			1
O43772		Single Protein	Mitochondrial carnitine/acylcarnitine carrier protein (MCAT_HUMAN)	32.9221	3	13	13.9535	89.701																		1										1				2			1					1
P15289		Single Protein	Arylsulfatase A (ARSA_HUMAN)	53.5537	3	7	11.2426	51.0848																														1		2
P42765		Single Protein	3-ketoacyl-CoA thiolase, mitochondrial (THIM_HUMAN)	41.8976	3	12	13.3501	100																														2		1			2					1
Q99808		Single Protein	Equilibrative nucleoside transporter 1 (S29A1_HUMAN)	50.1864	3	10	7.89474	60.0877						1		2									1				1
P59665	P59666	Related Proteins	Neutrophil defensin 1 (DEF1_HUMAN)	10.1942	3	127	20.2128	67.0213	2	1	1		2	3	1	2	2	3	2	2	2	2	1	2	2	2	1	3	2	3	2	2	2	2	2	2	1	2	2	2		2	3	2	3	1	1	1	1
A0A0C4DH24		Single Protein	Immunoglobulin kappa variable 6-21 (KV621_HUMAN)	12.4222	3	65	42.9825	69.2982	2			2	2							2				2			2	1	2																2
O60831		Single Protein	PRA1 family protein 2 (PRAF2_HUMAN)	19.2455	3	60	22.4719	45.5056		2			1		1				1		2	1		2		2				2		3		1	2	1	1	2	1	2	2	2	1					1	1
P36575		Single Protein	Arrestin-C (ARRC_HUMAN)	42.7511	3	29	12.6289	68.5567							1				1				1
O43169		Single Protein	Cytochrome b5 type B (CYB5B_HUMAN)	16.322	3	23	27.3973	76.7123																1		2				1		1						1		1	1	1		1
Q5VW32		Single Protein	BRO1 domain-containing protein BROX (BROX_HUMAN)	46.4467	3	23	11.4355	84.1849							1						1	1				1						2				1	2			1			1			1		1
P53582		Single Protein	Methionine aminopeptidase 1 (MAP11_HUMAN)	43.1872	3	8	13.7306	90.4145													2									1						1												1
P55735		Single Protein	Protein SEC13 homolog (SEC13_HUMAN)	35.5181	3	13	18.0124	73.913		1														1												2	1	2					1
P78410		Single Protein	Butyrophilin subfamily 3 member A2 (BT3A2_HUMAN)	36.4046	3	13	15.5689	80.8383																											2					1			2
Q9Y2S2		Single Protein	Lambda-crystallin homolog (CRYL1_HUMAN)	35.3961	3	3	15.047	77.7429																											1									1
Q9Y385		Single Protein	Ubiquitin-conjugating enzyme E2 J1 (UB2J1_HUMAN)	35.1767	3	8	13.2075	83.6478													2	1		1						1						1
Q12765		Single Protein	Secernin-1 (SCRN1_HUMAN)	46.3525	3	9	11.5942	66.1836																		1										1	1												1
Q99523		Single Protein	Sortilin (SORT_HUMAN)	92.0095	3	6	4.81348	75.3309																												2				1	1	1	1
Q9BV40		Single Protein	Vesicle-associated membrane protein 8 (VAMP8_HUMAN)	11.431	3	75	33	100		2			1	1	1				1		3	3	1	2		3		1		2		3		1	3	2	1	2		3	1	2	2			1	2	1	1
P12318		Single Protein	Low affinity immunoglobulin gamma Fc region receptor II-a (FCG2A_HUMAN)	34.9785	3	48	16.0883	59.9369		2											1														3		2	1	3	3	2			1			3	1	2
Q8TCD5		Single Protein	5'(3')-deoxyribonucleotidase, cytosolic type (NT5C_HUMAN)	23.3681	3	45	27.8607	100		1									1		2	1								1	1	1		2	1	1		2		1			1	1			1		1
O00501		Single Protein	Claudin-5 (CLD5_HUMAN)	23.1319	3	23	18.3486	44.0367		2						1										1						1		1	3		1									1		1
P09497		Single Protein	Clathrin light chain B (CLCB_HUMAN)	25.1751	3	28	12.2271	58.952		1											1	1	1	1								2			1		2		1		1	1	2				1	1
Q6IAA8		Single Protein	Ragulator complex protein LAMTOR1 (LTOR1_HUMAN)	17.7338	3	23	23.6025	100		2				1							1	1		2		1				2		1		1	1	1		1										1
Q9Y3C8		Single Protein	Ubiquitin-fold modifier-conjugating enzyme 1 (UFC1_HUMAN)	19.446	3	13	28.1437	100		1																1										1	1	1
P49184		Single Protein	Deoxyribonuclease-1-like 1 (DNSL1_HUMAN)	33.8714	3	20	22.5166	88.0795																											1	1	1	1	1	1						1		1
Q9H0N0		Single Protein	Ras-related protein Rab-6C (RAB6C_HUMAN)	28.3374	3	22	13.3858	75.1969													2
Q9H244		Single Protein	P2Y purinoceptor 12 (P2Y12_HUMAN)	39.4129	3	17	9.35673	89.7661													1											1		1	1	1				1	1		1					1
O75323		Single Protein	Protein NipSnap homolog 2 (NIPS2_HUMAN)	33.7212	3	11	11.8881	100		1														1								1				1
Q9UM22		Single Protein	Mammalian ependymin-related protein 1 (EPDR1_HUMAN)	25.4206	3	17	13.3929	63.3929		1												1																1		3			2
Q00765		Single Protein	Receptor expression-enhancing protein 5 (REEP5_HUMAN)	21.479	3	6	15.873	59.7884																		1						1								1
Q969X5		Single Protein	Endoplasmic reticulum-Golgi intermediate compartment protein 1 (ERGI1_HUMAN)	32.5715	3	15	11.0345	73.1034											1											1						1	2			1	1	1
P42126		Single Protein	Enoyl-CoA delta isomerase 1, mitochondrial (ECI1_HUMAN)	32.7952	3	12	18.543	84.4371																1												1	1	2		1
P57729		Single Protein	Ras-related protein Rab-38 (RAB38_HUMAN)	23.697	3	12	15.6398	100																2								2								1
Q13526		Single Protein	Peptidyl-prolyl cis-trans isomerase NIMA-interacting 1 (PIN1_HUMAN)	18.232	3	10	34.3558	100																						1					2			1								1		1
A0A075B6I1		Single Protein	Immunoglobulin lambda variable 4-60 (LV460_HUMAN)	12.9793	3	9	35	67.5			1
Q9UBQ5		Single Protein	Eukaryotic translation initiation factor 3 subunit K (EIF3K_HUMAN)	25.0434	3	6	18.8073	82.1101																																2			1
P09669		Single Protein	Cytochrome c oxidase subunit 6C (COX6C_HUMAN)	8.77569	3	50	28	100																		1				1					1	2		1	2	3		1	3				2	1	1
P26885		Single Protein	Peptidyl-prolyl cis-trans isomerase FKBP2 (FKBP2_HUMAN)	15.6393	3	43	28.8732	100		1					1						1	1		2		2				2		2			1	2	2			2	2		2	1				2	1
Q8N5K1		Single Protein	CDGSH iron-sulfur domain-containing protein 2 (CISD2_HUMAN)	15.2684	3	24	30.3704	100													1					2						1		1		2	2	3		3
Q9H4X1		Single Protein	Regulator of cell cycle RGCC (RGCC_HUMAN)	14.55	3	31	48.9051	64.9635		2			3		1				1		1	2	1	1		2				2		2	1					2											2
Q9Y2Q5		Single Protein	Ragulator complex protein LAMTOR2 (LTOR2_HUMAN)	13.4989	3	32	35.2	69.6		2			1	1	1				2			1	1			2						1			2	1				3			2				1		3
L0R6Q1		Single Protein	SLC35A4 upstream open reading frame protein (S35U4_HUMAN)	11.1259	3	24	39.8058	100		1											1			1		1				1		1				2		1		1	1		1					1
P05387		Single Protein	60S acidic ribosomal protein P2 (RLA2_HUMAN)	11.6578	3	23	40.8696	71.3043						1							1		1	1		1										1				1			3			1		2	2
Q96A00		Single Protein	Protein phosphatase 1 regulatory subunit 14A (PP14A_HUMAN)	16.6828	3	17	38.0952	100		1																						1			1	2		1		1	1							1
Q8WZA0		Single Protein	Protein LZIC (LZIC_HUMAN)	21.4811	3	15	21.5789	100		1									1		2					1				1		1				1		1		1			2
P13760		Single Protein	HLA class II histocompatibility antigen, DRB1-4 beta chain (2B14_HUMAN)	30.093	3	10	15.7895	100			3																	2
Q86SX6		Single Protein	Glutaredoxin-related protein 5, mitochondrial (GLRX5_HUMAN)	16.6175	3	4	28.0255	75.7962																1																1			1					1
O14828		Single Protein	Secretory carrier-associated membrane protein 3 (SCAM3_HUMAN)	38.2623	3	4	14.9856	60.8069																		1				2		1
Q02878		Single Protein	60S ribosomal protein L6 (RL6_HUMAN)	32.7076	3	5	11.4583	100																																			3
P06703		Single Protein	Protein S100-A6 (S10A6_HUMAN)	10.1733	3	153	58.8889	100	1	1	2	2	2	2	2	2	1	2	2	2	2	2	1	2	2	1	2	1	2	1	2	1	2	2	1	1	1	2	2	1	2	2	2	2	2	2	2	1	2
P10319	P30461, P30483, P30487, P30488, P30491, P30492, P30493, P30495, P30501, P30505, P30508, P30685, Q07000, Q29940, Q29960, Q29963, Q95604, Q9TNN7	Related Proteins	HLA class I histocompatibility antigen, B-58 alpha chain (1B58_HUMAN)	40.312	3	63	7.18232	90.0552								1										2							1	2	2
P16104	Q8IUE6, Q96QV6	Related Proteins	Histone H2AX (H2AX_HUMAN)	15.1354	3	54	22.3776	100																																			3
P56385		Single Protein	ATP synthase subunit e, mitochondrial (ATP5I_HUMAN)	7.92833	3	54	50.7246	100		1											1			2						2		1		2	2	3	2	2	1	3	1		2					1
P81605		Single Protein	Dermcidin (DCD_HUMAN)	11.2768	3	22	43.6364	63.6364		1				2		1							1	1		1			1			1														2
P11226		Single Protein	Mannose-binding protein C (MBL2_HUMAN)	26.127	3	16	16.9355	100	1			3								1							2	2						2					1			1						1	1
Q9H254		Single Protein	Spectrin beta chain, non-erythrocytic 4 (SPTN4_HUMAN)	288.808	3	107	1.13105	92.1997		2	1		2	2	2	2		2	2	2	2	2	2	2	1	2	1	1	1	2		2		2	1	1	1	1	1	2	1	1	2	1	1	1	1	2	1
P15259		Single Protein	Phosphoglycerate mutase 2 (PGAM2_HUMAN)	28.7478	3	109	13.834	100		1			1	2		1			3		3	1	1	3	1	2	1			2		2	1	1	3	1	3	1	1	3	2	1	1	1		2	2	2	1
Q9C0G6		Single Protein	Dynein heavy chain 6, axonemal (DYH6_HUMAN)	475.679	2	15	0.45695	90.404																		1								1	1												1
Q709C8		Single Protein	Vacuolar protein sorting-associated protein 13C (VP13C_HUMAN)	422.124	2	10	1.1191	86.2244													1	1				1										1	1		1				2
Q86YZ3		Single Protein	Hornerin (HORN_HUMAN)	282.228	2	21	3.36842	55.9298	1		1	2					1	1							1		1		1					1
Q58FF3		Single Protein	Putative endoplasmin-like protein (ENPLL_HUMAN)	45.8299	2	79	4.7619	92.2306		2			1	2	2	1			2		2	1	1	2	1	1				2		2	1	2	2	2	1	1	2	2	2	2	2	1		1	2	2	2
Q9BXR6		Single Protein	Complement factor H-related protein 5 (FHR5_HUMAN)	64.3771	2	79	4.74517	70.6503		1	1	1	1		1		1	1	1	1	1	1	1								1	1		1	1										1
O00187		Single Protein	Mannan-binding lectin serine protease 2 (MASP2_HUMAN)	75.6536	2	67	3.35277	76.3848	1				1	1	1	1		2	2	2	1	2	1	1	1	1	1	2	1	1	2	1	1	1	2	2	1		1		2	2	1	2	2	2	1	1	2
Q9H7D0		Single Protein	Dedicator of cytokinesis protein 5 (DOCK5_HUMAN)	215.172	2	17	1.28342	82.8342		2		1	1	1						1				1						1	1						2								1	1	1		1
P0DOX4		Single Protein	Immunoglobulin epsilon heavy chain (IGE_HUMAN)	60.2847	2	68	3.29068	69.287	1	1	1	1	1	1	1	1	1	1		1	1	1	1	1	1	1	1	1	1	1	1	1	1	1	1	1	1	1	1	1	1	1	1	2	1	1	1	1	1
Q9Y5S2		Single Protein	Serine/threonine-protein kinase MRCK beta (MRCKB_HUMAN)	194.193	2	14	1.51958	79.4857		1																2										1
Q14152		Single Protein	Eukaryotic translation initiation factor 3 subunit A (EIF3A_HUMAN)	166.468	2	13	2.09841	97.4674																1						1					1		1
P19634		Single Protein	Sodium/hydrogen exchanger 1 (SL9A1_HUMAN)	90.705	2	35	1.71779	51.9018		1									1		1			1						1		1		1	1	2	1	1	1	1	1		1				1	1
Q93008		Single Protein	Probable ubiquitin carboxyl-terminal hydrolase FAF-X (USP9X_HUMAN)	292.094	2	8	1.08949	76.2646												1															1
Q8NE71		Single Protein	ATP-binding cassette sub-family F member 1 (ABCF1_HUMAN)	95.8665	2	141	2.84024	92.3077	1	1	1	1	1	1	1	1	1	1	1	1	1	1	1	1	1	1	1	1	1	1	1	1	1	1	1	1	1	1	1	2	1	1	1	1	1	1	1	1	1
Q5D862		Single Protein	Filaggrin-2 (FILA2_HUMAN)	247.928	2	5	0.961941	53.785				1																											1
Q15027		Single Protein	Arf-GAP with coiled-coil, ANK repeat and PH domain-containing protein 1 (ACAP1_HUMAN)	81.4848	2	72	2.16216	91.3514		1				1	1	1			1		1	1	1	1	1	1		1		2		1	1	1	1	1	2	1	1	1			1	1		1	2	1	1
P46977		Single Protein	Dolichyl-diphosphooligosaccharide--protein glycosyltransferase subunit STT3A (STT3A_HUMAN)	80.4768	2	8	4.68085	71.2057																						1						1	1	1	1	1			1
P20020		Single Protein	Plasma membrane calcium-transporting ATPase 1 (AT2B1_HUMAN)	138.668	2	6	2.30525	79.8887																																			1
Q96FN4		Single Protein	Copine-2 (CPNE2_HUMAN)	61.1506	2	49	4.37956	71.8978					1									1	1	1	1	2		1	1	1				1	1	1		1	1	2	1	1	1	1		1	1	1	1
P46459		Single Protein	Vesicle-fusing ATPase (NSF_HUMAN)	82.5421	2	17	2.82258	86.4247																											2
P16150		Single Protein	Leukosialin (LEUK_HUMAN)	40.2973	2	63	4.5	55		1	1		1	1		1		1		1	2	1	1		1	2		1	1	2		1	1	2			1	1		1			2		1	1			1
Q96AC1		Single Protein	Fermitin family homolog 2 (FERM2_HUMAN)	77.8106	2	2	6.17647	88.0882																			1																		1			1
Q9H2G2		Single Protein	STE20-like serine/threonine-protein kinase (SLK_HUMAN)	142.607	2	7	1.94332	90.9312											1					1								1			1								1
Q6P3W7		Single Protein	SCY1-like protein 2 (SCYL2_HUMAN)	103.642	2	9	3.12164	75.9957														1				2						1						2	1
P52333		Single Protein	Tyrosine-protein kinase JAK3 (JAK3_HUMAN)	125.019	2	4	1.86833	90.6584																								2
P0C7P3		Single Protein	Protein SLFN14 (SLN14_HUMAN)	103.84	2	7	3.50877	79.7149																		1																	1
P32019		Single Protein	Type II inositol 1,4,5-trisphosphate 5-phosphatase (I5P2_HUMAN)	112.78	2	9	3.62538	83.7865																											1	1
Q13976		Single Protein	cGMP-dependent protein kinase 1 (KGP1_HUMAN)	76.316	2	4	3.57675	88.8227																		1				1
Q9Y5P6		Single Protein	Mannose-1-phosphate guanyltransferase beta (GMPPB_HUMAN)	39.8086	2	47	8.33333	77.7778		2									2		2	2	1	1	1	2				2		2		1	2	2	2	1		2			1			1	1	1	1
O00592		Single Protein	Podocalyxin (PODXL_HUMAN)	58.5991	2	31	3.94265	69.3548			1			1		1		2	1	1	1				1			1	2	1		1	1				1								1		1
P22102		Single Protein	Trifunctional purine biosynthetic protein adenosine-3 (PUR2_HUMAN)	107.699	2	5	3.46535	85.6436																		1						1
Q13188		Single Protein	Serine/threonine-protein kinase 3 (STK3_HUMAN)	56.265	2	20	5.09165	81.2627														1		1		1										2
Q13131		Single Protein	5'-AMP-activated protein kinase catalytic subunit alpha-1 (AAPK1_HUMAN)	63.9686	2	16	6.08229	86.4043													1															1												1	1
Q13790		Single Protein	Apolipoprotein F (APOF_HUMAN)	35.377	2	72	8.28221	68.4049	1	1	1	2	1	1	2	1	1	2	1	1	1	1	1	1		1	2		1	1	1	1	1	1	1	1	1	1	1		1	1	1	1	1	2	1	1	1
O95721		Single Protein	Synaptosomal-associated protein 29 (SNP29_HUMAN)	28.9526	2	46	8.91473	100		2			2		1	1			2		2	2	1	1		2				2		2			2	2	1					2	1	1			1	1
Q13564		Single Protein	NEDD8-activating enzyme E1 regulatory subunit (ULA1_HUMAN)	60.2086	2	24	4.68165	87.2659											1		1			1		1						1			1	1	1			1	1		1			1	1
Q9UN37		Single Protein	Vacuolar protein sorting-associated protein 4A (VPS4A_HUMAN)	48.867	2	20	6.17849	84.6682																		1				1				1		1				1								1
Q9UEY8		Single Protein	Gamma-adducin (ADDG_HUMAN)	79.1052	2	20	2.9745	69.6884		1			1	1	1				1		1	1	1	1		2				1		2				1
P47712		Single Protein	Cytosolic phospholipase A2 (PA24A_HUMAN)	85.1842	2	20	5.07343	76.9025					1						1																	2					1		2	1				1	1
O14617		Single Protein	AP-3 complex subunit delta-1 (AP3D1_HUMAN)	130.076	2	7	2.51518	82.5672									1													1						2					1
Q86VS8		Single Protein	Protein Hook homolog 3 (HOOK3_HUMAN)	83.0744	2	6	4.17827	84.6797		1				1										1		1											1
Q16706		Single Protein	Alpha-mannosidase 2 (MA2A1_HUMAN)	131.057	2	4	2.97203	77.4476																													1						2
Q99501		Single Protein	GAS2-like protein 1 (GA2L1_HUMAN)	72.6719	2	6	3.52423	88.3994											1											1						1								1				1
P48147		Single Protein	Prolyl endopeptidase (PPCE_HUMAN)	80.648	2	7	3.94366	94.6479																						1						1				1			1			1
Q9NV70		Single Protein	Exocyst complex component 1 (EXOC1_HUMAN)	101.917	2	2	4.25056	87.9195
Q8NBM8		Single Protein	Prenylcysteine oxidase-like (PCYXL_HUMAN)	54.6119	2	34	7.08502	62.9555		1			1						1		1	1		2		2				1		1			1	1	1	1			1	1	1						2
Q07866		Single Protein	Kinesin light chain 1 (KLC1_HUMAN)	65.2689	2	6	3.83944	93.1937																		1										1							1
Q04771		Single Protein	Activin receptor type-1 (ACVR1_HUMAN)	57.1157	2	19	5.10806	70.9234		1																								2	1	1	1			1			1				1	1
P48444		Single Protein	Coatomer subunit delta (COPD_HUMAN)	57.1741	2	10	5.28376	81.0176														1				1				1		1			1	1	1			1			1					2
Q13126		Single Protein	S-methyl-5'-thioadenosine phosphorylase (MTAP_HUMAN)	31.2158	2	34	9.89399	100						1					1		1					2				2		1			1	1	1	1		1			1			1	1	1	1
Q13098		Single Protein	COP9 signalosome complex subunit 1 (CSN1_HUMAN)	55.5012	2	30	5.29532	81.6701		1									1		2	1	1			1						1			1	1	1		1	1	1		2					2
Q9H8W4		Single Protein	Pleckstrin homology domain-containing family F member 2 (PKHF2_HUMAN)	27.7798	2	22	13.253	100		1				1												1				1		1			1	1							1					1	1
Q9P270		Single Protein	SLAIN motif-containing protein 2 (SLAI2_HUMAN)	62.5053	2	13	5.85198	82.7883		1					1				2		1		1	1		1				1		1
Q9P2R7		Single Protein	Succinate--CoA ligase [ADP-forming] subunit beta, mitochondrial (SUCB1_HUMAN)	50.2852	2	12	7.99136	100																														1	1	1			1					1
Q99418		Single Protein	Cytohesin-2 (CYH2_HUMAN)	46.5166	2	5	7.75	91.25																																1
P12109		Single Protein	Collagen alpha-1(VI) chain (CO6A1_HUMAN)	108.462	2	4	2.43191	86.5759
Q9NRL3		Single Protein	Striatin-4 (STRN4_HUMAN)	80.5461	2	4	3.71846	58.4329																		2				1
Q14964		Single Protein	Ras-related protein Rab-39A (RB39A_HUMAN)	24.9907	2	63	11.0599	100				1										1							1				1									1							1
Q9H074		Single Protein	Polyadenylate-binding protein-interacting protein 1 (PAIP1_HUMAN)	53.4911	2	15	4.38413	58.4551																1		1				1						1	1			1			1			1	1
P29279		Single Protein	Connective tissue growth factor (CTGF_HUMAN)	38.0648	2	28	5.44413	100		1			1	1	1	1			1		2	1	2	1	1	1		1		1		2	1	1	1	1	1	1			2	1	1				2		2
P40616		Single Protein	ADP-ribosylation factor-like protein 1 (ARL1_HUMAN)	20.4044	2	32	14.9171	100		1														1						1				1	1	1	1	1	1	1			1	1				1	1
P60228		Single Protein	Eukaryotic translation initiation factor 3 subunit E (EIF3E_HUMAN)	52.1874	2	10	6.29213	100													1			1											1	1							1
Q00577		Single Protein	Transcriptional activator protein Pur-alpha (PURA_HUMAN)	34.8894	2	21	10.559	70.8075											1			1		1								1				1	1	1		1								1
Q9UNH7		Single Protein	Sorting nexin-6 (SNX6_HUMAN)	46.6198	2	26	6.65025	91.133		1				1	1				1		2			1		2				2		1			1													1
Q02818		Single Protein	Nucleobindin-1 (NUCB1_HUMAN)	53.8463	2	12	5.85683	100										1	2	1												1		1	1	1	1	1	1									1
O94905		Single Protein	Erlin-2 (ERLN2_HUMAN)	37.8155	2	11	9.43953	100		1																				1		1				2	1			2
O43776		Single Protein	Asparagine--tRNA ligase, cytoplasmic (SYNC_HUMAN)	62.9025	2	14	6.0219	78.6496																		1									1	1				1						1	1	2
Q9UJW0		Single Protein	Dynactin subunit 4 (DCTN4_HUMAN)	52.3036	2	8	6.73913	77.3913		1									1			1														1	1									1
Q9Y512		Single Protein	Sorting and assembly machinery component 50 homolog (SAM50_HUMAN)	51.9433	2	6	7.46269	90.1919																																1
Q13496		Single Protein	Myotubularin (MTM1_HUMAN)	69.8876	2	9	4.97512	100											1																			1									1
Q9NSE4		Single Protein	Isoleucine--tRNA ligase, mitochondrial (SYIM_HUMAN)	113.719	2	4	2.86561	75.9881																												1		1					1
O95202		Single Protein	Mitochondrial proton/calcium exchanger protein (LETM1_HUMAN)	83.302	2	4	4.46549	100																														1
Q9H082		Single Protein	Ras-related protein Rab-33B (RB33B_HUMAN)	25.7008	2	64	9.17031	100		1																							1						2									2	1
Q92747		Single Protein	Actin-related protein 2/3 complex subunit 1A (ARC1A_HUMAN)	41.5427	2	25	10.8108	90.8108		1									2		2	1		1											1				1	1			2	1					1
P15498		Single Protein	Proto-oncogene vav (VAV_HUMAN)	98.2511	2	16	3.31361	89.2308		1											1	1		1		1								1	1					1
O00391		Single Protein	Sulfhydryl oxidase 1 (QSOX1_HUMAN)	82.5255	2	20	4.81928	94.6452	1							1	1											1	1	1			1								1	1	1	1	1
P27986		Single Protein	Phosphatidylinositol 3-kinase regulatory subunit alpha (P85A_HUMAN)	83.5465	2	8	4.28177	76.6575		1									1					1		1											1						1					1
Q9Y5X1		Single Protein	Sorting nexin-9 (SNX9_HUMAN)	66.5496	2	12	4.70588	79.1597					1																							1		1		1
P49795		Single Protein	Regulator of G-protein signaling 19 (RGS19_HUMAN)	24.6196	2	7	16.129	100													1
Q13228		Single Protein	Methanethiol oxidase (SBP1_HUMAN)	52.3576	2	5	4.23729	100										1							1
O14964		Single Protein	Hepatocyte growth factor-regulated tyrosine kinase substrate (HGS_HUMAN)	86.1375	2	3	2.8314	54.1828														1															1			1
P31645		Single Protein	Sodium-dependent serotonin transporter (SC6A4_HUMAN)	70.2788	2	48	3.96825	50.4762		1						1					2			1		1				1				1	2	1	2		1	2	2	2	2	1		1	2	1	1
Q9Y287		Single Protein	Integral membrane protein 2B (ITM2B_HUMAN)	30.3184	2	37	8.64662	88.3459		1														1		1				1		1		1	1	2	2	1	1	1			1	1			1	1	1
P61221		Single Protein	ATP-binding cassette sub-family E member 1 (ABCE1_HUMAN)	67.271	2	9	4.50751	87.4791													2	1		1								1				1							1
Q01970		Single Protein	1-phosphatidylinositol 4,5-bisphosphate phosphodiesterase beta-3 (PLCB3_HUMAN)	138.713	2	9	2.99838	77.7147		1									1		1																2					1				1
Q7L5N1		Single Protein	COP9 signalosome complex subunit 6 (CSN6_HUMAN)	36.1402	2	21	9.48012	71.2538																						1						1		1	1		1					1
O75306		Single Protein	NADH dehydrogenase [ubiquinone] iron-sulfur protein 2, mitochondrial (NDUS2_HUMAN)	52.5117	2	11	7.5594	100																													1			1			1	1				1
O95674		Single Protein	Phosphatidate cytidylyltransferase 2 (CDS2_HUMAN)	51.3841	2	13	8.08989	80		1												1								1								2					1
Q9H3P7		Single Protein	Golgi resident protein GCP60 (GCP60_HUMAN)	60.556	2	16	5.11364	74.4318																		1								1		1	1			1	1	1	1				1
O43493		Single Protein	Trans-Golgi network integral membrane protein 2 (TGON2_HUMAN)	50.9883	2	6	4.80167	91.858																												2							1
Q16799		Single Protein	Reticulon-1 (RTN1_HUMAN)	83.566	2	12	4.51031	66.8814		1												1		2		1				1
P48449		Single Protein	Lanosterol synthase (ERG7_HUMAN)	83.2551	2	5	3.68852	74.0437																												1
O95980		Single Protein	Reversion-inducing cysteine-rich protein with Kazal motifs (RECK_HUMAN)	106.386	2	3	2.47168	81.3594																																1
Q8N490		Single Protein	Probable hydrolase PNKD (PNKD_HUMAN)	42.849	2	55	8.57143	78.961		1			2	2	1				1		1	1		2						1		2			2	2	2	1	1	1	2	2	2	1			1	2	1
Q9H0E2		Single Protein	Toll-interacting protein (TOLIP_HUMAN)	30.2622	2	28	9.85401	75.9124		1			1								1		1	1		2				1		2		1					1	1			1			1		2
P11215		Single Protein	Integrin alpha-M (ITAM_HUMAN)	127.099	2	7	2.17014	79.7743																																					2
P63208		Single Protein	S-phase kinase-associated protein 1 (SKP1_HUMAN)	18.6462	2	34	17.7914	100		1				1					1		1	1	1	1			1			1		1			1		2			1	1	1	1					1	1
Q00796		Single Protein	Sorbitol dehydrogenase (DHSO_HUMAN)	38.2998	2	21	8.12325	100													1	1				1				1				1	1	1	1			1			2					2
Q9NRG1		Single Protein	Phosphoribosyltransferase domain-containing protein 1 (PRDC1_HUMAN)	25.657	2	25	10.2222	82.6667					1								1	1	1			1						1				1	2		1	2		1	1	1				1
Q9H444		Single Protein	Charged multivesicular body protein 4b (CHM4B_HUMAN)	24.9346	2	15	11.1607	77.2321		1			1	1							1	2	1	1		1				1		2
Q96KP1		Single Protein	Exocyst complex component 2 (EXOC2_HUMAN)	104	2	5	3.24675	82.684		1									1							1
P49137		Single Protein	MAP kinase-activated protein kinase 2 (MAPK2_HUMAN)	45.5385	2	22	6.25	79.5																		2
Q9H0Q0		Single Protein	Protein FAM49A (FA49A_HUMAN)	37.2887	2	7	7.43034	100																																			1
P49758		Single Protein	Regulator of G-protein signaling 6 (RGS6_HUMAN)	54.3887	2	7	6.5678	77.1186																																							1
O14523		Single Protein	Phospholipid transfer protein C2CD2L (C2C2L_HUMAN)	76.1343	2	12	5.09915	82.4363		1												1				1
P38571		Single Protein	Lysosomal acid lipase/cholesteryl ester hydrolase (LICH_HUMAN)	45.3897	2	13	6.76692	64.9123																						1								1		1				1
Q5K4L6		Single Protein	Long-chain fatty acid transport protein 3 (S27A3_HUMAN)	78.5945	2	4	4.24658	55.8904		1																															1
P10155		Single Protein	60 kDa SS-A/Ro ribonucleoprotein (RO60_HUMAN)	60.6312	2	7	4.46097	91.0781																						1													1	1
Q9Y262		Single Protein	Eukaryotic translation initiation factor 3 subunit L (EIF3L_HUMAN)	66.6844	2	3	5.85106	86.1702																						1						1													1
P17812		Single Protein	CTP synthase 1 (PYRG1_HUMAN)	66.648	2	3	4.73773	73.7733																		1														1
Q9Y371		Single Protein	Endophilin-B1 (SHLB1_HUMAN)	40.7708	2	9	12.3288	75.3425						1							1																			1
Q15843		Single Protein	NEDD8 (NEDD8_HUMAN)	9.06595	2	70	34.5679	100		2									1		1	1	1	1		2				1		2		1	2	2	2	2	1	2	1		2			2	2	2
O60493		Single Protein	Sorting nexin-3 (SNX3_HUMAN)	18.7508	2	9	13.5802	79.6296	1	2	1	1	1	2	1		1	1	1			1	1	1		1	1			1	1				1	1	1	1	1		1	1	1	1	1	1	1	1	2
P34810		Single Protein	Macrosialin (CD68_HUMAN)	37.3849	2	35	6.21469	47.7401		1								1	1			1				1	1			1				1			1	1	1	1	1	1	1				1	1	1
O75251		Single Protein	NADH dehydrogenase [ubiquinone] iron-sulfur protein 7, mitochondrial (NDUS7_HUMAN)	23.5481	2	7	10.7981	100																						1					1	1		1								1		1
Q96CW1		Single Protein	AP-2 complex subunit mu (AP2M1_HUMAN)	49.623	2	18	8.04598	100																										1	1	1		1		2	1	1	2	1		1	1	2
Q9Y6X5		Single Protein	Bis(5'-adenosyl)-triphosphatase ENPP4 (ENPP4_HUMAN)	51.6079	2	32	4.85651	70.1987		1																										2		2		2			2					1
P35222		Single Protein	Catenin beta-1 (CTNB1_HUMAN)	85.4422	2	2	4.09731	77.4648																																									2
Q13492		Single Protein	Phosphatidylinositol-binding clathrin assembly protein (PICAL_HUMAN)	70.71	2	2	7.20859	58.589														1								1
P10515		Single Protein	Dihydrolipoyllysine-residue acetyltransferase component of pyruvate dehydrogenase complex, mitochondrial (ODP2_HUMAN)	68.9531	2	15	4.01855	76.9706																						1					1	1		1		1			2
Q8ND76		Single Protein	Cyclin-Y (CCNY_HUMAN)	39.3119	2	8	9.38416	100											1					1														1
P20042		Single Protein	Eukaryotic translation initiation factor 2 subunit 2 (IF2B_HUMAN)	38.3644	2	10	5.40541	100		1												1		1		2				1						1							1
Q96C19		Single Protein	EF-hand domain-containing protein D2 (EFHD2_HUMAN)	26.6805	2	11	12.0833	81.25								2			1						1
Q9Y6I9		Single Protein	Testis-expressed protein 264 (TX264_HUMAN)	34.167	2	6	11.1821	75.7188													1															1
Q9Y5X3		Single Protein	Sorting nexin-5 (SNX5_HUMAN)	46.7872	2	4	6.18812	91.0891																						1
Q9Y2Z0		Single Protein	Protein SGT1 homolog (SGT1_HUMAN)	40.9985	2	6	9.58904	90.137					1	1							1	1		1					1
Q9UNP9		Single Protein	Peptidyl-prolyl cis-trans isomerase E (PPIE_HUMAN)	33.4096	2	9	10.6312	100							1									1								1					1				1
P14780		Single Protein	Matrix metalloproteinase-9 (MMP9_HUMAN)	78.4084	2	5	3.67751	76.3791																																					2
Q9H845		Single Protein	Acyl-CoA dehydrogenase family member 9, mitochondrial (ACAD9_HUMAN)	68.7167	2	4	8.05153	95.0081																												1
Q9BYC5		Single Protein	Alpha-(1,6)-fucosyltransferase (FUT8_HUMAN)	66.474	2	6	5.04348	87.1304																														1
Q04941		Single Protein	Proteolipid protein 2 (PLP2_HUMAN)	16.6797	2	125	18.4211	67.1053		2	1		1	1	1	2		1	2		2	1	2	1	1	2	2	2	1	2		2	1	2	2	2	2	2	2	2	2	2	2	2		2	2	2	2
A0A075B6I0		Single Protein	Immunoglobulin lambda variable 8-61 (LV861_HUMAN)	12.8061	2	70	14.7541	42.623	1	1	1	1	1	1	1	1	1	2	1	1	1	1	1	1	1	2	2			1	1	1		1		2	2					1		1	2	1	1	1	1
P62330		Single Protein	ADP-ribosylation factor 6 (ARF6_HUMAN)	20.0694	2	62	12	100		1			1	1	1	1					2	1	1	1	1	2			1	2				2	1	2	1	2	1	1			1			2	2	1
Q02094		Single Protein	Ammonium transporter Rh type A (RHAG_HUMAN)	44.1687	2	44	7.09046	38.8753		1	1	1	2	1	1	1		2	2	1	1	1	1	1	1			1	2	1		1					1										1		1
Q15848		Single Protein	Adiponectin (ADIPO_HUMAN)	26.397	2	46	13.9344	70.082	1	1	1	1	1	1	1	1	2	1	1	1		1	1			1	1	1	1	1	1		1	1		1						1			1	1	1
P55884		Single Protein	Eukaryotic translation initiation factor 3 subunit B (EIF3B_HUMAN)	92.4238	2	10	5.65111	75.3071																																1	1		1						1
Q16644		Single Protein	MAP kinase-activated protein kinase 3 (MAPK3_HUMAN)	42.9595	2	19	6.5445	83.2461																		2																	1			2
Q9NS69		Single Protein	Mitochondrial import receptor subunit TOM22 homolog (TOM22_HUMAN)	15.5118	2	4	16.1972	100																																1								1
Q9Y3C5		Single Protein	RING finger protein 11 (RNF11_HUMAN)	17.4323	2	13	18.1818	77.9221					1	1	1	1			1		1		1															1		1							1
Q15005		Single Protein	Signal peptidase complex subunit 2 (SPCS2_HUMAN)	24.9867	2	14	16.3717	77.4336																						1						1	1	1		1			1					1
O96000		Single Protein	NADH dehydrogenase [ubiquinone] 1 beta subcomplex subunit 10 (NDUBA_HUMAN)	20.7632	2	13	14.5349	100																														1	1	2			1					1
P62341		Single Protein	Thioredoxin reductase-like selenoprotein T (SELT_HUMAN)	22.3103	2	6	17.4359	81.5385																												1				1
Q92558		Single Protein	Wiskott-Aldrich syndrome protein family member 1 (WASF1_HUMAN)	61.6139	2	9	5.72451	58.4973																						1				1	1	1
Q8TDL5		Single Protein	BPI fold-containing family B member 1 (BPIB1_HUMAN)	52.4085	2	5	6.61157	85.9504																																1									1
P11182		Single Protein	Lipoamide acyltransferase component of branched-chain alpha-keto acid dehydrogenase complex, mitochondrial (ODB2_HUMAN)	53.4529	2	10	4.35685	90.0415																														1		1			1
Q15172		Single Protein	Serine/threonine-protein phosphatase 2A 56 kDa regulatory subunit alpha isoform (2A5A_HUMAN)	56.1582	2	4	5.34979	92.7984		1						1										1																		1				1
O75832		Single Protein	26S proteasome non-ATPase regulatory subunit 10 (PSD10_HUMAN)	24.4124	2	5	17.2566	100		1											1																	1										1
Q6P1M0		Single Protein	Long-chain fatty acid transport protein 4 (S27A4_HUMAN)	72.0181	2	8	5.59876	81.6485														1								1										1
Q6UXV4		Single Protein	MICOS complex subunit MIC27 (MIC27_HUMAN)	29.1403	2	3	10.4478	100																																			2	1
Q53H12		Single Protein	Acylglycerol kinase, mitochondrial (AGK_HUMAN)	47.1074	2	5	8.53081	81.9905																												1		1					1
Q5T0N5		Single Protein	Formin-binding protein 1-like (FBP1L_HUMAN)	70.0215	2	35	5.78512	93.2231	1	1	1	1	1	1	1	1	1	1	1	1	1	1	1	1	1	1	1	1	1	1	1	1	1	1	1	1	1	1	1	1	1	1	2	1	1	1	1	1	1
O43561		Single Protein	Linker for activation of T-cells family member 1 (LAT_HUMAN)	27.9124	2	97	11.8321	56.1069		2			1	1	1	1		1		1	2	2	1	1	1	2			1	2		2	1	1	1	1	2	1	1	2	1	1	2	1		1	2	2	1
Q92686		Single Protein	Neurogranin (NEUG_HUMAN)	7.61366	2	76	19.2308	60.2564		2			2	2	2	2		1	2	1	2	2	2	2	2	2		2	1	2	2	2	2		1	1	1			1			2	2			1	2
Q9BSF0		Single Protein	Small membrane A-kinase anchor protein (SMAKA_HUMAN)	10.9632	2	43	47.3684	100		1				1							1		1	1	1					1					1	1	1	1		1	1	1	1				2	2	1
P21731		Single Protein	Thromboxane A2 receptor (TA2R_HUMAN)	37.4068	2	33	6.99708	58.8921																						1				1	1	2	1		1	1		1				1	2
Q9NX40		Single Protein	OCIA domain-containing protein 1 (OCAD1_HUMAN)	27.6088	2	30	12.6531	75.5102		1														1						1		1			1	1	1	2	1	1			1				1	1	1
Q07817		Single Protein	Bcl-2-like protein 1 (B2CL1_HUMAN)	26.0327	2	13	16.7382	64.3777		1											1		1			1				1								1
P80303		Single Protein	Nucleobindin-2 (NUCB2_HUMAN)	50.1914	2	22	7.14286	100		1									1		1	1				1				1						1	1	1	1	1	1	1	1					1
Q15166		Single Protein	Serum paraoxonase/lactonase 3 (PON3_HUMAN)	39.5823	2	23	5.9322	89.2655																				2													1
P14406		Single Protein	Cytochrome c oxidase subunit 7A2, mitochondrial (CX7A2_HUMAN)	9.39011	2	20	18.0723	100							1						1	1	1	1																2	1	1	1	1					1
P61086		Single Protein	Ubiquitin-conjugating enzyme E2 K (UBE2K_HUMAN)	22.3926	2	15	23	100													1															1		1	1		1		1			1			1
P48739		Single Protein	Phosphatidylinositol transfer protein beta isoform (PIPNB_HUMAN)	31.5199	2	8	12.1771	100																		1										1
O60256		Single Protein	Phosphoribosyl pyrophosphate synthase-associated protein 2 (KPRB_HUMAN)	40.8994	2	6	9.7561	100								1													1				1		2	1					1	1		1
P08962		Single Protein	CD63 antigen (CD63_HUMAN)	25.6191	2	10	5.04202	59.2437																										1		1				2			1
P31689		Single Protein	DnaJ homolog subfamily A member 1 (DNJA1_HUMAN)	44.8395	2	10	6.54912	100																		1						1						1		1	1							1
Q9GZP4		Single Protein	PITH domain-containing protein 1 (PITH1_HUMAN)	24.1627	2	10	9.47867	100											1			1														1	1			1		1	1
P26599		Single Protein	Polypyrimidine tract-binding protein 1 (PTBP1_HUMAN)	57.1856	2	8	8.09793	71.1864																											1		1			1								1
P52943		Single Protein	Cysteine-rich protein 2 (CRIP2_HUMAN)	22.478	2	6	16.8269	84.6154								2					1				1				2
O00154		Single Protein	Cytosolic acyl coenzyme A thioester hydrolase (BACH_HUMAN)	41.7693	2	5	6.05263	88.1579																											1								1					2
O60664		Single Protein	Perilipin-3 (PLIN3_HUMAN)	47.0459	2	6	9.447	100											1																														1
P28907		Single Protein	ADP-ribosyl cyclase/cyclic ADP-ribose hydrolase 1 (CD38_HUMAN)	34.3061	2	3	7.33333	100																										1
Q9NX62		Single Protein	Inositol monophosphatase 3 (IMPA3_HUMAN)	38.657	2	2	10.585	80.5014																												1				1
Q9Y5Z4		Single Protein	Heme-binding protein 2 (HEBP2_HUMAN)	22.8612	2	5	13.1707	76.5854																											2		1						1
Q15121		Single Protein	Astrocytic phosphoprotein PEA-15 (PEA15_HUMAN)	15.0308	2	3	16.9231	100													1									1
P14927		Single Protein	Cytochrome b-c1 complex subunit 7 (QCR7_HUMAN)	13.522	2	4	25.2252	100																																1			1
P53801		Single Protein	Pituitary tumor-transforming gene 1 protein-interacting protein (PTTG_HUMAN)	20.3102	2	152	16.6667	80.5556		2			1	1	1	1					2	1	1	2		2				2		2	1	2	2	2	2	2	2	2	2	2	2			2	2	2	1
O15247		Single Protein	Chloride intracellular channel protein 2 (CLIC2_HUMAN)	28.3384	2	54	10.5263	100															1		1																	1
P01034		Single Protein	Cystatin-C (CYTC_HUMAN)	15.7891	2	34	21.2329	100	2	1	1		1	1	1	1	1		1	1				1	1		1	1	1	1	1	1									1	1	1	1	1	1		1
P54725		Single Protein	UV excision repair protein RAD23 homolog A (RD23A_HUMAN)	39.5846	2	36	10.4683	64.7383																2																	1	1
P31949		Single Protein	Protein S100-A11 (S10AB_HUMAN)	11.7328	2	19	23.8095	70.4762						1		1		1	1						1			2						1				1				1	1		1				1
P53007		Single Protein	Tricarboxylate transport protein, mitochondrial (TXTP_HUMAN)	33.991	2	22	7.71704	88.746																1												2	2	2		2			2	1
Q15369		Single Protein	Elongin-C (ELOC_HUMAN)	12.465	2	26	30.3571	100		1											1					1				1		1		1	1	1		1		1			1					1	1
P04085		Single Protein	Platelet-derived growth factor subunit A (PDGFA_HUMAN)	24.0278	2	22	9.00474	100		1											1			2						2		1			1	1	2			1			1					1
P08637		Single Protein	Low affinity immunoglobulin gamma Fc region receptor III-A (FCG3A_HUMAN)	29.0707	2	23	9.05512	63.3858																				1	1					1				1			1
Q9UHV9		Single Protein	Prefoldin subunit 2 (PFD2_HUMAN)	16.6376	2	22	16.8831	100		1									1		2		1			1				1						1	1	1		1				1		1		1
Q3ZCQ8		Single Protein	Mitochondrial import inner membrane translocase subunit TIM50 (TIM50_HUMAN)	39.6215	2	17	7.64873	65.1558																						1						1		2		1			1
O14561		Single Protein	Acyl carrier protein, mitochondrial (ACPM_HUMAN)	17.406	2	14	18.5897	80.1282																														2	1	1		1
Q3SXM5		Single Protein	Inactive hydroxysteroid dehydrogenase-like protein 1 (HSDL1_HUMAN)	36.9781	2	15	10.9091	90.6061																											1		1	2		1	1		1					1
Q7Z2K6		Single Protein	Endoplasmic reticulum metallopeptidase 1 (ERMP1_HUMAN)	100.167	2	4	2.76549	59.4027																																			1
Q9H0U3		Single Protein	Magnesium transporter protein 1 (MAGT1_HUMAN)	38.0114	2	15	5.97015	75.2239													1									1		1											2
P51970		Single Protein	NADH dehydrogenase [ubiquinone] 1 alpha subcomplex subunit 8 (NDUA8_HUMAN)	20.0921	2	12	16.8605	80.2326																		1				1										1
Q9HB71		Single Protein	Calcyclin-binding protein (CYBP_HUMAN)	26.1936	2	6	15.7895	100																													1											1
Q96IJ6		Single Protein	Mannose-1-phosphate guanyltransferase alpha (GMPPA_HUMAN)	46.2621	2	6	6.90476	65.2381																		1								1		1										1
O75431		Single Protein	Metaxin-2 (MTX2_HUMAN)	29.7441	2	3	19.0114	87.8327																														1
P16083		Single Protein	Ribosyldihydronicotinamide dehydrogenase [quinone] (NQO2_HUMAN)	25.902	2	7	12.5541	100																1		1														1
P36969		Single Protein	Phospholipid hydroperoxide glutathione peroxidase (GPX4_HUMAN)	22.161	2	8	12.6904	100																											2											1
Q16774		Single Protein	Guanylate kinase (KGUA_HUMAN)	21.7122	2	4	16.7513	100		1																1										2
Q86Y82		Single Protein	Syntaxin-12 (STX12_HUMAN)	31.6223	2	8	11.5942	87.6812													1											1								2			1
Q96A32		Single Protein	Myosin regulatory light chain 2, skeletal muscle isoform (MLRS_HUMAN)	19.0024	2	2	18.3432	100																															2
P11597		Single Protein	Cholesteryl ester transfer protein (CETP_HUMAN)	54.7212	2	6	5.67951	72.6166						1		1		1													1
P18065		Single Protein	Insulin-like growth factor-binding protein 2 (IBP2_HUMAN)	34.7912	2	5	7.69231	77.2308																										2													1
Q99653		Single Protein	Calcineurin B homologous protein 1 (CHP1_HUMAN)	22.4423	2	6	17.4359	100																																			2
Q9Y487		Single Protein	V-type proton ATPase 116 kDa subunit a isoform 2 (VPP2_HUMAN)	98.0183	2	3	2.92056	86.0981																																			1
P08236		Single Protein	Beta-glucuronidase (BGLR_HUMAN)	74.6847	2	5	5.22273	59.2934
Q7L9L4	Q9H8S9	Related Proteins	MOB kinase activator 1B (MOB1B_HUMAN)	25.0746	2	53	15.2778	76.8519		1			1	1		1			1		1	1		1	1	1		1		1		1		1	1	2	1	1	1	2	1		2	2		1	1	1
Q7Z6P3		Single Protein	Ras-related protein Rab-44 (RAB44_HUMAN)	77.5906	2	62	3.18119	69.018																		2
P07919		Single Protein	Cytochrome b-c1 complex subunit 6, mitochondrial (QCR6_HUMAN)	10.7319	2	46	29.6703	100		2											1			1		1				2		1		1		2		1		2			2					1
A0A0B4J1U3		Single Protein	Immunoglobulin lambda variable 1-36 (LV136_HUMAN)	12.47	2	45	26.4957	44.4444			2	1		2				2	2	2	1	2	2	2	2								2	1		1	1				2					1	2
O60262		Single Protein	Guanine nucleotide-binding protein G(I)/G(S)/G(O) subunit gamma-7 (GBG7_HUMAN)	7.51696	2	19	35.2941	100		1											1													1	2	1	1			1			2				1	1
P14174		Single Protein	Macrophage migration inhibitory factor (MIF_HUMAN)	12.4682	2	38	27.8261	52.1739		2									1		2	1	2			1				2		1			1	1	2	1		2	1		2			1	1	1
B2RUZ4		Single Protein	Small integral membrane protein 1 (SMIM1_HUMAN)	8.74344	2	29	35.8974	100	1	1			1	1		1				1		1			1	1	1	1	1	1		1						2							1				1
O00217		Single Protein	NADH dehydrogenase [ubiquinone] iron-sulfur protein 8, mitochondrial (NDUS8_HUMAN)	23.6896	2	30	9.52381	82.8571		1														1		1				1		1		1		1	1	2	1	1			1				1	1
Q9NX14		Single Protein	NADH dehydrogenase [ubiquinone] 1 beta subcomplex subunit 11, mitochondrial (NDUBB_HUMAN)	17.3057	2	25	22.2222	100		1					1						1	1	1	1		1				1					1	1		1		1	1	2	2					1
O95865		Single Protein	N(G),N(G)-dimethylarginine dimethylaminohydrolase 2 (DDAH2_HUMAN)	29.6255	2	26	11.9298	71.5789		1				1	1						1					1														2						1	1	1
Q13410		Single Protein	Butyrophilin subfamily 1 member A1 (BT1A1_HUMAN)	58.923	2	11	3.9924	84.0304	1	1				1			1	1			1	1	1					1	1		1													1	1
P30536		Single Protein	Translocator protein (TSPO_HUMAN)	18.8156	2	15	18.3432	59.1716		1														1						1						1		1		1	1		1					1
P47900		Single Protein	P2Y purinoceptor 1 (P2RY1_HUMAN)	42.0439	2	15	8.31099	71.0456		1																								1			1			2	1		2
Q9BRF8		Single Protein	Serine/threonine-protein phosphatase CPPED1 (CPPED_HUMAN)	35.5259	2	12	7.00637	100						1							1			1	1					1		1			1								1
P00746		Single Protein	Complement factor D (CFAD_HUMAN)	27.0159	2	12	18.9723	82.2134
O00303		Single Protein	Eukaryotic translation initiation factor 3 subunit F (EIF3F_HUMAN)	37.5402	2	4	10.084	64.986		1														1						1	1							1
O43324		Single Protein	Eukaryotic translation elongation factor 1 epsilon-1 (MCA3_HUMAN)	19.7983	2	8	12.069	100													1														1					1			1
Q9UI09		Single Protein	NADH dehydrogenase [ubiquinone] 1 alpha subcomplex subunit 12 (NDUAC_HUMAN)	17.1036	2	7	17.2414	100																		1												1		1			2
P06865		Single Protein	Beta-hexosaminidase subunit alpha (HEXA_HUMAN)	60.6643	2	5	5.67108	70.8885																																1								1
O75380		Single Protein	NADH dehydrogenase [ubiquinone] iron-sulfur protein 6, mitochondrial (NDUS6_HUMAN)	13.7028	2	3	27.4194	100																													1			1
Q9NZT1		Single Protein	Calmodulin-like protein 5 (CALL5_HUMAN)	15.8828	2	2	17.1233	100																																					1
Q08257		Single Protein	Quinone oxidoreductase (QOR_HUMAN)	35.1845	2	2	7.59878	90.5775																														1
P0CG29	P0CG30	Related Proteins	Glutathione S-transferase theta-2 (GST2_HUMAN)	27.4886	2	2	11.0656	83.6066														1																					1
P20039	Q30134	Related Proteins	HLA class II histocompatibility antigen, DRB1-11 beta chain (2B1B_HUMAN)	30.141	2	3	13.1579	100
P15090		Single Protein	Fatty acid-binding protein, adipocyte (FABP4_HUMAN)	14.7095	2	2	15.9091	100																					1
P61077	P62837	Related Proteins	Ubiquitin-conjugating enzyme E2 D3 (UB2D3_HUMAN)	16.6764	2	63	23.8095	65.3061						1					1				2	2	1	1				1		1		1	2	2	2	1		1		1	2	1			1	1	1
Q8N0U8		Single Protein	Vitamin K epoxide reductase complex subunit 1-like protein 1 (VKORL_HUMAN)	19.8227	2	41	11.9318	67.6136		1					1						1	1	1	1		1				1		1			1	1	1	1	1	2	2	1	2				1	2	1
Q14761		Single Protein	Protein tyrosine phosphatase receptor type C-associated protein (PTCA_HUMAN)	21.1835	2	21	9.70874	33.4951					1	1		1		2	1		1							2	2				1	1											1		1
Q86YN1		Single Protein	Dolichyldiphosphatase 1 (DOPP1_HUMAN)	27.0132	2	32	12.605	61.3445		1									1			1	1	1		1				1		2			1	2	2	1	1	1	1	1	1				1
Q70IA8		Single Protein	MOB kinase activator 3C (MOB3C_HUMAN)	25.606	2	13	14.8148	100				1									1															1				2			1
O95989		Single Protein	Diphosphoinositol polyphosphate phosphohydrolase 1 (NUDT3_HUMAN)	19.4587	2	12	13.9535	100		1				1								1				1										1	1						1					2
Q15041		Single Protein	ADP-ribosylation factor-like protein 6-interacting protein 1 (AR6P1_HUMAN)	23.3474	2	15	18.7192	52.7094					1		1				1							1												1		1			1
Q15120		Single Protein	[Pyruvate dehydrogenase (acetyl-transferring)] kinase isozyme 3, mitochondrial (PDK3_HUMAN)	46.9091	2	4	9.35961	91.3793																														1		1
P17568		Single Protein	NADH dehydrogenase [ubiquinone] 1 beta subcomplex subunit 7 (NDUB7_HUMAN)	16.3913	2	14	18.2482	100																1													1			2	1		1
Q99627		Single Protein	COP9 signalosome complex subunit 8 (CSN8_HUMAN)	23.211	2	10	19.1388	81.3397														1										1				1		1					1			1		1
Q99757		Single Protein	Thioredoxin, mitochondrial (THIOM_HUMAN)	18.3716	2	12	21.0843	100																						1						1		2		2	1
Q86VU5		Single Protein	Catechol O-methyltransferase domain-containing protein 1 (CMTD1_HUMAN)	28.7904	2	12	16.4122	100																		1										1		1		2			2
Q9NXL6		Single Protein	SID1 transmembrane family member 1 (SIDT1_HUMAN)	93.7777	2	9	4.474	53.4462																												1				1
O95563		Single Protein	Mitochondrial pyruvate carrier 2 (MPC2_HUMAN)	14.2696	2	7	17.3228	100																						1						1		2
P02741		Single Protein	C-reactive protein (CRP_HUMAN)	25.0227	2	5	12.0536	50									1																					1										1	2
E9PAV3	Q13765	Related Proteins	Nascent polypeptide-associated complex subunit alpha, muscle-specific form (NACAM_HUMAN)	205.295	2	4	1.34745	70.9336																						1
P60033		Single Protein	CD81 antigen (CD81_HUMAN)	25.7921	2	5	16.5254	66.1017																										1	1
P24158		Single Protein	Myeloblastin (PRTN3_HUMAN)	27.7893	2	4	8.20312	57.0312											1									1																	1
Q8NBQ5		Single Protein	Estradiol 17-beta-dehydrogenase 11 (DHB11_HUMAN)	32.9147	2	4	11.3333	89.6667																		1																	1
A0A0B4J1Y8		Single Protein	Immunoglobulin lambda variable 9-49 (LV949_HUMAN)	13.0155	2	3	13.8211	59.3496																										1	1
P12829		Single Protein	Myosin light chain 4 (MYL4_HUMAN)	21.5509	2	2	14.7208	100																1														1
Q9H9H4		Single Protein	Vacuolar protein sorting-associated protein 37B (VP37B_HUMAN)	31.2875	2	4	15.0877	100													1																											1
O43617		Single Protein	Trafficking protein particle complex subunit 3 (TPPC3_HUMAN)	20.2611	2	4	10.5556	71.1111																		1																	1
Q9H3K6		Single Protein	BolA-like protein 2 (BOLA2_HUMAN)	10.1102	2	2	29.0698	100
P30049		Single Protein	ATP synthase subunit delta, mitochondrial (ATPD_HUMAN)	17.4792	2	59	13.6905	33.9286					2	1	1				1		2	1	2	1		1				2		2	1	2	2	2	1	2	1	2	2	1	1	2				1
P18577	Q02161	Related Proteins	Blood group Rh(CE) polypeptide (RHCE_HUMAN)	45.5303	2	57	4.07674	55.8753		2	2		2	2	2	2		2	2	2	2	2	2	2	2			2	2	2	2	2	1				1
Q96IX5		Single Protein	Up-regulated during skeletal muscle growth protein 5 (USMG5_HUMAN)	6.45337	2	38	27.5862	100		1														1		1				2		1			2	2	2	1		2		1	2
P15954		Single Protein	Cytochrome c oxidase subunit 7C, mitochondrial (COX7C_HUMAN)	7.24082	2	34	41.2698	100		1																1				2						1	1	2		2			2					1
O15258		Single Protein	Protein RER1 (RER1_HUMAN)	22.9429	2	13	15.3061	81.6327													1	1		1											1	1	1		1	1	1	1	1					1
Q9UHA4		Single Protein	Ragulator complex protein LAMTOR3 (LTOR3_HUMAN)	13.6143	2	19	30.6452	100													1	1		1						1		1			1		1			1			2						1
Q5XKP0		Single Protein	MICOS complex subunit MIC13 (MIC13_HUMAN)	13.0788	2	18	35.5932	72.8814																		1										1				1			1
Q9NP97		Single Protein	Dynein light chain roadblock-type 1 (DLRB1_HUMAN)	10.9147	2	13	26.0417	100
P01705		Single Protein	Immunoglobulin lambda variable 2-23 (LV223_HUMAN)	11.8857	2	16	18.5841	45.1327				1					1	1									1	1					1		1							1			1				1
Q14CN4	Q3SY84, Q7RTS7, Q86Y46	Related Proteins	Keratin, type II cytoskeletal 72 (K2C72_HUMAN)	55.8424	2	14	4.10959	92.3679																															1										2
P63151	Q66LE6	Related Proteins	Serine/threonine-protein phosphatase 2A 55 kDa regulatory subunit B alpha isoform (2ABA_HUMAN)	51.6595	2	13	5.59284	91.4989													1	1		1						1				1	1								1				1
A0A087WSX0		Single Protein	Immunoglobulin lambda variable 5-45 (LV545_HUMAN)	13.1534	2	11	21.1382	30.8943	2																														1						1
O14880		Single Protein	Microsomal glutathione S-transferase 3 (MGST3_HUMAN)	16.5056	2	11	24.3421	100														1										1					1		1	1		1	1
O75223		Single Protein	Gamma-glutamylcyclotransferase (GGCT_HUMAN)	20.9943	2	10	19.6809	100		1																1				1					1					1			1
P23919		Single Protein	Thymidylate kinase (KTHY_HUMAN)	23.8045	2	9	9.43396	100		1																														1			1					1
P82909		Single Protein	28S ribosomal protein S36, mitochondrial (RT36_HUMAN)	11.459	2	7	29.1262	100		1																												1	1	1			2
P43119		Single Protein	Prostacyclin receptor (PI2R_HUMAN)	40.9289	2	6	9.84456	54.9223																																	1
P32189	Q14409, Q14410	Related Proteins	Glycerol kinase (GLPK_HUMAN)	61.2051	2	5	7.15564	72.093																														1		1
Q9UMX5		Single Protein	Neudesin (NENF_HUMAN)	18.8448	2	4	14.5349	100																1		1						2
Q8N9N7		Single Protein	Leucine-rich repeat-containing protein 57 (LRC57_HUMAN)	26.7373	2	3	10.0418	85.7741																								1			1					1
Q9UNL2		Single Protein	Translocon-associated protein subunit gamma (SSRG_HUMAN)	21.0672	2	2	7.56757	82.1622																																			1
A0A0A0MT89		Single Protein	Immunoglobulin kappa joining 1 (KJ01_HUMAN)	1.50274	2	67	92.3077	100	1	1	2	1	2			1	2	1	1	1	1	1	1	1	1		1	2	2	1	1	1	2	1	1	1	1				1	1		1	1	1	1	1	1
Q9P2X0		Single Protein	Dolichol-phosphate mannosyltransferase subunit 3 (DPM3_HUMAN)	10.0872	2	27	23.913	38.0435		1											1	1	1	1		1				1		2		1		1	1			1	1		1					1
P0C0S5	Q71UI9	Related Proteins	Histone H2A,Z (H2AZ_HUMAN)	13.5446	2	17	29.6875	100
Q9H4I9		Single Protein	Essential MCU regulator, mitochondrial (EMRE_HUMAN)	11.4341	2	17	35.514	100																												1	1	2		1	1		1					1
Q8N257	P06899, P23527, P33778, Q16778, Q6DN03, Q6DRA6	Related Proteins	Histone H2B type 3-B (H2B3B_HUMAN)	13.8995	2	9	7.93651	100																								2											2
O43678		Single Protein	NADH dehydrogenase [ubiquinone] 1 alpha subcomplex subunit 2 (NDUA2_HUMAN)	10.9148	2	5	30.303	100																														1		1
P0C7H8	Q9BYR9, Q9BYT5, Q9BYU5	Related Proteins	Keratin-associated protein 2-3 (KRA23_HUMAN)	13.4695	2	5	7.8125	49.2188																							2
P60985		Single Protein	Keratinocyte differentiation-associated protein (KTDAP_HUMAN)	11.0429	2	3	16.1616	48.4848										1																											2
Q96HY6		Single Protein	DDRGK domain-containing protein 1 (DDRGK_HUMAN)	35.5895	2	2	9.87261	79.2994																						1						1
Q8WZ42		Single Protein	Titin (TITIN_HUMAN)	3813.65	2	57	0.069869	91.3246	1	1	1	1		1	1		1		1			1	1		1	2	2		1	1	2	1		2	2	1	1			2	1			1		2	1	2	1
P20929		Single Protein	Nebulin (NEBU_HUMAN)	772.428	2	22	0.539811	100	2	1	2		1	1	1	1	2		1	1	2	1	1	1	1	1	1	1	1	2	1	2		1	1	1	1	1			1				2	2	1		2
Q14587		Single Protein	Zinc finger protein 268 (ZN268_HUMAN)	108.303	2	36	1.05597	100	1	2	1	2	2	2	1	2	2	2	2	1	2	1		1	2	2		2	2	2		1	2	2		2	1	2			1	1	2		2	2	1
O15021		Single Protein	Microtubule-associated serine/threonine-protein kinase 4 (MAST4_HUMAN)	283.922	2	2	0.953107	83.0347	2	1	2	1	1	2	2	1	2	2	2	2	1	1	1	1		1	2	2	2	2	2	2	2	2	1	2	1		1	1	2	2	1	2	2	1	2	1	1
Q9UBF2		Single Protein	Coatomer subunit gamma-2 (COPG2_HUMAN)	97.5596	2	43	3.32951	92.1929		2				1	1				1		2	1	1	1		1				1		1		1		1	1	1		1	1			1					1
								Sum across all proteins	5361	10639	5566	5676	7729	8152	7388	6542	4771	6123	8775	6442	11043	9557	8602	9866	6542	11342	6729	7097	6360	11274	6159	10521	6293	9897	11585	11653	10634	9451	8929	12038	9349	9137	11798	8165	5494	8752	9686	11011	9262
[truncated: 164 more columns]
