# Supplementary material for: Extracellular vesicles in patients in the acute phase of psychosis and after clinical improvement: an explorative study
Source: PeerJ. 2020 Aug 26;8:e9714. doi: 10.7717/peerj.9714 (PMC7501784; doi:10.7717/peerj.9714)
Supplement: Table S2A — Over-represented GO terms in the presently identified EV-proteome (all proteins identified in all samples combined) compared to the entire human proteome for Biological process and Cellular compartment GO categories. The table provide number of proteins defined in the GO-term for the reference proteome and our EV proteome, respectively, the expected number of proteins for the EV proteome based on relative representation in the reference proteome and size of the EV-proteome, the difference from the expected number given as fold-enrichment, and the p-value from the Fisher’s exact test and FDR-adjusted values for the fold enrichment. [file peerj-08-9714-s002.xlsx]

## Sheet: All
Table S2A: Over-represented GO terms in the presently identified EV-proteome (all proteins identified in all samples combined) compared to the entire human proteome for Biological process and Cellular compartment GO categories. The table provide number of proteins defined in the GO-term for the reference proteome and our EV proteome, respectively, the expected number of proteins for the EV proteo…
Analysis Type:	PANTHER Overrepresentation Test (Released 20200407)
Annotation Version and Release Date:	GO Ontology database Released 2020-02-21
Analyzed List:	Complete EV proteome from Tunset et al. (Homo sapiens)
Reference List:	Homo sapiens (all genes in database)
Test Type:	FISHER
Correction:	FDR
GO biological process complete	Homo sapiens - REFLIST (20996)	Complete EV proteome (2286)	Complete EV proteome (expected)	Complete EV proteome (over/under)	Complete EV proteome (fold Enrichment)	Complete EV proteome (raw P-value)	Complete EV proteome (FDR)
vesicle-mediated transport (GO:0016192)	1939	654	168.88	+	3.87	1.05e-185	1.67e-181
transport (GO:0006810)	4542	950	395.58	+	2.4	1.1e-160	8.72e-157
establishment of localization (GO:0051234)	4672	964	406.9	+	2.37	2.31e-160	1.23e-156
localization (GO:0051179)	5778	1057	503.23	+	2.1	8.36e-148	3.33e-144
leukocyte mediated immunity (GO:0002443)	760	366	66.19	+	5.53	1.4e-133	4.44e-130
immune effector process (GO:0002252)	1079	418	93.97	+	4.45	1.14e-127	3.04e-124
exocytosis (GO:0006887)	785	355	68.37	+	5.19	8.92e-123	2.03e-119
regulated exocytosis (GO:0045055)	696	336	60.62	+	5.54	3.95e-122	7.86e-119
immune system process (GO:0002376)	2769	642	241.16	+	2.66	1.61e-112	2.84e-109
secretion by cell (GO:0032940)	999	377	87.01	+	4.33	3.38e-111	5.38e-108
export from cell (GO:0140352)	1046	383	91.1	+	4.2	8.53e-110	1.23e-106
secretion (GO:0046903)	1116	390	97.2	+	4.01	9.13e-107	1.21e-103
response to stimulus (GO:0050896)	8544	1201	744.13	+	1.61	3.84e-95	4.7e-92
immune response (GO:0006955)	1870	481	162.87	+	2.95	3.73e-93	4.24e-90
neutrophil activation involved in immune response (GO:0002283)	486	242	42.33	+	5.72	1.08e-88	1.15e-85
neutrophil degranulation (GO:0043312)	482	241	41.98	+	5.74	1.34e-88	1.33e-85
neutrophil mediated immunity (GO:0002446)	493	243	42.94	+	5.66	2.32e-88	2.17e-85
leukocyte degranulation (GO:0043299)	504	245	43.9	+	5.58	3.88e-88	3.43e-85
myeloid leukocyte mediated immunity (GO:0002444)	514	247	44.77	+	5.52	4.59e-88	3.65e-85
neutrophil activation (GO:0042119)	495	243	43.11	+	5.64	4.45e-88	3.72e-85
cell activation (GO:0001775)	1064	348	92.67	+	3.76	7.79e-88	5.9e-85
granulocyte activation (GO:0036230)	500	243	43.55	+	5.58	2.24e-87	1.62e-84
myeloid cell activation involved in immune response (GO:0002275)	518	246	45.11	+	5.45	7.35e-87	5.09e-84
cellular process (GO:0009987)	14623	1634	1273.58	+	1.28	2.44e-86	1.62e-83
myeloid leukocyte activation (GO:0002274)	582	253	50.69	+	4.99	5.32e-83	3.39e-80
cell activation involved in immune response (GO:0002263)	622	256	54.17	+	4.73	5.1e-80	3.12e-77
leukocyte activation involved in immune response (GO:0002366)	618	255	53.82	+	4.74	7.04e-80	4.15e-77
Unclassified (UNCLASSIFIED)	3057	36	266.25	-	0.14	2.94e-73	1.61e-70
biological_process (GO:0008150)	17794	1780	1549.75	+	1.15	2.94e-73	1.67e-70
activation of immune response (GO:0002253)	519	223	45.2	+	4.93	4.16e-72	2.21e-69
leukocyte activation (GO:0045321)	917	291	79.87	+	3.64	3.91e-70	2.01e-67
positive regulation of immune response (GO:0050778)	744	260	64.8	+	4.01	2.81e-69	1.4e-66
regulation of immune response (GO:0050776)	1031	306	89.79	+	3.41	2.48e-68	1.2e-65
positive regulation of immune system process (GO:0002684)	1082	313	94.24	+	3.32	8.33e-68	3.9e-65
response to stress (GO:0006950)	3620	640	315.28	+	2.03	1.91e-67	8.71e-65
regulation of immune system process (GO:0002682)	1608	384	140.05	+	2.74	8.7e-65	3.85e-62
regulation of biological quality (GO:0065008)	4112	683	358.13	+	1.91	3e-63	1.29e-60
membrane organization (GO:0061024)	857	263	74.64	+	3.52	1.2e-60	5.02e-58
phagocytosis (GO:0006909)	325	159	28.31	+	5.62	5.1e-57	2.08e-54
immune response-activating signal transduction (GO:0002757)	448	183	39.02	+	4.69	2.56e-56	9.95e-54
immune response-activating cell surface receptor signaling pathway (GO:0002429)	448	183	39.02	+	4.69	2.56e-56	1.02e-53
positive regulation of response to stimulus (GO:0048584)	2453	473	213.64	+	2.21	3.05e-56	1.16e-53
complement activation (GO:0006956)	176	122	15.33	+	7.96	7.78e-56	2.88e-53
cellular component organization (GO:0016043)	5581	813	486.07	+	1.67	1.35e-55	4.87e-53
immune response-regulating cell surface receptor signaling pathway (GO:0002768)	483	187	42.07	+	4.45	9.73e-55	3.44e-52
Fc receptor signaling pathway (GO:0038093)	240	136	20.9	+	6.51	1.84e-54	6.37e-52
immune response-regulating signaling pathway (GO:0002764)	486	187	42.33	+	4.42	2.06e-54	6.97e-52
positive regulation of biological process (GO:0048518)	6249	866	544.25	+	1.59	1.5e-51	4.98e-49
endocytosis (GO:0006897)	547	193	47.64	+	4.05	1.65e-51	5.35e-49
complement activation, classical pathway (GO:0006958)	161	111	14.02	+	7.92	1.1e-50	3.51e-48
humoral immune response mediated by circulating immunoglobulin (GO:0002455)	166	112	14.46	+	7.75	1.87e-50	5.83e-48
cellular component organization or biogenesis (GO:0071840)	5772	814	502.71	+	1.62	5.24e-50	1.6e-47
regulation of response to stimulus (GO:0048583)	4329	665	377.03	+	1.76	1.58e-49	4.74e-47
platelet degranulation (GO:0002576)	128	100	11.15	+	8.97	3.25e-49	9.58e-47
interspecies interaction between organisms (GO:0044419)	1997	397	173.93	+	2.28	4.9e-49	1.42e-46
regulation of complement activation (GO:0030449)	117	96	10.19	+	9.42	1.41e-48	4.02e-46
lymphocyte mediated immunity (GO:0002449)	262	131	22.82	+	5.74	8.19e-48	2.29e-45
B cell mediated immunity (GO:0019724)	207	118	18.03	+	6.55	1.64e-47	4.51e-45
immunoglobulin mediated immune response (GO:0016064)	204	117	17.77	+	6.59	2.58e-47	6.96e-45
regulation of humoral immune response (GO:0002920)	136	99	11.84	+	8.36	8.64e-47	2.29e-44
humoral immune response (GO:0006959)	371	149	32.31	+	4.61	4.16e-45	1.08e-42
adaptive immune response based on somatic recombination of immune receptors built from immunoglobulin superfamily domains (GO:0002460)	270	128	23.52	+	5.44	8.54e-45	2.19e-42
regulation of localization (GO:0032879)	2816	483	245.26	+	1.97	1.62e-44	4.1e-42
cellular localization (GO:0051641)	2422	434	210.94	+	2.06	1.27e-43	3.16e-41
Fc receptor mediated stimulatory signaling pathway (GO:0002431)	137	94	11.93	+	7.88	6.4e-43	1.57e-40
Fc-gamma receptor signaling pathway involved in phagocytosis (GO:0038096)	135	93	11.76	+	7.91	1.41e-42	3.34e-40
immune response-regulating cell surface receptor signaling pathway involved in phagocytosis (GO:0002433)	135	93	11.76	+	7.91	1.41e-42	3.39e-40
Fc-gamma receptor signaling pathway (GO:0038094)	139	94	12.11	+	7.76	1.54e-42	3.6e-40
wound healing (GO:0042060)	483	163	42.07	+	3.87	1.88e-41	4.27e-39
Fc-epsilon receptor signaling pathway (GO:0038095)	173	101	15.07	+	6.7	1.86e-41	4.28e-39
hemostasis (GO:0007599)	297	128	25.87	+	4.95	2.4e-41	5.39e-39
blood coagulation (GO:0007596)	292	126	25.43	+	4.95	9.42e-41	2.08e-38
coagulation (GO:0050817)	294	126	25.61	+	4.92	1.65e-40	3.59e-38
regulation of body fluid levels (GO:0050878)	495	163	43.11	+	3.78	2.33e-40	5.02e-38
cellular response to stimulus (GO:0051716)	6783	877	590.76	+	1.48	2.56e-40	5.43e-38
regulation of immune effector process (GO:0002697)	473	158	41.2	+	3.84	9.65e-40	2.02e-37
organonitrogen compound metabolic process (GO:1901564)	5299	729	461.51	+	1.58	3.35e-39	6.92e-37
macromolecule localization (GO:0033036)	2538	434	221.04	+	1.96	3.47e-39	7.08e-37
response to wounding (GO:0009611)	576	174	50.17	+	3.47	5.1e-39	1.03e-36
phosphorus metabolic process (GO:0006793)	2170	388	188.99	+	2.05	2.68e-38	5.34e-36
receptor-mediated endocytosis (GO:0006898)	239	111	20.82	+	5.33	2.73e-38	5.37e-36
phosphate-containing compound metabolic process (GO:0006796)	2143	385	186.64	+	2.06	2.92e-38	5.66e-36
small molecule metabolic process (GO:0044281)	1717	331	149.54	+	2.21	8.22e-38	1.58e-35
response to organic substance (GO:0010033)	3025	485	263.46	+	1.84	9.41e-38	1.78e-35
intracellular transport (GO:0046907)	1536	308	133.78	+	2.3	1.1e-37	2.05e-35
cellular response to chemical stimulus (GO:0070887)	2956	476	257.45	+	1.85	1.99e-37	3.68e-35
response to chemical (GO:0042221)	4501	638	392.01	+	1.63	1.74e-36	3.17e-34
protein localization (GO:0008104)	2201	386	191.69	+	2.01	2.36e-36	4.26e-34
regulation of cellular component organization (GO:0051128)	2518	420	219.3	+	1.92	1.6e-35	2.87e-33
metabolic process (GO:0008152)	8414	1006	732.81	+	1.37	4.19e-35	7.41e-33
adaptive immune response (GO:0002250)	614	171	53.48	+	3.2	1.16e-34	2.03e-32
cellular component assembly (GO:0022607)	2320	394	202.06	+	1.95	2.01e-34	3.47e-32
regulation of transport (GO:0051049)	1891	342	164.7	+	2.08	3.29e-34	5.64e-32
antigen receptor-mediated signaling pathway (GO:0050851)	296	115	25.78	+	4.46	7.12e-34	1.2e-31
generation of precursor metabolites and energy (GO:0006091)	414	136	36.06	+	3.77	1.21e-33	2.02e-31
oxidation-reduction process (GO:0055114)	963	220	83.87	+	2.62	1.73e-33	2.86e-31
biological regulation (GO:0065007)	12491	1341	1087.89	+	1.23	5.86e-33	9.62e-31
response to external stimulus (GO:0009605)	2472	405	215.3	+	1.88	1.61e-32	2.61e-30
leukocyte migration (GO:0050900)	373	126	32.49	+	3.88	3.54e-32	5.7e-30
organelle organization (GO:0006996)	3455	511	300.91	+	1.7	8.52e-32	1.36e-29
cell surface receptor signaling pathway (GO:0007166)	2480	403	215.99	+	1.87	1.14e-31	1.79e-29
symbiotic process (GO:0044403)	884	204	76.99	+	2.65	1.8e-31	2.8e-29
Golgi vesicle transport (GO:0048193)	396	128	34.49	+	3.71	3.83e-31	5.92e-29
establishment of protein localization (GO:0045184)	1617	299	140.83	+	2.12	4.27e-31	6.54e-29
positive regulation of cellular process (GO:0048522)	5520	717	480.76	+	1.49	1.02e-30	1.55e-28
antigen processing and presentation (GO:0019882)	224	95	19.51	+	4.87	1.77e-30	2.66e-28
movement of cell or subcellular component (GO:0006928)	1555	288	135.43	+	2.13	4.89e-30	7.28e-28
regulation of biological process (GO:0050789)	11795	1272	1027.28	+	1.24	1.02e-29	1.5e-27
cellular protein localization (GO:0034613)	1636	297	142.49	+	2.08	1.11e-29	1.63e-27
signal transduction (GO:0007165)	5134	675	447.14	+	1.51	1.16e-29	1.67e-27
catabolic process (GO:0009056)	2078	350	180.98	+	1.93	1.18e-29	1.69e-27
organic substance transport (GO:0071702)	2220	366	193.35	+	1.89	1.35e-29	1.92e-27
cellular macromolecule localization (GO:0070727)	1644	297	143.18	+	2.07	2.39e-29	3.37e-27
cell communication (GO:0007154)	5595	718	487.29	+	1.47	3.01e-29	4.21e-27
regulation of catalytic activity (GO:0050790)	2385	383	207.72	+	1.84	4.82e-29	6.67e-27
protein transport (GO:0015031)	1525	281	132.82	+	2.12	5.94e-29	8.15e-27
regulation of vesicle-mediated transport (GO:0060627)	554	149	48.25	+	3.09	6.78e-29	9.23e-27
peptide transport (GO:0015833)	1556	284	135.52	+	2.1	1.1e-28	1.49e-26
antigen processing and presentation of exogenous peptide antigen (GO:0002478)	176	82	15.33	+	5.35	1.25e-28	1.68e-26
positive regulation of transport (GO:0051050)	1013	214	88.23	+	2.43	1.42e-28	1.89e-26
cellular component biogenesis (GO:0044085)	2551	400	222.18	+	1.8	1.9e-28	2.49e-26
cellular metabolic process (GO:0044237)	7664	909	667.49	+	1.36	2.15e-28	2.8e-26
signaling (GO:0023052)	5491	704	478.23	+	1.47	2.37e-28	3.06e-26
response to other organism (GO:0051707)	1347	257	117.32	+	2.19	2.41e-28	3.09e-26
antigen processing and presentation of exogenous antigen (GO:0019884)	183	83	15.94	+	5.21	2.46e-28	3.14e-26
carboxylic acid metabolic process (GO:0019752)	879	195	76.56	+	2.55	2.71e-28	3.42e-26
response to external biotic stimulus (GO:0043207)	1349	257	117.49	+	2.19	2.75e-28	3.44e-26
positive regulation of cellular component organization (GO:0051130)	1240	243	108	+	2.25	3.24e-28	4e-26
response to biotic stimulus (GO:0009607)	1381	261	120.28	+	2.17	3.22e-28	4.01e-26
antigen processing and presentation of peptide antigen (GO:0048002)	195	85	16.98	+	5	4.85e-28	5.93e-26
cellular catabolic process (GO:0044248)	1805	312	157.2	+	1.98	5.84e-28	7.1e-26
platelet activation (GO:0030168)	136	72	11.84	+	6.08	6.98e-28	8.42e-26
defense response (GO:0006952)	1360	257	118.45	+	2.17	7.72e-28	9.24e-26
amide transport (GO:0042886)	1590	285	138.48	+	2.06	1.45e-27	1.72e-25
cell migration (GO:0016477)	949	203	82.65	+	2.46	1.5e-27	1.76e-25
locomotion (GO:0040011)	1306	249	113.74	+	2.19	2e-27	2.34e-25
organic acid metabolic process (GO:0006082)	992	208	86.4	+	2.41	2.76e-27	3.2e-25
oxoacid metabolic process (GO:0043436)	971	205	84.57	+	2.42	2.91e-27	3.36e-25
nitrogen compound transport (GO:0071705)	1860	315	162	+	1.94	6.93e-27	7.94e-25
actin cytoskeleton organization (GO:0030036)	513	138	44.68	+	3.09	8.14e-27	9.25e-25
actin filament-based process (GO:0030029)	586	148	51.04	+	2.9	2.58e-26	2.91e-24
membrane invagination (GO:0010324)	144	71	12.54	+	5.66	4.36e-26	4.88e-24
regulation of cell activation (GO:0050865)	645	156	56.18	+	2.78	5.66e-26	6.3e-24
positive regulation of cell activation (GO:0050867)	424	122	36.93	+	3.3	6.17e-26	6.82e-24
regulation of anatomical structure morphogenesis (GO:0022603)	1099	218	95.72	+	2.28	6.77e-26	7.43e-24
cell motility (GO:0048870)	1066	214	92.84	+	2.3	7.31e-26	7.91e-24
localization of cell (GO:0051674)	1066	214	92.84	+	2.3	7.31e-26	7.97e-24
regulation of molecular function (GO:0065009)	3063	446	266.77	+	1.67	8.24e-26	8.87e-24
cellular response to organic substance (GO:0071310)	2396	372	208.68	+	1.78	1.38e-25	1.47e-23
plasma membrane invagination (GO:0099024)	137	68	11.93	+	5.7	3.62e-25	3.85e-23
defense response to other organism (GO:0098542)	967	198	84.22	+	2.35	5.78e-25	6.09e-23
ATP metabolic process (GO:0046034)	202	81	17.59	+	4.6	6.91e-25	7.23e-23
viral process (GO:0016032)	792	174	68.98	+	2.52	8.02e-25	8.34e-23
regulation of cellular process (GO:0050794)	11077	1190	964.74	+	1.23	1.13e-24	1.16e-22
phagocytosis, engulfment (GO:0006911)	128	65	11.15	+	5.83	1.56e-24	1.6e-22
innate immune response (GO:0045087)	776	171	67.59	+	2.53	1.94e-24	1.98e-22
regulation of protein localization (GO:0032880)	1054	208	91.8	+	2.27	2.15e-24	2.18e-22
positive regulation of leukocyte activation (GO:0002696)	410	116	35.71	+	3.25	3.4e-24	3.43e-22
organic substance metabolic process (GO:0071704)	7841	902	682.91	+	1.32	1.63e-23	1.64e-21
organophosphate metabolic process (GO:0019637)	877	182	76.38	+	2.38	1.83e-23	1.82e-21
protein-containing complex subunit organization (GO:0043933)	1524	263	132.73	+	1.98	2.71e-23	2.68e-21
B cell receptor signaling pathway (GO:0050853)	128	63	11.15	+	5.65	2.9e-23	2.85e-21
organic substance catabolic process (GO:1901575)	1763	291	153.55	+	1.9	3.37e-23	3.29e-21
regulation of protein metabolic process (GO:0051246)	2833	410	246.74	+	1.66	4.51e-23	4.38e-21
protein-containing complex assembly (GO:0065003)	1280	232	111.48	+	2.08	6.1e-23	5.89e-21
cytoskeleton organization (GO:0007010)	1179	219	102.68	+	2.13	8.44e-23	8.09e-21
intracellular signal transduction (GO:0035556)	1701	282	148.15	+	1.9	9.74e-23	9.28e-21
phosphorylation (GO:0016310)	1301	234	113.31	+	2.07	1.17e-22	1.11e-20
regulation of multicellular organismal process (GO:0051239)	3187	446	277.57	+	1.61	1.48e-22	1.39e-20
regulation of cell migration (GO:0030334)	876	179	76.29	+	2.35	1.86e-22	1.74e-20
antigen processing and presentation of peptide antigen via MHC class I (GO:0002474)	103	56	8.97	+	6.24	2.12e-22	1.97e-20
positive regulation of lymphocyte activation (GO:0051251)	368	105	32.05	+	3.28	3.14e-22	2.89e-20
regulation of response to stress (GO:0080134)	1452	251	126.46	+	1.98	3.14e-22	2.9e-20
phagocytosis, recognition (GO:0006910)	106	56	9.23	+	6.07	6.01e-22	5.5e-20
post-translational protein modification (GO:0043687)	361	103	31.44	+	3.28	7.94e-22	7.22e-20
regulation of supramolecular fiber organization (GO:1902903)	374	105	32.57	+	3.22	8.69e-22	7.86e-20
regulation of hydrolase activity (GO:0051336)	1293	230	112.61	+	2.04	9.98e-22	8.97e-20
regulation of locomotion (GO:0040012)	1010	194	87.97	+	2.21	1.19e-21	1.07e-19
energy derivation by oxidation of organic compounds (GO:0015980)	229	80	19.94	+	4.01	1.49e-21	1.33e-19
antigen processing and presentation of exogenous peptide antigen via MHC class I (GO:0042590)	80	49	6.97	+	7.03	2.05e-21	1.8e-19
regulation of establishment of protein localization (GO:0070201)	777	163	67.67	+	2.41	2.04e-21	1.8e-19
regulation of cell motility (GO:2000145)	939	184	81.78	+	2.25	2.32e-21	2.03e-19
regulation of response to external stimulus (GO:0032101)	1011	193	88.05	+	2.19	3.34e-21	2.9e-19
supramolecular fiber organization (GO:0097435)	466	118	40.59	+	2.91	3.41e-21	2.95e-19
cell recognition (GO:0008037)	233	80	20.29	+	3.94	3.57e-21	3.07e-19
regulation of cell adhesion (GO:0030155)	703	152	61.23	+	2.48	3.77e-21	3.22e-19
regulation of actin filament-based process (GO:0032970)	404	108	35.19	+	3.07	5.16e-21	4.39e-19
purine-containing compound metabolic process (GO:0072521)	366	102	31.88	+	3.2	5.31e-21	4.49e-19
negative regulation of biological process (GO:0048519)	5388	659	469.26	+	1.4	7.79e-21	6.56e-19
regulation of cellular component movement (GO:0051270)	1023	193	89.1	+	2.17	9.46e-21	7.93e-19
regulation of cytoskeleton organization (GO:0051493)	562	131	48.95	+	2.68	9.85e-21	8.21e-19
antigen processing and presentation of exogenous peptide antigen via MHC class I, TAP-dependent (GO:0002479)	76	47	6.62	+	7.1	1e-20	8.31e-19
ribose phosphate metabolic process (GO:0019693)	334	96	29.09	+	3.3	1.32e-20	1.09e-18
regulation of leukocyte activation (GO:0002694)	605	137	52.69	+	2.6	1.46e-20	1.2e-18
endoplasmic reticulum to Golgi vesicle-mediated transport (GO:0006888)	197	72	17.16	+	4.2	2.04e-20	1.67e-18
purine nucleotide metabolic process (GO:0006163)	331	95	28.83	+	3.3	2.29e-20	1.86e-18
regulation of actin filament organization (GO:0110053)	278	86	24.21	+	3.55	2.97e-20	2.4e-18
regulation of coagulation (GO:0050818)	83	48	7.23	+	6.64	3.12e-20	2.51e-18
regulation of cellular localization (GO:0060341)	820	165	71.42	+	2.31	3.58e-20	2.86e-18
positive regulation of molecular function (GO:0044093)	1823	287	158.77	+	1.81	4e-20	3.19e-18
cellular respiration (GO:0045333)	159	64	13.85	+	4.62	5.28e-20	4.16e-18
regulation of actin cytoskeleton organization (GO:0032956)	361	99	31.44	+	3.15	5.26e-20	4.16e-18
intracellular protein transport (GO:0006886)	1002	188	87.27	+	2.15	5.42e-20	4.25e-18
regulation of anatomical structure size (GO:0090066)	520	123	45.29	+	2.72	5.47e-20	4.27e-18
nucleotide metabolic process (GO:0009117)	441	111	38.41	+	2.89	7.64e-20	5.93e-18
small molecule catabolic process (GO:0044282)	426	109	37.1	+	2.94	7.77e-20	6e-18
regulation of cellular protein localization (GO:1903827)	559	128	48.69	+	2.63	1.19e-19	9.13e-18
regulation of protein-containing complex assembly (GO:0043254)	452	112	39.37	+	2.85	1.34e-19	1.03e-17
regulation of organelle organization (GO:0033043)	1320	226	114.96	+	1.97	1.44e-19	1.09e-17
nucleobase-containing small molecule metabolic process (GO:0055086)	534	124	46.51	+	2.67	1.5e-19	1.14e-17
regulation of signaling (GO:0023051)	3673	482	319.9	+	1.51	1.8e-19	1.36e-17
positive regulation of signaling (GO:0023056)	1944	298	169.31	+	1.76	1.94e-19	1.46e-17
response to oxygen-containing compound (GO:1901700)	1603	259	139.61	+	1.86	2.06e-19	1.54e-17
regulation of cellular protein metabolic process (GO:0032268)	2660	376	231.67	+	1.62	2.18e-19	1.61e-17
vesicle organization (GO:0016050)	307	89	26.74	+	3.33	2.17e-19	1.61e-17
negative regulation of cellular process (GO:0048523)	4799	594	417.96	+	1.42	2.23e-19	1.64e-17
regulation of blood coagulation (GO:0030193)	77	45	6.71	+	6.71	3.45e-19	2.53e-17
nucleoside phosphate metabolic process (GO:0006753)	449	111	39.11	+	2.84	3.6e-19	2.63e-17
ribonucleotide metabolic process (GO:0009259)	324	91	28.22	+	3.22	4.78e-19	3.47e-17
regulation of peptidase activity (GO:0052547)	453	111	39.45	+	2.81	4.9e-19	3.55e-17
regulation of hemostasis (GO:1900046)	78	45	6.79	+	6.62	5.03e-19	3.62e-17
homeostatic process (GO:0042592)	1664	264	144.92	+	1.82	5.63e-19	4.04e-17
protein folding (GO:0006457)	224	74	19.51	+	3.79	6.56e-19	4.68e-17
negative regulation of response to stimulus (GO:0048585)	1656	263	144.23	+	1.82	6.69e-19	4.76e-17
regulation of endopeptidase activity (GO:0052548)	423	106	36.84	+	2.88	6.9e-19	4.88e-17
Ras protein signal transduction (GO:0007265)	248	78	21.6	+	3.61	7.85e-19	5.53e-17
response to cytokine (GO:0034097)	1121	199	97.63	+	2.04	8.63e-19	6.05e-17
purine ribonucleotide metabolic process (GO:0009150)	309	88	26.91	+	3.27	8.89e-19	6.21e-17
regulation of cellular component biogenesis (GO:0044087)	960	179	83.61	+	2.14	1.02e-18	7.07e-17
regulation of lymphocyte activation (GO:0051249)	523	120	45.55	+	2.63	1.22e-18	8.41e-17
small GTPase mediated signal transduction (GO:0007264)	325	90	28.31	+	3.18	1.6e-18	1.1e-16
primary metabolic process (GO:0044238)	7463	840	649.98	+	1.29	1.95e-18	1.34e-16
positive regulation of cell communication (GO:0010647)	1936	293	168.61	+	1.74	2.23e-18	1.52e-16
positive regulation of B cell activation (GO:0050871)	169	63	14.72	+	4.28	2.25e-18	1.53e-16
protein metabolic process (GO:0019538)	4282	538	372.94	+	1.44	2.35e-18	1.59e-16
oxidative phosphorylation (GO:0006119)	114	52	9.93	+	5.24	2.49e-18	1.68e-16
negative regulation of signaling (GO:0023057)	1427	234	124.28	+	1.88	2.57e-18	1.72e-16
regulation of proteolysis (GO:0030162)	734	148	63.93	+	2.32	2.82e-18	1.89e-16
regulation of cell communication (GO:0010646)	3633	472	316.41	+	1.49	2.96e-18	1.97e-16
regulation of peptide transport (GO:0090087)	762	152	66.37	+	2.29	3.19e-18	2.11e-16
actin filament organization (GO:0007015)	250	77	21.77	+	3.54	3.54e-18	2.34e-16
regulation of protein transport (GO:0051223)	730	147	63.58	+	2.31	4.09e-18	2.69e-16
negative regulation of cell communication (GO:0010648)	1423	233	123.93	+	1.88	4.96e-18	3.25e-16
mitochondrion organization (GO:0007005)	440	106	38.32	+	2.77	7.52e-18	4.9e-16
sensory perception of smell (GO:0007608)	468	0	40.76	-	< 0,01	1.3e-17	8.43e-16
negative regulation of catalytic activity (GO:0043086)	821	157	71.5	+	2.2	2.54e-17	1.64e-15
immunoglobulin production (GO:0002377)	153	58	13.33	+	4.35	2.71e-17	1.75e-15
regulation of actin filament length (GO:0030832)	192	65	16.72	+	3.89	3.34e-17	2.14e-15
positive regulation of signal transduction (GO:0009967)	1706	262	148.58	+	1.76	3.84e-17	2.45e-15
regulation of cell death (GO:0010941)	1707	262	148.67	+	1.76	3.93e-17	2.5e-15
cellular response to cytokine stimulus (GO:0071345)	1031	182	89.79	+	2.03	5.28e-17	3.35e-15
response to bacterium (GO:0009617)	707	141	61.58	+	2.29	6.08e-17	3.84e-15
positive regulation of locomotion (GO:0040017)	575	123	50.08	+	2.46	6.13e-17	3.85e-15
regulation of developmental process (GO:0050793)	2631	362	229.14	+	1.58	6.23e-17	3.9e-15
regulation of actin polymerization or depolymerization (GO:0008064)	191	64	16.63	+	3.85	8.82e-17	5.5e-15
defense response to bacterium (GO:0042742)	338	88	29.44	+	2.99	9.46e-17	5.88e-15
positive regulation of catalytic activity (GO:0043085)	1469	233	127.94	+	1.82	1.07e-16	6.6e-15
detection of chemical stimulus involved in sensory perception of smell (GO:0050911)	439	0	38.23	-	< 0,01	1.52e-16	9.36e-15
regulation of wound healing (GO:0061041)	145	55	12.63	+	4.36	1.76e-16	1.08e-14
regulation of B cell activation (GO:0050864)	213	67	18.55	+	3.61	2.29e-16	1.4e-14
monocarboxylic acid metabolic process (GO:0032787)	523	114	45.55	+	2.5	2.33e-16	1.42e-14
regulation of cellular component size (GO:0032535)	388	95	33.79	+	2.81	2.44e-16	1.48e-14
positive regulation of cell migration (GO:0030335)	519	113	45.2	+	2.5	3.4e-16	2.06e-14
regulation of cellular amine metabolic process (GO:0033238)	84	42	7.32	+	5.74	3.69e-16	2.22e-14
response to inorganic substance (GO:0010035)	542	116	47.21	+	2.46	3.97e-16	2.39e-14
positive regulation of cell adhesion (GO:0045785)	421	99	36.67	+	2.7	4.36e-16	2.61e-14
organelle localization (GO:0051640)	602	124	52.43	+	2.37	5.17e-16	3.08e-14
response to toxic substance (GO:0009636)	521	113	45.38	+	2.49	6.3e-16	3.74e-14
positive regulation of establishment of protein localization (GO:1904951)	475	106	41.37	+	2.56	7.89e-16	4.67e-14
negative regulation of endopeptidase activity (GO:0010951)	250	72	21.77	+	3.31	8.25e-16	4.86e-14
positive regulation of response to external stimulus (GO:0032103)	507	110	44.16	+	2.49	1.06e-15	6.2e-14
regulation of protein polymerization (GO:0032271)	234	69	20.38	+	3.39	1.24e-15	7.25e-14
positive regulation of cell motility (GO:2000147)	544	115	47.38	+	2.43	1.33e-15	7.76e-14
regulation of catabolic process (GO:0009894)	1007	174	87.7	+	1.98	1.56e-15	9.05e-14
negative regulation of peptidase activity (GO:0010466)	260	73	22.64	+	3.22	1.58e-15	9.13e-14
organophosphate biosynthetic process (GO:0090407)	537	114	46.77	+	2.44	1.61e-15	9.31e-14
production of molecular mediator of immune response (GO:0002440)	177	59	15.42	+	3.83	1.7e-15	9.8e-14
endomembrane system organization (GO:0010256)	431	99	37.54	+	2.64	1.91e-15	1.09e-13
purine-containing compound biosynthetic process (GO:0072522)	172	58	14.98	+	3.87	1.95e-15	1.11e-13
negative regulation of signal transduction (GO:0009968)	1278	206	111.31	+	1.85	1.96e-15	1.11e-13
signal transduction by protein phosphorylation (GO:0023014)	393	93	34.23	+	2.72	2.07e-15	1.17e-13
response to organonitrogen compound (GO:0010243)	1010	174	87.97	+	1.98	2.52e-15	1.42e-13
electron transport chain (GO:0022900)	179	59	15.59	+	3.78	2.57e-15	1.45e-13
regulation of signal transduction (GO:0009966)	3151	408	274.43	+	1.49	2.73e-15	1.53e-13
regulation of cellular catabolic process (GO:0031329)	844	153	73.51	+	2.08	3.31e-15	1.85e-13
detection of chemical stimulus involved in sensory perception (GO:0050907)	483	2	42.07	-	0.05	3.34e-15	1.86e-13
ribose phosphate biosynthetic process (GO:0046390)	169	57	14.72	+	3.87	3.38e-15	1.87e-13
cofactor metabolic process (GO:0051186)	438	99	38.15	+	2.6	3.4e-15	1.88e-13
regulation of actin filament polymerization (GO:0030833)	175	58	15.24	+	3.81	3.63e-15	2e-13
regulation of cellular amino acid metabolic process (GO:0006521)	65	36	5.66	+	6.36	4.33e-15	2.37e-13
response to nitrogen compound (GO:1901698)	1093	183	95.19	+	1.92	4.39e-15	2.4e-13
negative regulation of molecular function (GO:0044092)	1178	193	102.6	+	1.88	4.65e-15	2.53e-13
cellular homeostasis (GO:0019725)	898	159	78.21	+	2.03	4.98e-15	2.71e-13
organonitrogen compound catabolic process (GO:1901565)	1064	179	92.67	+	1.93	5.15e-15	2.79e-13
negative regulation of protein metabolic process (GO:0051248)	1121	186	97.63	+	1.91	5.9e-15	3.18e-13
positive regulation of cellular component movement (GO:0051272)	560	115	48.77	+	2.36	6.67e-15	3.59e-13
homotypic cell-cell adhesion (GO:0034109)	58	34	5.05	+	6.73	7.13e-15	3.82e-13
regulation of cell morphogenesis (GO:0022604)	511	108	44.51	+	2.43	8.8e-15	4.7e-13
regulation of G2/M transition of mitotic cell cycle (GO:0010389)	197	61	17.16	+	3.56	9.09e-15	4.84e-13
platelet aggregation (GO:0070527)	43	30	3.75	+	8.01	9.53e-15	5.06e-13
positive regulation of cellular protein localization (GO:1903829)	337	83	29.35	+	2.83	1.06e-14	5.6e-13
carbohydrate derivative metabolic process (GO:1901135)	1014	172	88.31	+	1.95	1.07e-14	5.65e-13
cellular detoxification (GO:1990748)	105	44	9.14	+	4.81	1.11e-14	5.8e-13
regulation of response to wounding (GO:1903034)	175	57	15.24	+	3.74	1.16e-14	6.08e-13
aerobic respiration (GO:0009060)	78	38	6.79	+	5.59	1.77e-14	9.23e-13
Wnt signaling pathway, planar cell polarity pathway (GO:0060071)	97	42	8.45	+	4.97	1.83e-14	9.51e-13
response to drug (GO:0042493)	1019	172	88.75	+	1.94	1.84e-14	9.55e-13
response to oxygen levels (GO:0070482)	382	89	33.27	+	2.68	2.26e-14	1.16e-12
RNA metabolic process (GO:0016070)	1701	65	148.15	-	0.44	2.26e-14	1.17e-12
stimulatory C-type lectin receptor signaling pathway (GO:0002223)	113	45	9.84	+	4.57	2.4e-14	1.23e-12
cellular response to stress (GO:0033554)	1761	256	153.37	+	1.67	2.73e-14	1.4e-12
response to decreased oxygen levels (GO:0036293)	358	85	31.18	+	2.73	3.05e-14	1.55e-12
non-canonical Wnt signaling pathway (GO:0035567)	135	49	11.76	+	4.17	3.05e-14	1.55e-12
detection of stimulus involved in sensory perception (GO:0050906)	545	5	47.47	-	0.11	3.1e-14	1.57e-12
carboxylic acid catabolic process (GO:0046395)	260	70	22.64	+	3.09	3.44e-14	1.73e-12
organic acid catabolic process (GO:0016054)	260	70	22.64	+	3.09	3.44e-14	1.74e-12
response to hypoxia (GO:0001666)	345	83	30.05	+	2.76	3.89e-14	1.95e-12
regulation of defense response (GO:0031347)	684	129	59.57	+	2.17	4.06e-14	2.03e-12
regulation of phosphate metabolic process (GO:0019220)	1822	262	158.69	+	1.65	4.52e-14	2.25e-12
sensory perception of chemical stimulus (GO:0007606)	540	5	47.03	-	0.11	4.53e-14	2.25e-12
purine nucleotide biosynthetic process (GO:0006164)	159	53	13.85	+	3.83	4.62e-14	2.28e-12
regulation of phosphorus metabolic process (GO:0051174)	1823	262	158.77	+	1.65	4.61e-14	2.28e-12
regulation of cell-substrate adhesion (GO:0010810)	212	62	18.46	+	3.36	4.72e-14	2.32e-12
negative regulation of hydrolase activity (GO:0051346)	460	99	40.06	+	2.47	5.03e-14	2.47e-12
innate immune response activating cell surface receptor signaling pathway (GO:0002220)	116	45	10.1	+	4.45	5.08e-14	2.49e-12
response to oxidative stress (GO:0006979)	390	89	33.97	+	2.62	5.16e-14	2.52e-12
negative regulation of coagulation (GO:0050819)	51	31	4.44	+	6.98	5.32e-14	2.59e-12
innate immune response-activating signal transduction (GO:0002758)	117	45	10.19	+	4.42	6.5e-14	3.15e-12
positive regulation of organelle organization (GO:0010638)	636	122	55.39	+	2.2	7.42e-14	3.59e-12
nucleic acid metabolic process (GO:0090304)	2301	105	200.4	-	0.52	8.14e-14	3.93e-12
RNA processing (GO:0006396)	874	20	76.12	-	0.26	8.64e-14	4.15e-12
mitochondrial ATP synthesis coupled electron transport (GO:0042775)	88	39	7.66	+	5.09	8.7e-14	4.17e-12
regulation of programmed cell death (GO:0043067)	1580	234	137.61	+	1.7	9.24e-14	4.42e-12
negative regulation of cellular protein metabolic process (GO:0032269)	1051	173	91.54	+	1.89	9.82e-14	4.68e-12
ATP synthesis coupled electron transport (GO:0042773)	89	39	7.75	+	5.03	1.16e-13	5.49e-12
respiratory electron transport chain (GO:0022904)	109	43	9.49	+	4.53	1.16e-13	5.52e-12
response to abiotic stimulus (GO:0009628)	1164	186	101.38	+	1.83	1.22e-13	5.76e-12
nucleoside phosphate biosynthetic process (GO:1901293)	249	67	21.69	+	3.09	1.25e-13	5.87e-12
regulation of intracellular transport (GO:0032386)	361	84	31.44	+	2.67	1.44e-13	6.75e-12
nucleotide biosynthetic process (GO:0009165)	244	66	21.25	+	3.11	1.55e-13	7.25e-12
positive regulation of protein metabolic process (GO:0051247)	1727	249	150.41	+	1.66	1.61e-13	7.53e-12
lipid metabolic process (GO:0006629)	1195	189	104.08	+	1.82	1.64e-13	7.63e-12
regulation of cell cycle G2/M phase transition (GO:1902749)	214	61	18.64	+	3.27	1.93e-13	8.96e-12
positive regulation of endocytosis (GO:0045807)	106	42	9.23	+	4.55	1.99e-13	9.23e-12
negative regulation of G2/M transition of mitotic cell cycle (GO:0010972)	91	39	7.93	+	4.92	2.02e-13	9.32e-12
regulation of establishment of planar polarity (GO:0090175)	112	43	9.75	+	4.41	2.45e-13	1.13e-11
nitrogen compound metabolic process (GO:0006807)	7000	766	609.66	+	1.26	2.67e-13	1.23e-11
regulation of phosphorylation (GO:0042325)	1627	237	141.7	+	1.67	2.7e-13	1.23e-11
ribonucleotide biosynthetic process (GO:0009260)	162	52	14.11	+	3.69	2.7e-13	1.23e-11
regulation of protein phosphorylation (GO:0001932)	1458	218	126.98	+	1.72	2.86e-13	1.3e-11
regulation of innate immune response (GO:0045088)	301	74	26.22	+	2.82	3.3e-13	1.49e-11
drug metabolic process (GO:0017144)	492	101	42.85	+	2.36	3.29e-13	1.49e-11
mitochondrial transport (GO:0006839)	224	62	19.51	+	3.18	3.63e-13	1.64e-11
positive regulation of multicellular organismal process (GO:0051240)	1768	251	153.98	+	1.63	5.45e-13	2.45e-11
purine ribonucleotide biosynthetic process (GO:0009152)	149	49	12.98	+	3.78	6.27e-13	2.81e-11
regulation of endocytosis (GO:0030100)	209	59	18.2	+	3.24	6.75e-13	3.02e-11
regulation of cell shape (GO:0008360)	167	52	14.54	+	3.58	7.13e-13	3.18e-11
detoxification (GO:0098754)	133	46	11.58	+	3.97	7.49e-13	3.33e-11
negative regulation of blood coagulation (GO:0030195)	46	28	4.01	+	6.99	8.57e-13	3.8e-11
T cell receptor signaling pathway (GO:0050852)	180	54	15.68	+	3.44	8.8e-13	3.89e-11
regulation of apoptotic process (GO:0042981)	1558	227	135.69	+	1.67	9.67e-13	4.26e-11
regulation of secretion by cell (GO:1903530)	775	136	67.5	+	2.01	9.76e-13	4.29e-11
regulation of intracellular signal transduction (GO:1902531)	1794	253	156.25	+	1.62	1e-12	4.4e-11
negative regulation of proteolysis (GO:0045861)	358	81	31.18	+	2.6	1.07e-12	4.66e-11
positive regulation of cellular component biogenesis (GO:0044089)	531	105	46.25	+	2.27	1.17e-12	5.09e-11
regulation of transcription from RNA polymerase II promoter in response to hypoxia (GO:0061418)	78	35	6.79	+	5.15	1.22e-12	5.3e-11
cellular response to oxygen levels (GO:0071453)	219	60	19.07	+	3.15	1.25e-12	5.43e-11
negative regulation of hemostasis (GO:1900047)	47	28	4.09	+	6.84	1.26e-12	5.47e-11
vesicle budding from membrane (GO:0006900)	98	39	8.54	+	4.57	1.29e-12	5.55e-11
regulation of secretion (GO:0051046)	828	142	72.11	+	1.97	1.29e-12	5.55e-11
cellular response to toxic substance (GO:0097237)	220	60	19.16	+	3.13	1.47e-12	6.31e-11
detection of chemical stimulus (GO:0009593)	519	6	45.2	-	0.13	1.51e-12	6.45e-11
regulation of response to biotic stimulus (GO:0002831)	404	87	35.19	+	2.47	1.63e-12	6.95e-11
mitotic S phase (GO:0000084)	65	32	5.66	+	5.65	1.64e-12	6.96e-11
positive regulation of protein transport (GO:0051222)	437	92	38.06	+	2.42	1.65e-12	6.97e-11
S phase (GO:0051320)	65	32	5.66	+	5.65	1.64e-12	6.98e-11
cellular oxidant detoxification (GO:0098869)	94	38	8.19	+	4.64	1.7e-12	7.18e-11
MAPK cascade (GO:0000165)	368	82	32.05	+	2.56	1.8e-12	7.59e-11
cellular protein metabolic process (GO:0044267)	3700	448	322.25	+	1.39	1.83e-12	7.69e-11
establishment of organelle localization (GO:0051656)	388	85	33.79	+	2.52	1.86e-12	7.8e-11
positive regulation of innate immune response (GO:0045089)	209	58	18.2	+	3.19	1.91e-12	7.97e-11
Rab protein signal transduction (GO:0032482)	71	33	6.18	+	5.34	2.52e-12	1.05e-10
regulation of plasma lipoprotein particle levels (GO:0097006)	72	33	6.27	+	5.26	3.39e-12	1.41e-10
regulation of protein localization to membrane (GO:1905475)	194	55	16.9	+	3.26	3.53e-12	1.46e-10
positive regulation of defense response (GO:0031349)	368	81	32.05	+	2.53	3.77e-12	1.56e-10
negative regulation of transport (GO:0051051)	498	99	43.37	+	2.28	3.8e-12	1.57e-10
chemical homeostasis (GO:0048878)	1130	176	98.42	+	1.79	3.98e-12	1.64e-10
cellular response to oxygen-containing compound (GO:1901701)	1077	170	93.8	+	1.81	4.08e-12	1.68e-10
positive regulation of cellular protein metabolic process (GO:0032270)	1618	231	140.92	+	1.64	4.26e-12	1.74e-10
protein localization to plasma membrane (GO:0072659)	189	54	16.46	+	3.28	4.31e-12	1.76e-10
cytokine-mediated signaling pathway (GO:0019221)	694	124	60.44	+	2.05	4.38e-12	1.78e-10
negative regulation of cell cycle G2/M phase transition (GO:1902750)	103	39	8.97	+	4.35	4.43e-12	1.8e-10
regulation of hematopoietic stem cell differentiation (GO:1902036)	73	33	6.36	+	5.19	4.55e-12	1.84e-10
cellular response to decreased oxygen levels (GO:0036294)	202	56	17.59	+	3.18	4.74e-12	1.91e-10
negative regulation of cell death (GO:0060548)	1013	162	88.23	+	1.84	4.93e-12	1.99e-10
cellular component morphogenesis (GO:0032989)	829	140	72.2	+	1.94	4.94e-12	1.99e-10
activation of innate immune response (GO:0002218)	143	46	12.45	+	3.69	5.95e-12	2.39e-10
response to endogenous stimulus (GO:0009719)	1506	218	131.16	+	1.66	6.1e-12	2.44e-10
cellular response to hypoxia (GO:0071456)	192	54	16.72	+	3.23	7.16e-12	2.86e-10
interleukin-1-mediated signaling pathway (GO:0070498)	96	37	8.36	+	4.43	1.03e-11	4.08e-10
biological adhesion (GO:0022610)	928	151	80.82	+	1.87	1.08e-11	4.29e-10
regulation of apoptotic signaling pathway (GO:2001233)	406	85	35.36	+	2.4	1.09e-11	4.33e-10
NIK/NF-kappaB signaling (GO:0038061)	81	34	7.05	+	4.82	1.1e-11	4.33e-10
positive regulation of protein-containing complex assembly (GO:0031334)	250	63	21.77	+	2.89	1.11e-11	4.36e-10
positive regulation of intracellular transport (GO:0032388)	214	57	18.64	+	3.06	1.17e-11	4.61e-10
protein activation cascade (GO:0072376)	26	21	2.26	+	9.27	1.39e-11	5.44e-10
blood coagulation, fibrin clot formation (GO:0072378)	26	21	2.26	+	9.27	1.39e-11	5.46e-10
regulation of phagocytosis (GO:0050764)	93	36	8.1	+	4.44	1.76e-11	6.87e-10
monosaccharide metabolic process (GO:0005996)	204	55	17.77	+	3.1	1.82e-11	7.06e-10
positive regulation of response to biotic stimulus (GO:0002833)	248	62	21.6	+	2.87	1.91e-11	7.43e-10
cell adhesion (GO:0007155)	922	149	80.3	+	1.86	2.09e-11	8.11e-10
interphase (GO:0051325)	79	33	6.88	+	4.8	2.43e-11	9.38e-10
mitotic interphase (GO:0051329)	79	33	6.88	+	4.8	2.43e-11	9.4e-10
cellular lipid metabolic process (GO:0044255)	948	152	82.57	+	1.84	2.53e-11	9.72e-10
regulation of protein kinase activity (GO:0045859)	800	134	69.68	+	1.92	2.7e-11	1.04e-09
regulation of cell-cell adhesion (GO:0022407)	414	85	36.06	+	2.36	2.85e-11	1.09e-09
negative regulation of wound healing (GO:0061045)	70	31	6.1	+	5.08	3.03e-11	1.16e-09
regulation of mRNA stability (GO:0043488)	182	51	15.85	+	3.22	3.05e-11	1.16e-09
positive regulation of supramolecular fiber organization (GO:1902905)	201	54	17.51	+	3.08	3.09e-11	1.18e-09
retrograde vesicle-mediated transport, Golgi to endoplasmic reticulum (GO:0006890)	85	34	7.4	+	4.59	3.13e-11	1.19e-09
glucose metabolic process (GO:0006006)	118	40	10.28	+	3.89	3.83e-11	1.45e-09
proteolysis (GO:0006508)	1280	189	111.48	+	1.7	3.91e-11	1.48e-09
positive regulation of canonical Wnt signaling pathway (GO:0090263)	147	45	12.8	+	3.51	3.96e-11	1.49e-09
pyruvate metabolic process (GO:0006090)	71	31	6.18	+	5.01	4.02e-11	1.51e-09
mitochondrial membrane organization (GO:0007006)	130	42	11.32	+	3.71	4.38e-11	1.64e-09
regulation of multicellular organismal development (GO:2000026)	2066	274	179.94	+	1.52	4.55e-11	1.7e-09
regulation of kinase activity (GO:0043549)	907	146	78.99	+	1.85	4.78e-11	1.78e-09
regulation of cellular ketone metabolic process (GO:0010565)	185	51	16.11	+	3.17	5e-11	1.86e-09
anaphase-promoting complex-dependent catabolic process (GO:0031145)	82	33	7.14	+	4.62	5.35e-11	1.99e-09
positive regulation of phosphate metabolic process (GO:0045937)	1160	175	101.03	+	1.73	5.83e-11	2.15e-09
positive regulation of phosphorus metabolic process (GO:0010562)	1160	175	101.03	+	1.73	5.83e-11	2.16e-09
regulation of transferase activity (GO:0051338)	1024	159	89.18	+	1.78	5.95e-11	2.19e-09
post-Golgi vesicle-mediated transport (GO:0006892)	132	42	11.5	+	3.65	6.5e-11	2.39e-09
integrin-mediated signaling pathway (GO:0007229)	99	36	8.62	+	4.18	7.34e-11	2.69e-09
carbohydrate metabolic process (GO:0005975)	482	93	41.98	+	2.22	7.86e-11	2.88e-09
regulation of morphogenesis of an epithelium (GO:1905330)	182	50	15.85	+	3.15	8.55e-11	3.12e-09
transcription, DNA-templated (GO:0006351)	664	15	57.83	-	0.26	9.1e-11	3.32e-09
nucleic acid-templated transcription (GO:0097659)	665	15	57.92	-	0.26	9.19e-11	3.34e-09
positive regulation of intracellular signal transduction (GO:1902533)	1032	159	89.88	+	1.77	1e-10	3.62e-09
tumor necrosis factor-mediated signaling pathway (GO:0033209)	123	40	10.71	+	3.73	1.07e-10	3.88e-09
regulation of small molecule metabolic process (GO:0062012)	442	87	38.5	+	2.26	1.13e-10	4.07e-09
ephrin receptor signaling pathway (GO:0048013)	85	33	7.4	+	4.46	1.14e-10	4.1e-09
response to organic cyclic compound (GO:0014070)	929	147	80.91	+	1.82	1.14e-10	4.1e-09
transmembrane receptor protein tyrosine kinase signaling pathway (GO:0007169)	517	97	45.03	+	2.15	1.18e-10	4.24e-09
cell cycle phase (GO:0022403)	269	63	23.43	+	2.69	1.23e-10	4.37e-09
mitotic cell cycle phase (GO:0098763)	269	63	23.43	+	2.69	1.23e-10	4.38e-09
biological phase (GO:0044848)	269	63	23.43	+	2.69	1.23e-10	4.39e-09
positive regulation of cell-substrate adhesion (GO:0010811)	124	40	10.8	+	3.7	1.31e-10	4.63e-09
regulation of RNA stability (GO:0043487)	191	51	16.63	+	3.07	1.31e-10	4.64e-09
sulfur compound metabolic process (GO:0006790)	367	77	31.96	+	2.41	1.31e-10	4.64e-09
cellular amide metabolic process (GO:0043603)	797	131	69.41	+	1.89	1.32e-10	4.67e-09
protein localization to organelle (GO:0033365)	765	127	66.63	+	1.91	1.39e-10	4.89e-09
RNA biosynthetic process (GO:0032774)	677	16	58.96	-	0.27	1.43e-10	5.02e-09
sensory perception (GO:0007600)	977	32	85.09	-	0.38	1.45e-10	5.09e-09
regulation of hematopoietic progenitor cell differentiation (GO:1901532)	86	33	7.49	+	4.41	1.46e-10	5.1e-09
negative regulation of cellular component organization (GO:0051129)	723	122	62.97	+	1.94	1.51e-10	5.27e-09
cellular response to interleukin-12 (GO:0071349)	48	25	4.18	+	5.98	1.77e-10	6.14e-09
response to metal ion (GO:0010038)	372	77	32.4	+	2.38	1.77e-10	6.15e-09
Wnt signaling pathway (GO:0016055)	351	74	30.57	+	2.42	1.86e-10	6.42e-09
cell-cell signaling by wnt (GO:0198738)	351	74	30.57	+	2.42	1.86e-10	6.44e-09
hexose metabolic process (GO:0019318)	162	46	14.11	+	3.26	1.95e-10	6.72e-09
response to interleukin-12 (GO:0070671)	49	25	4.27	+	5.86	2.47e-10	8.49e-09
negative regulation of supramolecular fiber organization (GO:1902904)	146	43	12.72	+	3.38	2.93e-10	1.01e-08
regulation of protein modification process (GO:0031399)	1871	249	162.95	+	1.53	3.17e-10	1.09e-08
detection of stimulus (GO:0051606)	702	18	61.14	-	0.29	3.29e-10	1.13e-08
cell redox homeostasis (GO:0045454)	79	31	6.88	+	4.51	3.36e-10	1.15e-08
positive regulation of hydrolase activity (GO:0051345)	769	126	66.98	+	1.88	3.46e-10	1.18e-08
regulation of intracellular protein transport (GO:0033157)	244	58	21.25	+	2.73	3.51e-10	1.19e-08
positive regulation of cytoskeleton organization (GO:0051495)	223	55	19.42	+	2.83	3.8e-10	1.29e-08
monosaccharide biosynthetic process (GO:0046364)	55	26	4.79	+	5.43	3.91e-10	1.32e-08
positive regulation of cell morphogenesis involved in differentiation (GO:0010770)	160	45	13.94	+	3.23	3.95e-10	1.33e-08
interleukin-12-mediated signaling pathway (GO:0035722)	46	24	4.01	+	5.99	3.97e-10	1.34e-08
negative regulation of response to wounding (GO:1903035)	85	32	7.4	+	4.32	4.06e-10	1.37e-08
negative regulation of programmed cell death (GO:0043069)	921	144	80.21	+	1.8	4.28e-10	1.44e-08
regulation of protein stability (GO:0031647)	294	65	25.61	+	2.54	4.37e-10	1.47e-08
protein catabolic process (GO:0030163)	686	116	59.75	+	1.94	4.52e-10	1.51e-08
establishment of protein localization to organelle (GO:0072594)	450	86	39.19	+	2.19	4.83e-10	1.61e-08
tricarboxylic acid cycle (GO:0006099)	34	21	2.96	+	7.09	4.99e-10	1.66e-08
posttranscriptional regulation of gene expression (GO:0010608)	544	98	47.38	+	2.07	5.24e-10	1.74e-08
mitotic anaphase (GO:0000090)	156	44	13.59	+	3.24	5.72e-10	1.89e-08
anaphase (GO:0051322)	156	44	13.59	+	3.24	5.72e-10	1.9e-08
positive regulation of protein phosphorylation (GO:0001934)	1013	154	88.23	+	1.75	5.79e-10	1.91e-08
regulation of transcription from RNA polymerase II promoter in response to stress (GO:0043618)	120	38	10.45	+	3.64	5.82e-10	1.92e-08
positive regulation of Wnt signaling pathway (GO:0030177)	182	48	15.85	+	3.03	6.41e-10	2.11e-08
ncRNA processing (GO:0034470)	384	4	33.44	-	0.12	6.7e-10	2.19e-08
antigen processing and presentation of exogenous peptide antigen via MHC class II (GO:0019886)	98	34	8.54	+	3.98	6.7e-10	2.2e-08
positive regulation of blood coagulation (GO:0030194)	27	19	2.35	+	8.08	6.83e-10	2.23e-08
positive regulation of hemostasis (GO:1900048)	27	19	2.35	+	8.08	6.83e-10	2.23e-08
protein localization to membrane (GO:0072657)	514	94	44.77	+	2.1	7.47e-10	2.43e-08
regulation of exocytosis (GO:0017157)	223	54	19.42	+	2.78	8.62e-10	2.8e-08
positive regulation of cell death (GO:0010942)	712	118	62.01	+	1.9	8.93e-10	2.89e-08
cellular response to chemical stress (GO:0062197)	287	63	25	+	2.52	1.02e-09	3.31e-08
antigen processing and presentation of peptide antigen via MHC class II (GO:0002495)	100	34	8.71	+	3.9	1.03e-09	3.32e-08
mitochondrial electron transport, NADH to ubiquinone (GO:0006120)	49	24	4.27	+	5.62	1.06e-09	3.41e-08
positive regulation of coagulation (GO:0050820)	28	19	2.44	+	7.79	1.06e-09	3.41e-08
protein localization to cell periphery (GO:1990778)	232	55	20.21	+	2.72	1.09e-09	3.49e-08
regulation of platelet activation (GO:0010543)	32	20	2.79	+	7.18	1.11e-09	3.55e-08
membrane docking (GO:0022406)	180	47	15.68	+	3	1.27e-09	4.05e-08
cell junction organization (GO:0034330)	489	90	42.59	+	2.11	1.28e-09	4.07e-08
negative regulation of apoptotic process (GO:0043066)	904	140	78.73	+	1.78	1.32e-09	4.19e-08
establishment of localization in cell (GO:0051649)	414	80	36.06	+	2.22	1.35e-09	4.29e-08
regulation of mRNA catabolic process (GO:0061013)	204	51	17.77	+	2.87	1.41e-09	4.47e-08
SCF-dependent proteasomal ubiquitin-dependent protein catabolic process (GO:0031146)	96	33	8.36	+	3.95	1.44e-09	4.55e-08
positive regulation of phosphorylation (GO:0042327)	1090	161	94.93	+	1.7	1.5e-09	4.73e-08
organonitrogen compound biosynthetic process (GO:1901566)	1410	196	122.8	+	1.6	1.53e-09	4.83e-08
antigen processing and presentation of peptide or polysaccharide antigen via MHC class II (GO:0002504)	102	34	8.88	+	3.83	1.57e-09	4.92e-08
response to topologically incorrect protein (GO:0035966)	188	48	16.37	+	2.93	1.58e-09	4.96e-08
protein stabilization (GO:0050821)	188	48	16.37	+	2.93	1.58e-09	4.97e-08
enzyme linked receptor protein signaling pathway (GO:0007167)	722	118	62.88	+	1.88	1.72e-09	5.39e-08
membrane fusion (GO:0061025)	138	40	12.02	+	3.33	1.78e-09	5.55e-08
regulation of DNA-templated transcription in response to stress (GO:0043620)	126	38	10.97	+	3.46	1.81e-09	5.63e-08
regulation of actin filament depolymerization (GO:0030834)	51	24	4.44	+	5.4	1.97e-09	6.12e-08
mitotic M phase (GO:0000087)	170	45	14.81	+	3.04	1.98e-09	6.12e-08
M phase (GO:0000279)	170	45	14.81	+	3.04	1.98e-09	6.14e-08
multicellular organismal process (GO:0032501)	7015	739	610.97	+	1.21	2.08e-09	6.43e-08
cellular protein-containing complex assembly (GO:0034622)	800	127	69.68	+	1.82	2.12e-09	6.54e-08
carbohydrate catabolic process (GO:0016052)	121	37	10.54	+	3.51	2.15e-09	6.63e-08
cell-cell adhesion (GO:0098609)	504	91	43.9	+	2.07	2.18e-09	6.71e-08
response to interleukin-1 (GO:0070555)	201	50	17.51	+	2.86	2.23e-09	6.84e-08
interaction with symbiont (GO:0051702)	87	31	7.58	+	4.09	2.23e-09	6.84e-08
nucleoside triphosphate metabolic process (GO:0009141)	93	32	8.1	+	3.95	2.49e-09	7.61e-08
monocarboxylic acid catabolic process (GO:0072329)	116	36	10.1	+	3.56	2.55e-09	7.79e-08
fatty acid metabolic process (GO:0006631)	315	66	27.43	+	2.41	2.63e-09	8e-08
regulation of reactive oxygen species metabolic process (GO:2000377)	185	47	16.11	+	2.92	2.67e-09	8.11e-08
response to unfolded protein (GO:0006986)	166	44	14.46	+	3.04	2.88e-09	8.73e-08
ribonucleoside triphosphate metabolic process (GO:0009199)	67	27	5.84	+	4.63	2.89e-09	8.73e-08
protein-lipid complex subunit organization (GO:0071825)	48	23	4.18	+	5.5	3.25e-09	9.83e-08
macromolecule catabolic process (GO:0009057)	1054	155	91.8	+	1.69	3.28e-09	9.89e-08
negative regulation of multicellular organismal process (GO:0051241)	1215	173	105.82	+	1.63	3.54e-09	1.06e-07
positive regulation of wound healing (GO:0090303)	63	26	5.49	+	4.74	3.79e-09	1.14e-07
plasma lipoprotein particle organization (GO:0071827)	44	22	3.83	+	5.74	3.89e-09	1.17e-07
positive regulation of cell-cell adhesion (GO:0022409)	270	59	23.52	+	2.51	4.12e-09	1.23e-07
regulation of cytokine production (GO:0001817)	727	117	63.32	+	1.85	4.3e-09	1.28e-07
cellular chemical homeostasis (GO:0055082)	763	121	66.45	+	1.82	4.57e-09	1.36e-07
regulation of substrate adhesion-dependent cell spreading (GO:1900024)	54	24	4.7	+	5.1	4.77e-09	1.42e-07
nucleoside triphosphate biosynthetic process (GO:0009142)	64	26	5.57	+	4.66	4.93e-09	1.46e-07
blood coagulation, intrinsic pathway (GO:0007597)	17	15	1.48	+	10.13	5.18e-09	1.54e-07
response to hormone (GO:0009725)	920	139	80.13	+	1.73	5.23e-09	1.55e-07
response to antibiotic (GO:0046677)	316	65	27.52	+	2.36	5.5e-09	1.62e-07
regulation of cell differentiation (GO:0045595)	1844	239	160.6	+	1.49	5.82e-09	1.71e-07
antibiotic metabolic process (GO:0016999)	103	33	8.97	+	3.68	6.09e-09	1.79e-07
response to endoplasmic reticulum stress (GO:0034976)	258	57	22.47	+	2.54	6.11e-09	1.79e-07
leukocyte cell-cell adhesion (GO:0007159)	55	24	4.79	+	5.01	6.33e-09	1.86e-07
small molecule biosynthetic process (GO:0044283)	583	99	50.78	+	1.95	6.7e-09	1.96e-07
regulation of epithelial cell migration (GO:0010632)	223	52	19.42	+	2.68	7.15e-09	2.09e-07
developmental process (GO:0032502)	5900	632	513.86	+	1.23	8.31e-09	2.42e-07
purine ribonucleoside triphosphate metabolic process (GO:0009205)	61	25	5.31	+	4.71	8.42e-09	2.45e-07
establishment of vesicle localization (GO:0051650)	199	48	17.33	+	2.77	8.49e-09	2.47e-07
inflammatory response (GO:0006954)	505	89	43.98	+	2.02	9.06e-09	2.63e-07
regulation of stem cell differentiation (GO:2000736)	117	35	10.19	+	3.43	9.27e-09	2.68e-07
cellular response to nitrogen compound (GO:1901699)	661	108	57.57	+	1.88	9.56e-09	2.76e-07
positive regulation of intracellular protein transport (GO:0090316)	161	42	14.02	+	3	9.67e-09	2.79e-07
negative regulation of intracellular signal transduction (GO:1902532)	508	89	44.24	+	2.01	1.04e-08	2.99e-07
nucleoside diphosphate metabolic process (GO:0009132)	83	29	7.23	+	4.01	1.04e-08	2.99e-07
positive regulation of protein kinase activity (GO:0045860)	539	93	46.94	+	1.98	1.05e-08	3.02e-07
fatty acid beta-oxidation (GO:0006635)	57	24	4.96	+	4.83	1.1e-08	3.15e-07
plasma membrane bounded cell projection organization (GO:0120036)	1117	160	97.28	+	1.64	1.1e-08	3.15e-07
Golgi vesicle budding (GO:0048194)	78	28	6.79	+	4.12	1.15e-08	3.29e-07
cellular response to interleukin-1 (GO:0071347)	176	44	15.33	+	2.87	1.28e-08	3.63e-07
positive regulation of secretion by cell (GO:1903532)	421	78	36.67	+	2.13	1.33e-08	3.79e-07
regulation of transcription, DNA-templated (GO:0006355)	3480	213	303.09	-	0.7	1.38e-08	3.9e-07
cell surface receptor signaling pathway involved in cell-cell signaling (GO:1905114)	422	78	36.75	+	2.12	1.38e-08	3.91e-07
nucleotide phosphorylation (GO:0046939)	63	25	5.49	+	4.56	1.41e-08	3.99e-07
positive regulation of substrate adhesion-dependent cell spreading (GO:1900026)	39	20	3.4	+	5.89	1.42e-08	4.01e-07
positive regulation of secretion (GO:0051047)	448	81	39.02	+	2.08	1.43e-08	4.04e-07
negative regulation of apoptotic signaling pathway (GO:2001234)	231	52	20.12	+	2.58	1.45e-08	4.06e-07
fatty acid oxidation (GO:0019395)	79	28	6.88	+	4.07	1.45e-08	4.06e-07
fibrinolysis (GO:0042730)	19	15	1.65	+	9.06	1.46e-08	4.09e-07
regulation of canonical Wnt signaling pathway (GO:0060828)	293	61	25.52	+	2.39	1.48e-08	4.14e-07
positive regulation of transferase activity (GO:0051347)	695	111	60.53	+	1.83	1.48e-08	4.14e-07
regulation of animal organ morphogenesis (GO:2000027)	260	56	22.64	+	2.47	1.53e-08	4.27e-07
cell-substrate adhesion (GO:0031589)	181	45	15.76	+	2.85	1.59e-08	4.41e-07
negative regulation of phosphate metabolic process (GO:0045936)	569	96	49.56	+	1.94	1.61e-08	4.46e-07
ion transport (GO:0006811)	1338	183	116.53	+	1.57	1.62e-08	4.48e-07
viral life cycle (GO:0019058)	216	50	18.81	+	2.66	1.64e-08	4.55e-07
negative regulation of phosphorus metabolic process (GO:0010563)	570	96	49.64	+	1.93	1.66e-08	4.6e-07
purine nucleoside triphosphate metabolic process (GO:0009144)	69	26	6.01	+	4.33	1.72e-08	4.72e-07
vascular endothelial growth factor receptor signaling pathway (GO:0048010)	69	26	6.01	+	4.33	1.72e-08	4.73e-07
transmembrane transport (GO:0055085)	1301	179	113.31	+	1.58	1.84e-08	5.07e-07
cellular protein catabolic process (GO:0044257)	624	102	54.35	+	1.88	2.04e-08	5.61e-07
positive regulation of protein modification process (GO:0031401)	1243	172	108.26	+	1.59	2.27e-08	6.22e-07
actomyosin structure organization (GO:0031032)	110	33	9.58	+	3.44	2.3e-08	6.29e-07
negative regulation of phosphorylation (GO:0042326)	450	81	39.19	+	2.07	2.35e-08	6.42e-07
response to nutrient levels (GO:0031667)	535	91	46.6	+	1.95	2.38e-08	6.48e-07
response to extracellular stimulus (GO:0009991)	568	95	49.47	+	1.92	2.47e-08	6.73e-07
protein-lipid complex remodeling (GO:0034368)	28	17	2.44	+	6.97	2.7e-08	7.3e-07
cell projection organization (GO:0030030)	1162	163	101.2	+	1.61	2.7e-08	7.3e-07
plasma lipoprotein particle remodeling (GO:0034369)	28	17	2.44	+	6.97	2.7e-08	7.31e-07
regulation of homotypic cell-cell adhesion (GO:0034110)	28	17	2.44	+	6.97	2.7e-08	7.32e-07
proton transmembrane transport (GO:1902600)	142	38	12.37	+	3.07	2.73e-08	7.37e-07
cellular developmental process (GO:0048869)	3825	432	333.14	+	1.3	2.82e-08	7.58e-07
cellular response to endogenous stimulus (GO:0071495)	1221	169	106.34	+	1.59	3.1e-08	8.35e-07
protein phosphorylation (GO:0006468)	968	141	84.31	+	1.67	3.12e-08	8.36e-07
nucleoside diphosphate phosphorylation (GO:0006165)	61	24	5.31	+	4.52	3.12e-08	8.36e-07
regulation of nucleic acid-templated transcription (GO:1903506)	3546	220	308.84	-	0.71	3.14e-08	8.4e-07
acute inflammatory response (GO:0002526)	72	26	6.27	+	4.15	3.46e-08	9.23e-07
regulation of mitotic cell cycle phase transition (GO:1901990)	419	76	36.49	+	2.08	3.51e-08	9.35e-07
positive regulation of kinase activity (GO:0033674)	615	100	53.56	+	1.87	3.62e-08	9.63e-07
regulation of RNA metabolic process (GO:0051252)	3812	241	332	-	0.73	3.77e-08	1e-06
vesicle localization (GO:0051648)	209	48	18.2	+	2.64	3.79e-08	1.01e-06
cell morphogenesis (GO:0000902)	724	113	63.06	+	1.79	3.82e-08	1.01e-06
regulation of RNA biosynthetic process (GO:2001141)	3551	221	309.27	-	0.71	3.87e-08	1.02e-06
cellular response to organonitrogen compound (GO:0071417)	604	99	52.6	+	1.88	3.93e-08	1.04e-06
protein-containing complex remodeling (GO:0034367)	29	17	2.53	+	6.73	3.96e-08	1.04e-06
receptor metabolic process (GO:0043112)	107	32	9.32	+	3.43	3.97e-08	1.04e-06
cortical cytoskeleton organization (GO:0030865)	57	23	4.96	+	4.63	4.14e-08	1.09e-06
ribonucleoside triphosphate biosynthetic process (GO:0009201)	52	22	4.53	+	4.86	4.16e-08	1.09e-06
lipid oxidation (GO:0034440)	84	28	7.32	+	3.83	4.24e-08	1.11e-06
transcription by RNA polymerase II (GO:0006366)	506	12	44.07	-	0.27	4.3e-08	1.12e-06
NADH metabolic process (GO:0006734)	38	19	3.31	+	5.74	4.45e-08	1.16e-06
mitochondrial transmembrane transport (GO:1990542)	96	30	8.36	+	3.59	4.67e-08	1.22e-06
response to tumor necrosis factor (GO:0034612)	270	56	23.52	+	2.38	4.86e-08	1.26e-06
monosaccharide catabolic process (GO:0046365)	63	24	5.49	+	4.37	5.1e-08	1.32e-06
regulation of mitotic cell cycle (GO:0007346)	684	108	59.57	+	1.81	5.08e-08	1.32e-06
purine nucleoside diphosphate metabolic process (GO:0009135)	63	24	5.49	+	4.37	5.1e-08	1.32e-06
purine ribonucleoside diphosphate metabolic process (GO:0009179)	63	24	5.49	+	4.37	5.1e-08	1.32e-06
establishment or maintenance of cell polarity (GO:0007163)	204	47	17.77	+	2.65	5.19e-08	1.34e-06
positive regulation of response to wounding (GO:1903036)	74	26	6.44	+	4.03	5.41e-08	1.39e-06
fatty acid catabolic process (GO:0009062)	91	29	7.93	+	3.66	5.48e-08	1.41e-06
system development (GO:0048731)	4444	489	387.05	+	1.26	5.52e-08	1.42e-06
response to peptide (GO:1901652)	480	83	41.81	+	1.99	6.1e-08	1.56e-06
negative regulation of canonical Wnt signaling pathway (GO:0090090)	187	44	16.29	+	2.7	6.15e-08	1.57e-06
aging (GO:0007568)	279	57	24.3	+	2.35	7.06e-08	1.8e-06
hexose biosynthetic process (GO:0019319)	49	21	4.27	+	4.92	7.07e-08	1.8e-06
COPII-coated vesicle budding (GO:0090114)	70	25	6.1	+	4.1	7.51e-08	1.91e-06
negative regulation of cell motility (GO:2000146)	281	57	24.47	+	2.33	8e-08	2.03e-06
cristae formation (GO:0042407)	31	17	2.7	+	6.3	8.22e-08	2.07e-06
ribonucleoside diphosphate metabolic process (GO:0009185)	65	24	5.66	+	4.24	8.21e-08	2.07e-06
positive regulation of phagocytosis (GO:0050766)	65	24	5.66	+	4.24	8.21e-08	2.08e-06
mitochondrial respiratory chain complex I assembly (GO:0032981)	65	24	5.66	+	4.24	8.21e-08	2.08e-06
NADH dehydrogenase complex assembly (GO:0010257)	65	24	5.66	+	4.24	8.21e-08	2.08e-06
plasma lipoprotein particle clearance (GO:0034381)	40	19	3.48	+	5.45	8.35e-08	2.1e-06
regulation of hemopoiesis (GO:1903706)	461	80	40.15	+	1.99	8.56e-08	2.15e-06
proteasomal ubiquitin-independent protein catabolic process (GO:0010499)	23	15	2	+	7.49	8.93e-08	2.24e-06
protein modification by small protein removal (GO:0070646)	295	59	25.69	+	2.3	9.04e-08	2.26e-06
inner mitochondrial membrane organization (GO:0007007)	45	20	3.92	+	5.1	9.03e-08	2.26e-06
negative regulation of protein-containing complex assembly (GO:0031333)	137	36	11.93	+	3.02	9.23e-08	2.31e-06
regulation of peptide secretion (GO:0002791)	510	86	44.42	+	1.94	9.35e-08	2.33e-06
positive regulation of programmed cell death (GO:0043068)	660	104	57.48	+	1.81	9.4e-08	2.34e-06
regulation of receptor-mediated endocytosis (GO:0048259)	106	31	9.23	+	3.36	9.79e-08	2.43e-06
positive regulation of epithelial cell migration (GO:0010634)	144	37	12.54	+	2.95	9.96e-08	2.47e-06
negative regulation of actin filament depolymerization (GO:0030835)	36	18	3.14	+	5.74	1e-07	2.49e-06
regulation of protein secretion (GO:0050708)	480	82	41.81	+	1.96	1.01e-07	2.5e-06
positive regulation of immune effector process (GO:0002699)	223	49	19.42	+	2.52	1.03e-07	2.53e-06
anatomical structure development (GO:0048856)	5451	581	474.75	+	1.22	1.03e-07	2.55e-06
regulation of cell-substrate junction organization (GO:0150116)	66	24	5.75	+	4.18	1.04e-07	2.55e-06
response to reactive oxygen species (GO:0000302)	195	45	16.98	+	2.65	1.06e-07	2.6e-06
cellular response to oxidative stress (GO:0034599)	241	51	20.99	+	2.43	1.07e-07	2.63e-06
negative regulation of cell adhesion (GO:0007162)	277	56	24.13	+	2.32	1.15e-07	2.82e-06
negative regulation of protein polymerization (GO:0032272)	72	25	6.27	+	3.99	1.17e-07	2.86e-06
positive regulation of reactive oxygen species metabolic process (GO:2000379)	101	30	8.8	+	3.41	1.18e-07	2.89e-06
purine ribonucleoside triphosphate biosynthetic process (GO:0009206)	46	20	4.01	+	4.99	1.2e-07	2.92e-06
substantia nigra development (GO:0021762)	46	20	4.01	+	4.99	1.2e-07	2.93e-06
positive regulation of apoptotic process (GO:0043065)	654	103	56.96	+	1.81	1.2e-07	2.93e-06
ADP metabolic process (GO:0046031)	51	21	4.44	+	4.73	1.21e-07	2.94e-06
regulation of cell morphogenesis involved in differentiation (GO:0010769)	313	61	27.26	+	2.24	1.21e-07	2.95e-06
positive regulation of leukocyte cell-cell adhesion (GO:1903039)	226	49	19.68	+	2.49	1.23e-07	2.97e-06
organelle localization by membrane tethering (GO:0140056)	171	41	14.89	+	2.75	1.23e-07	2.99e-06
peptide metabolic process (GO:0006518)	537	89	46.77	+	1.9	1.25e-07	3.01e-06
carbohydrate biosynthetic process (GO:0016051)	139	36	12.11	+	2.97	1.25e-07	3.02e-06
cell part morphogenesis (GO:0032990)	522	87	45.46	+	1.91	1.28e-07	3.09e-06
complement activation, alternative pathway (GO:0006957)	13	12	1.13	+	10.6	1.31e-07	3.14e-06
negative regulation of cytoskeleton organization (GO:0051494)	153	38	13.33	+	2.85	1.41e-07	3.39e-06
positive regulation of protein localization to membrane (GO:1905477)	127	34	11.06	+	3.07	1.43e-07	3.43e-06
cell-matrix adhesion (GO:0007160)	127	34	11.06	+	3.07	1.43e-07	3.44e-06
programmed cell death (GO:0012501)	1038	146	90.4	+	1.61	1.48e-07	3.55e-06
regulation of ion transport (GO:0043269)	702	108	61.14	+	1.77	1.51e-07	3.6e-06
regulation of protein localization to cell periphery (GO:1904375)	121	33	10.54	+	3.13	1.52e-07	3.61e-06
positive regulation of T cell activation (GO:0050870)	208	46	18.12	+	2.54	1.52e-07	3.62e-06
maintenance of location (GO:0051235)	173	41	15.07	+	2.72	1.53e-07	3.63e-06
ion homeostasis (GO:0050801)	800	119	69.68	+	1.71	1.55e-07	3.69e-06
purine nucleoside triphosphate biosynthetic process (GO:0009145)	47	20	4.09	+	4.89	1.58e-07	3.74e-06
actin filament capping (GO:0051693)	33	17	2.87	+	5.91	1.63e-07	3.86e-06
regulation of nucleobase-containing compound metabolic process (GO:0019219)	4067	265	354.21	-	0.75	1.65e-07	3.89e-06
response to nutrient (GO:0007584)	221	48	19.25	+	2.49	1.67e-07	3.93e-06
positive regulation of exocytosis (GO:0045921)	91	28	7.93	+	3.53	1.69e-07	3.98e-06
tissue development (GO:0009888)	1781	224	155.11	+	1.44	1.72e-07	4.04e-06
cell death (GO:0008219)	1073	149	93.45	+	1.59	1.76e-07	4.13e-06
regulation of protein serine/threonine kinase activity (GO:0071900)	520	86	45.29	+	1.9	1.87e-07	4.39e-06
negative regulation of actin filament polymerization (GO:0030837)	58	22	5.05	+	4.36	1.93e-07	4.53e-06
cellular response to tumor necrosis factor (GO:0071356)	244	51	21.25	+	2.4	1.94e-07	4.54e-06
mitochondrial ATP synthesis coupled proton transport (GO:0042776)	21	14	1.83	+	7.65	1.98e-07	4.62e-06
negative regulation of cell migration (GO:0030336)	266	54	23.17	+	2.33	1.98e-07	4.62e-06
interaction with host (GO:0051701)	168	40	14.63	+	2.73	2.01e-07	4.67e-06
cell junction assembly (GO:0034329)	267	54	23.25	+	2.32	2.09e-07	4.86e-06
negative regulation of cellular component movement (GO:0051271)	314	60	27.35	+	2.19	2.21e-07	5.14e-06
actin filament bundle assembly (GO:0051017)	64	23	5.57	+	4.13	2.25e-07	5.21e-06
receptor internalization (GO:0031623)	64	23	5.57	+	4.13	2.25e-07	5.22e-06
positive regulation of protein polymerization (GO:0032273)	130	34	11.32	+	3	2.28e-07	5.27e-06
negative regulation of protein phosphorylation (GO:0001933)	409	72	35.62	+	2.02	2.44e-07	5.64e-06
regulation of MAPK cascade (GO:0043408)	729	110	63.49	+	1.73	2.52e-07	5.8e-06
hydrogen peroxide metabolic process (GO:0042743)	39	18	3.4	+	5.3	2.55e-07	5.86e-06
antibiotic catabolic process (GO:0017001)	54	21	4.7	+	4.47	2.61e-07	6e-06
protein-lipid complex assembly (GO:0065005)	30	16	2.61	+	6.12	2.63e-07	6.04e-06
regulation of intrinsic apoptotic signaling pathway (GO:2001242)	163	39	14.2	+	2.75	2.66e-07	6.09e-06
positive regulation of protein serine/threonine kinase activity (GO:0071902)	345	64	30.05	+	2.13	2.7e-07	6.18e-06
cellular ion homeostasis (GO:0006873)	661	102	57.57	+	1.77	2.89e-07	6.6e-06
positive regulation of developmental process (GO:0051094)	1388	182	120.89	+	1.51	2.91e-07	6.62e-06
plasma lipoprotein particle assembly (GO:0034377)	26	15	2.26	+	6.62	2.91e-07	6.62e-06
regulation of protein localization to plasma membrane (GO:1903076)	100	29	8.71	+	3.33	2.91e-07	6.62e-06
regulation of protein depolymerization (GO:1901879)	88	27	7.66	+	3.52	2.92e-07	6.64e-06
muscle system process (GO:0003012)	295	57	25.69	+	2.22	2.98e-07	6.75e-06
process utilizing autophagic mechanism (GO:0061919)	286	56	24.91	+	2.25	3.04e-07	6.86e-06
autophagy (GO:0006914)	286	56	24.91	+	2.25	3.04e-07	6.87e-06
cofactor catabolic process (GO:0051187)	71	24	6.18	+	3.88	3.11e-07	7.03e-06
ATP biosynthetic process (GO:0006754)	35	17	3.05	+	5.58	3.12e-07	7.03e-06
endosomal transport (GO:0016197)	229	48	19.94	+	2.41	3.23e-07	7.28e-06
cell projection assembly (GO:0030031)	446	76	38.84	+	1.96	3.27e-07	7.35e-06
regulation of cell cycle phase transition (GO:1901987)	456	77	39.71	+	1.94	4.12e-07	9.24e-06
regulation of metal ion transport (GO:0010959)	398	70	34.66	+	2.02	4.15e-07	9.3e-06
positive regulation of receptor-mediated endocytosis (GO:0048260)	56	21	4.88	+	4.31	4.25e-07	9.51e-06
response to peptide hormone (GO:0043434)	399	70	34.75	+	2.01	4.31e-07	9.63e-06
regulation of platelet aggregation (GO:0090330)	19	13	1.65	+	7.86	4.37e-07	9.75e-06
actin filament bundle organization (GO:0061572)	67	23	5.84	+	3.94	4.37e-07	9.76e-06
negative regulation of transcription by RNA polymerase II (GO:0000122)	886	36	77.17	-	0.47	4.41e-07	9.81e-06
rRNA processing (GO:0006364)	216	1	18.81	-	0.05	4.5e-07	1e-05
regulation of leukocyte migration (GO:0002685)	207	45	18.03	+	2.5	4.61e-07	1.02e-05
gluconeogenesis (GO:0006094)	46	19	4.01	+	4.74	4.62e-07	1.02e-05
cellular lipid catabolic process (GO:0044242)	188	42	16.37	+	2.57	4.69e-07	1.04e-05
response to carbohydrate (GO:0009743)	180	41	15.68	+	2.62	5.18e-07	1.14e-05
vesicle coating (GO:0006901)	68	23	5.92	+	3.88	5.41e-07	1.19e-05
regulation of mitochondrion organization (GO:0010821)	190	42	16.55	+	2.54	5.6e-07	1.23e-05
cytoskeleton-dependent cytokinesis (GO:0061640)	98	28	8.54	+	3.28	5.95e-07	1.31e-05
hydrogen peroxide catabolic process (GO:0042744)	28	15	2.44	+	6.15	5.96e-07	1.31e-05
glycolytic process (GO:0006096)	42	18	3.66	+	4.92	6.02e-07	1.32e-05
regulation of cell-substrate junction assembly (GO:0090109)	63	22	5.49	+	4.01	6.11e-07	1.34e-05
regulation of focal adhesion assembly (GO:0051893)	63	22	5.49	+	4.01	6.11e-07	1.34e-05
regulation of peptidyl-tyrosine phosphorylation (GO:0050730)	255	51	22.21	+	2.3	6.16e-07	1.35e-05
negative regulation of protein modification process (GO:0031400)	606	94	52.78	+	1.78	6.26e-07	1.37e-05
cellular cation homeostasis (GO:0030003)	647	99	56.35	+	1.76	6.4e-07	1.4e-05
cell differentiation (GO:0030154)	3732	413	325.04	+	1.27	6.46e-07	1.41e-05
regulation of protein catabolic process (GO:0042176)	397	69	34.58	+	2	6.51e-07	1.41e-05
protein targeting (GO:0006605)	371	66	32.31	+	2.04	6.78e-07	1.47e-05
cellular modified amino acid metabolic process (GO:0006575)	184	41	16.03	+	2.56	6.84e-07	1.48e-05
maintenance of location in cell (GO:0051651)	99	28	8.62	+	3.25	7.05e-07	1.53e-05
cytokinesis (GO:0000910)	118	31	10.28	+	3.02	7.07e-07	1.53e-05
hexose catabolic process (GO:0019320)	53	20	4.62	+	4.33	7.35e-07	1.59e-05
regulation of Wnt signaling pathway (GO:0030111)	374	66	32.57	+	2.03	7.57e-07	1.63e-05
vesicle targeting, rough ER to cis-Golgi (GO:0048207)	64	22	5.57	+	3.95	7.59e-07	1.63e-05
COPII vesicle coating (GO:0048208)	64	22	5.57	+	3.95	7.59e-07	1.64e-05
ATP generation from ADP (GO:0006757)	43	18	3.75	+	4.81	7.9e-07	1.7e-05
regulation of lamellipodium organization (GO:1902743)	43	18	3.75	+	4.81	7.9e-07	1.7e-05
mRNA processing (GO:0006397)	477	13	41.54	-	0.31	8e-07	1.71e-05
regulation of cell projection organization (GO:0031344)	697	104	60.7	+	1.71	8.17e-07	1.75e-05
regulation of cell-matrix adhesion (GO:0001952)	119	31	10.36	+	2.99	8.23e-07	1.76e-05
positive regulation of proteolysis (GO:0045862)	361	64	31.44	+	2.04	8.46e-07	1.8e-05
positive regulation of protein localization to nucleus (GO:1900182)	82	25	7.14	+	3.5	8.76e-07	1.87e-05
cornification (GO:0070268)	113	30	9.84	+	3.05	8.83e-07	1.88e-05
regulation of lipid localization (GO:1905952)	143	35	12.45	+	2.81	9.1e-07	1.93e-05
cellular amino acid metabolic process (GO:0006520)	288	55	25.08	+	2.19	9.48e-07	2.01e-05
energy coupled proton transport, down electrochemical gradient (GO:0015985)	25	14	2.18	+	6.43	9.47e-07	2.01e-05
ATP synthesis coupled proton transport (GO:0015986)	25	14	2.18	+	6.43	9.47e-07	2.01e-05
high-density lipoprotein particle remodeling (GO:0034375)	17	12	1.48	+	8.1	9.63e-07	2.04e-05
organelle fusion (GO:0048284)	101	28	8.8	+	3.18	9.85e-07	2.08e-05
actin polymerization or depolymerization (GO:0008154)	49	19	4.27	+	4.45	9.96e-07	2.1e-05
vesicle targeting, to, from or within Golgi (GO:0048199)	71	23	6.18	+	3.72	1e-06	2.11e-05
exocytic process (GO:0140029)	71	23	6.18	+	3.72	1e-06	2.11e-05
regulation of protein-containing complex disassembly (GO:0043244)	121	31	10.54	+	2.94	1.11e-06	2.33e-05
dicarboxylic acid metabolic process (GO:0043648)	96	27	8.36	+	3.23	1.21e-06	2.54e-05
regulation of transcription by RNA polymerase II (GO:0006357)	2276	134	198.23	-	0.68	1.21e-06	2.54e-05
activation of protein kinase activity (GO:0032147)	333	60	29	+	2.07	1.25e-06	2.62e-05
ribonucleoside monophosphate metabolic process (GO:0009161)	50	19	4.35	+	4.36	1.27e-06	2.66e-05
inorganic ion homeostasis (GO:0098771)	728	107	63.4	+	1.69	1.29e-06	2.7e-05
regulation of fibrinolysis (GO:0051917)	14	11	1.22	+	9.02	1.31e-06	2.74e-05
regulation of leukocyte cell-cell adhesion (GO:1903037)	309	57	26.91	+	2.12	1.32e-06	2.75e-05
regulation of transmembrane transport (GO:0034762)	573	89	49.9	+	1.78	1.33e-06	2.75e-05
NAD metabolic process (GO:0019674)	45	18	3.92	+	4.59	1.34e-06	2.77e-05
regulation of plasma membrane bounded cell projection organization (GO:0120035)	688	102	59.92	+	1.7	1.37e-06	2.84e-05
regulation of T cell activation (GO:0050863)	324	59	28.22	+	2.09	1.4e-06	2.91e-05
response to lipid (GO:0033993)	867	122	75.51	+	1.62	1.46e-06	3.03e-05
regulation of lipid transport (GO:0032368)	110	29	9.58	+	3.03	1.5e-06	3.1e-05
cation homeostasis (GO:0055080)	716	105	62.36	+	1.68	1.53e-06	3.15e-05
cytolysis (GO:0019835)	31	15	2.7	+	5.56	1.6e-06	3.29e-05
regulation of MAP kinase activity (GO:0043405)	342	61	29.79	+	2.05	1.63e-06	3.36e-05
regulation of Fc receptor mediated stimulatory signaling pathway (GO:0060368)	11	10	0.96	+	10.44	1.65e-06	3.38e-05
negative regulation of locomotion (GO:0040013)	328	59	28.57	+	2.07	1.66e-06	3.4e-05
intra-Golgi vesicle-mediated transport (GO:0006891)	36	16	3.14	+	5.1	1.73e-06	3.55e-05
vesicle targeting (GO:0006903)	92	26	8.01	+	3.24	1.76e-06	3.6e-05
acute-phase response (GO:0006953)	41	17	3.57	+	4.76	1.77e-06	3.61e-05
cell development (GO:0048468)	1626	202	141.62	+	1.43	1.79e-06	3.64e-05
cellular aldehyde metabolic process (GO:0006081)	57	20	4.96	+	4.03	1.85e-06	3.76e-05
canonical glycolysis (GO:0061621)	27	14	2.35	+	5.95	1.9e-06	3.86e-05
glucose catabolic process to pyruvate (GO:0061718)	27	14	2.35	+	5.95	1.9e-06	3.86e-05
NADH regeneration (GO:0006735)	27	14	2.35	+	5.95	1.9e-06	3.87e-05
proteolysis involved in cellular protein catabolic process (GO:0051603)	593	91	51.65	+	1.76	1.93e-06	3.91e-05
rRNA metabolic process (GO:0016072)	228	2	19.86	-	0.1	1.93e-06	3.91e-05
positive regulation of actin filament polymerization (GO:0030838)	93	26	8.1	+	3.21	2.08e-06	4.21e-05
killing by host of symbiont cells (GO:0051873)	23	13	2	+	6.49	2.15e-06	4.33e-05
regulation of superoxide anion generation (GO:0032928)	23	13	2	+	6.49	2.15e-06	4.33e-05
cell killing (GO:0001906)	119	30	10.36	+	2.89	2.18e-06	4.39e-05
alcohol metabolic process (GO:0006066)	323	58	28.13	+	2.06	2.21e-06	4.44e-05
positive regulation of cell development (GO:0010720)	563	87	49.03	+	1.77	2.22e-06	4.46e-05
multicellular organismal homeostasis (GO:0048871)	324	58	28.22	+	2.06	2.32e-06	4.65e-05
regulation of protein binding (GO:0043393)	215	44	18.73	+	2.35	2.39e-06	4.78e-05
cellular response to organic cyclic compound (GO:0071407)	549	85	47.81	+	1.78	2.48e-06	4.96e-05
plasma membrane bounded cell projection assembly (GO:0120031)	431	71	37.54	+	1.89	2.57e-06	5.13e-05
carbohydrate derivative biosynthetic process (GO:1901137)	609	92	53.04	+	1.73	2.59e-06	5.18e-05
glycolytic process through fructose-6-phosphate (GO:0061615)	28	14	2.44	+	5.74	2.64e-06	5.26e-05
glycolytic process through glucose-6-phosphate (GO:0061620)	28	14	2.44	+	5.74	2.64e-06	5.27e-05
regulation of cell cycle (GO:0051726)	1239	161	107.91	+	1.49	2.67e-06	5.32e-05
positive regulation of peptidase activity (GO:0010952)	196	41	17.07	+	2.4	2.76e-06	5.49e-05
protein deubiquitination (GO:0016579)	278	52	24.21	+	2.15	2.87e-06	5.69e-05
cortical actin cytoskeleton organization (GO:0030866)	43	17	3.75	+	4.54	2.97e-06	5.88e-05
macroautophagy (GO:0016236)	176	38	15.33	+	2.48	3.02e-06	5.99e-05
actin cytoskeleton reorganization (GO:0031532)	65	21	5.66	+	3.71	3.03e-06	6e-05
regulation of cell cycle process (GO:0010564)	765	109	66.63	+	1.64	3.16e-06	6.25e-05
regulation of actin filament bundle assembly (GO:0032231)	102	27	8.88	+	3.04	3.2e-06	6.3e-05
G protein-coupled receptor signaling pathway (GO:0007186)	1322	68	115.14	-	0.59	3.22e-06	6.34e-05
negative regulation of Wnt signaling pathway (GO:0030178)	220	44	19.16	+	2.3	3.23e-06	6.36e-05
lipid catabolic process (GO:0016042)	294	54	25.61	+	2.11	3.23e-06	6.36e-05
cell morphogenesis involved in differentiation (GO:0000904)	563	86	49.03	+	1.75	3.33e-06	6.53e-05
positive regulation of superoxide anion generation (GO:0032930)	20	12	1.74	+	6.89	3.34e-06	6.55e-05
glycosyl compound metabolic process (GO:1901657)	133	32	11.58	+	2.76	3.36e-06	6.58e-05
regulation of cysteine-type endopeptidase activity involved in apoptotic process (GO:0043281)	221	44	19.25	+	2.29	3.48e-06	6.81e-05
pattern specification process (GO:0007389)	432	12	37.62	-	0.32	3.51e-06	6.84e-05
cation transport (GO:0006812)	844	118	73.51	+	1.61	3.5e-06	6.84e-05
positive regulation of ion transport (GO:0043270)	282	52	24.56	+	2.12	3.52e-06	6.87e-05
negative regulation of protein depolymerization (GO:1901880)	66	21	5.75	+	3.65	3.7e-06	7.19e-05
regulation of endothelial cell migration (GO:0010594)	161	36	14.02	+	2.57	3.7e-06	7.19e-05
vesicle fusion (GO:0006906)	78	23	6.79	+	3.39	3.78e-06	7.34e-05
regulation of cysteine-type endopeptidase activity (GO:2000116)	245	47	21.34	+	2.2	3.81e-06	7.39e-05
vesicle-mediated transport in synapse (GO:0099003)	135	32	11.76	+	2.72	3.94e-06	7.63e-05
IRE1-mediated unfolded protein response (GO:0036498)	55	19	4.79	+	3.97	4e-06	7.73e-05
extracellular matrix organization (GO:0030198)	340	59	29.61	+	1.99	4.14e-06	8e-05
response to monosaccharide (GO:0034284)	151	34	13.15	+	2.59	4.27e-06	8.24e-05
killing of cells in other organism involved in symbiotic interaction (GO:0051883)	25	13	2.18	+	5.97	4.32e-06	8.31e-05
response to ethanol (GO:0045471)	136	32	11.84	+	2.7	4.31e-06	8.31e-05
neuron projection development (GO:0031175)	681	99	59.31	+	1.67	4.43e-06	8.52e-05
lipid transport (GO:0006869)	301	54	26.22	+	2.06	4.52e-06	8.67e-05
iron ion transport (GO:0006826)	73	22	6.36	+	3.46	4.56e-06	8.74e-05
triglyceride-rich lipoprotein particle remodeling (GO:0034370)	13	10	1.13	+	8.83	4.6e-06	8.81e-05
nervous system process (GO:0050877)	1399	74	121.84	-	0.61	4.63e-06	8.85e-05
mitochondrial respiratory chain complex assembly (GO:0033108)	98	26	8.54	+	3.05	4.67e-06	8.9e-05
negative regulation of intrinsic apoptotic signaling pathway (GO:2001243)	98	26	8.54	+	3.05	4.67e-06	8.91e-05
regulation of cation transmembrane transport (GO:1904062)	348	60	30.31	+	1.98	4.89e-06	9.31e-05
positive regulation of transcription by RNA polymerase II (GO:0045944)	1223	62	106.52	-	0.58	4.97e-06	9.46e-05
glycerolipid metabolic process (GO:0046486)	380	64	33.1	+	1.93	5.14e-06	9.77e-05
negative regulation of organelle organization (GO:0010639)	396	66	34.49	+	1.91	5.21e-06	9.89e-05
modification-dependent protein catabolic process (GO:0019941)	534	82	46.51	+	1.76	5.32e-06	0.000101
cell-cell junction organization (GO:0045216)	166	36	14.46	+	2.49	5.32e-06	0.000101
organic hydroxy compound metabolic process (GO:1901615)	466	74	40.59	+	1.82	5.71e-06	0.000108
negative regulation of mitotic cell cycle phase transition (GO:1901991)	219	43	19.07	+	2.25	5.84e-06	0.00011
negative regulation of response to external stimulus (GO:0032102)	368	62	32.05	+	1.93	5.86e-06	0.000111
muscle contraction (GO:0006936)	246	47	21.43	+	2.19	5.98e-06	0.000113
lipid localization (GO:0010876)	326	57	28.39	+	2.01	6.02e-06	0.000113
glutathione metabolic process (GO:0006749)	57	19	4.96	+	3.83	6.12e-06	0.000115
extracellular structure organization (GO:0043062)	341	59	29.7	+	1.99	6.13e-06	0.000115
regulation of cholesterol transport (GO:0032374)	46	17	4.01	+	4.24	6.16e-06	0.000116
reactive oxygen species metabolic process (GO:0072593)	113	28	9.84	+	2.85	6.19e-06	0.000116
maintenance of protein location (GO:0045185)	113	28	9.84	+	2.85	6.19e-06	0.000116
ERBB signaling pathway (GO:0038127)	69	21	6.01	+	3.49	6.57e-06	0.000123
regulation of lamellipodium assembly (GO:0010591)	31	14	2.7	+	5.19	6.63e-06	0.000124
glucose catabolic process (GO:0006007)	31	14	2.7	+	5.19	6.63e-06	0.000124
tissue homeostasis (GO:0001894)	190	39	16.55	+	2.36	6.72e-06	0.000125
protein refolding (GO:0042026)	36	15	3.14	+	4.78	6.79e-06	0.000126
purine ribonucleoside monophosphate metabolic process (GO:0009167)	36	15	3.14	+	4.78	6.79e-06	0.000126
plasma membrane organization (GO:0007009)	94	25	8.19	+	3.05	6.81e-06	0.000126
regulation of superoxide metabolic process (GO:0090322)	36	15	3.14	+	4.78	6.79e-06	0.000126
vascular process in circulatory system (GO:0003018)	169	36	14.72	+	2.45	7.01e-06	0.00013
protein modification process (GO:0036211)	3076	341	267.9	+	1.27	7.32e-06	0.000135
cellular protein modification process (GO:0006464)	3076	341	267.9	+	1.27	7.32e-06	0.000136
positive regulation of peptide secretion (GO:0002793)	304	54	26.48	+	2.04	7.34e-06	0.000136
positive regulation of cell projection organization (GO:0031346)	394	65	34.32	+	1.89	7.43e-06	0.000137
negative regulation of kinase activity (GO:0033673)	251	47	21.86	+	2.15	7.52e-06	0.000138
synaptic vesicle recycling (GO:0036465)	58	19	5.05	+	3.76	7.51e-06	0.000138
iron ion homeostasis (GO:0055072)	82	23	7.14	+	3.22	7.57e-06	0.000139
cellular response to drug (GO:0035690)	411	67	35.8	+	1.87	7.58e-06	0.000139
regulation of cell development (GO:0060284)	964	129	83.96	+	1.54	7.68e-06	0.000141
regulation of sterol transport (GO:0032371)	47	17	4.09	+	4.15	7.77e-06	0.000142
nucleoside metabolic process (GO:0009116)	108	27	9.41	+	2.87	7.84e-06	0.000143
vacuolar transport (GO:0007034)	142	32	12.37	+	2.59	8.1e-06	0.000148
positive regulation of protein binding (GO:0032092)	89	24	7.75	+	3.1	8.49e-06	0.000155
positive regulation of protein secretion (GO:0050714)	281	51	24.47	+	2.08	8.55e-06	0.000156
biosynthetic process (GO:0009058)	2964	330	258.15	+	1.28	8.57e-06	0.000156
purine nucleoside monophosphate metabolic process (GO:0009126)	37	15	3.22	+	4.65	8.84e-06	0.000161
negative regulation of cellular macromolecule biosynthetic process (GO:2000113)	1425	77	124.11	-	0.62	8.94e-06	0.000162
regulation of protein targeting (GO:1903533)	83	23	7.23	+	3.18	8.94e-06	0.000162
lipid modification (GO:0030258)	208	41	18.12	+	2.26	9.51e-06	0.000172
positive regulation of transmembrane transport (GO:0034764)	208	41	18.12	+	2.26	9.51e-06	0.000172
modification-dependent macromolecule catabolic process (GO:0043632)	545	82	47.47	+	1.73	9.56e-06	0.000173
regulation of angiogenesis (GO:0045765)	298	53	25.95	+	2.04	9.6e-06	0.000173
regulation of stress fiber assembly (GO:0051492)	90	24	7.84	+	3.06	9.94e-06	0.000179
positive regulation of endopeptidase activity (GO:0010950)	177	37	15.42	+	2.4	1e-05	0.00018
cellular macromolecule catabolic process (GO:0044265)	912	123	79.43	+	1.55	1e-05	0.00018
response to alcohol (GO:0097305)	246	46	21.43	+	2.15	1.01e-05	0.000181
cellular response to unfolded protein (GO:0034620)	129	30	11.24	+	2.67	1.02e-05	0.000184
regulation of protein localization to nucleus (GO:1900180)	129	30	11.24	+	2.67	1.02e-05	0.000184
cellular metal ion homeostasis (GO:0006875)	571	85	49.73	+	1.71	1.03e-05	0.000185
organelle membrane fusion (GO:0090174)	84	23	7.32	+	3.14	1.05e-05	0.000189
positive regulation of apoptotic signaling pathway (GO:2001235)	178	37	15.5	+	2.39	1.06e-05	0.000189
T cell costimulation (GO:0031295)	54	18	4.7	+	3.83	1.07e-05	0.00019
purine ribonucleoside metabolic process (GO:0046128)	60	19	5.23	+	3.64	1.12e-05	0.0002
regulation of extrinsic apoptotic signaling pathway (GO:2001236)	158	34	13.76	+	2.47	1.13e-05	0.000201
positive regulation of telomerase RNA localization to Cajal body (GO:1904874)	15	10	1.31	+	7.65	1.13e-05	0.000202
neural nucleus development (GO:0048857)	66	20	5.75	+	3.48	1.14e-05	0.000203
toxin transport (GO:1901998)	38	15	3.31	+	4.53	1.14e-05	0.000203
establishment of endothelial barrier (GO:0061028)	33	14	2.87	+	4.87	1.17e-05	0.000207
regulation of autophagy (GO:0010506)	334	57	29.09	+	1.96	1.19e-05	0.00021
maintenance of protein location in cell (GO:0032507)	79	22	6.88	+	3.2	1.3e-05	0.000231
positive regulation of metabolic process (GO:0009893)	3702	399	322.42	+	1.24	1.3e-05	0.000231
cholesterol transport (GO:0030301)	55	18	4.79	+	3.76	1.31e-05	0.000231
lymphocyte costimulation (GO:0031294)	55	18	4.79	+	3.76	1.31e-05	0.000231
negative regulation of nucleic acid-templated transcription (GO:1903507)	1282	68	111.65	-	0.61	1.33e-05	0.000235
nucleoside monophosphate metabolic process (GO:0009123)	73	21	6.36	+	3.3	1.35e-05	0.000238
lamellipodium organization (GO:0097581)	44	16	3.83	+	4.18	1.35e-05	0.000238
proteasome-mediated ubiquitin-dependent protein catabolic process (GO:0043161)	322	55	28.04	+	1.96	1.36e-05	0.000239
cytoskeleton-dependent intracellular transport (GO:0030705)	195	39	16.98	+	2.3	1.46e-05	0.000256
cellular response to hormone stimulus (GO:0032870)	613	89	53.39	+	1.67	1.47e-05	0.000258
regulation of defense response to virus by virus (GO:0050690)	29	13	2.53	+	5.15	1.5e-05	0.000263
synaptic vesicle endocytosis (GO:0048488)	50	17	4.35	+	3.9	1.51e-05	0.000263
presynaptic endocytosis (GO:0140238)	50	17	4.35	+	3.9	1.51e-05	0.000263
endothelial cell development (GO:0001885)	50	17	4.35	+	3.9	1.51e-05	0.000264
regulation of plasminogen activation (GO:0010755)	12	9	1.05	+	8.61	1.61e-05	0.000281
regulation of binding (GO:0051098)	374	61	32.57	+	1.87	1.62e-05	0.000281
cell projection morphogenesis (GO:0048858)	500	76	43.55	+	1.75	1.64e-05	0.000285
regulation of inflammatory response (GO:0050727)	346	58	30.13	+	1.92	1.66e-05	0.000288
regulation of vasculature development (GO:1901342)	331	56	28.83	+	1.94	1.68e-05	0.000291
regulation of mRNA metabolic process (GO:1903311)	333	56	29	+	1.93	1.81e-05	0.000314
negative regulation of transcription, DNA-templated (GO:0045892)	1229	65	107.04	-	0.61	1.85e-05	0.00032
response to hydrogen peroxide (GO:0042542)	119	28	10.36	+	2.7	1.86e-05	0.000321
positive regulation of binding (GO:0051099)	177	36	15.42	+	2.34	1.87e-05	0.000322
negative regulation of protein-containing complex disassembly (GO:0043242)	75	21	6.53	+	3.21	1.9e-05	0.000328
purine nucleoside metabolic process (GO:0042278)	63	19	5.49	+	3.46	1.98e-05	0.000342
circulatory system process (GO:0003013)	401	64	34.92	+	1.83	1.99e-05	0.000342
metal ion homeostasis (GO:0055065)	636	91	55.39	+	1.64	2.04e-05	0.00035
cellular response to topologically incorrect protein (GO:0035967)	148	32	12.89	+	2.48	2.04e-05	0.000351
protein maturation (GO:0051604)	224	42	19.51	+	2.15	2.04e-05	0.000351
negative regulation of nucleobase-containing compound metabolic process (GO:0045934)	1482	83	129.07	-	0.64	2.07e-05	0.000354
epithelial cell differentiation (GO:0030855)	682	96	59.4	+	1.62	2.09e-05	0.000357
regulation of protein localization to Cajal body (GO:1904869)	9	8	0.78	+	10.21	2.1e-05	0.00036
positive regulation of protein localization to Cajal body (GO:1904871)	9	8	0.78	+	10.21	2.1e-05	0.00036
negative regulation of RNA biosynthetic process (GO:1902679)	1284	69	111.83	-	0.62	2.16e-05	0.000369
plasma membrane bounded cell projection morphogenesis (GO:0120039)	496	75	43.2	+	1.74	2.16e-05	0.000369
protein localization to extracellular region (GO:0071692)	170	35	14.81	+	2.36	2.21e-05	0.000376
actin filament-based movement (GO:0030048)	121	28	10.54	+	2.66	2.21e-05	0.000376
amide biosynthetic process (GO:0043604)	538	80	46.86	+	1.71	2.24e-05	0.000381
positive regulation of tumor necrosis factor production (GO:0032760)	89	23	7.75	+	2.97	2.31e-05	0.000392
blood circulation (GO:0008015)	392	63	34.14	+	1.85	2.32e-05	0.000393
regulation of lipid metabolic process (GO:0019216)	411	65	35.8	+	1.82	2.42e-05	0.000411
regulation of lipase activity (GO:0060191)	96	24	8.36	+	2.87	2.45e-05	0.000415
negative regulation of protein kinase activity (GO:0006469)	231	43	20.12	+	2.14	2.46e-05	0.000416
proteasomal protein catabolic process (GO:0010498)	345	57	30.05	+	1.9	2.47e-05	0.000418
reverse cholesterol transport (GO:0043691)	17	10	1.48	+	6.75	2.52e-05	0.000425
postsynaptic actin cytoskeleton organization (GO:0098974)	17	10	1.48	+	6.75	2.52e-05	0.000425
transferrin transport (GO:0033572)	36	14	3.14	+	4.47	2.55e-05	0.000429
positive regulation of transcription, DNA-templated (GO:0045893)	1558	89	135.69	-	0.66	2.61e-05	0.00044
multivesicular body organization (GO:0036257)	31	13	2.7	+	4.81	2.63e-05	0.00044
response to interleukin-7 (GO:0098760)	31	13	2.7	+	4.81	2.63e-05	0.000441
cellular response to interleukin-7 (GO:0098761)	31	13	2.7	+	4.81	2.63e-05	0.000441
regulation of muscle system process (GO:0090257)	233	43	20.29	+	2.12	2.68e-05	0.000449
positive regulation of cell differentiation (GO:0045597)	992	129	86.4	+	1.49	2.77e-05	0.000462
coenzyme metabolic process (GO:0006732)	247	45	21.51	+	2.09	2.76e-05	0.000463
establishment of protein localization to extracellular region (GO:0035592)	163	34	14.2	+	2.39	2.77e-05	0.000463
regulation of leukocyte mediated immunity (GO:0002703)	209	40	18.2	+	2.2	2.77e-05	0.000463
neuron projection morphogenesis (GO:0048812)	492	74	42.85	+	1.73	2.85e-05	0.000475
organic substance biosynthetic process (GO:1901576)	2886	318	251.35	+	1.27	2.86e-05	0.000475
positive regulation of viral life cycle (GO:1903902)	59	18	5.14	+	3.5	2.86e-05	0.000476
regulation of macroautophagy (GO:0016241)	174	35	15.15	+	2.31	2.89e-05	0.000481
stress-activated protein kinase signaling cascade (GO:0031098)	144	31	12.54	+	2.47	2.97e-05	0.000493
negative regulation of cell cycle phase transition (GO:1901988)	235	43	20.47	+	2.1	2.97e-05	0.000493
animal organ development (GO:0048513)	3215	349	280.01	+	1.25	3.03e-05	0.000502
positive regulation of tumor necrosis factor superfamily cytokine production (GO:1903557)	91	23	7.93	+	2.9	3.11e-05	0.000514
response to acid chemical (GO:0001101)	355	58	30.92	+	1.88	3.14e-05	0.000518
transition metal ion homeostasis (GO:0055076)	132	29	11.5	+	2.52	3.13e-05	0.000518
negative regulation of cellular protein localization (GO:1903828)	117	27	10.19	+	2.65	3.24e-05	0.000535
synaptic vesicle cycle (GO:0099504)	125	28	10.89	+	2.57	3.3e-05	0.000543
myeloid cell differentiation (GO:0030099)	226	42	19.68	+	2.13	3.34e-05	0.000549
protein polymerization (GO:0051258)	85	22	7.4	+	2.97	3.38e-05	0.000555
regulation of membrane permeability (GO:0090559)	85	22	7.4	+	2.97	3.38e-05	0.000555
regionalization (GO:0003002)	336	9	29.26	-	0.31	3.48e-05	0.000572
chylomicron assembly (GO:0034378)	10	8	0.87	+	9.19	3.52e-05	0.000575
positive regulation of establishment of protein localization to telomere (GO:1904851)	10	8	0.87	+	9.19	3.52e-05	0.000575
protein deneddylation (GO:0000338)	10	8	0.87	+	9.19	3.52e-05	0.000576
negative regulation of fibrinolysis (GO:0051918)	10	8	0.87	+	9.19	3.52e-05	0.000576
cytoskeletal anchoring at plasma membrane (GO:0007016)	10	8	0.87	+	9.19	3.52e-05	0.000577
regulation of cell population proliferation (GO:0042127)	1642	195	143.01	+	1.36	3.59e-05	0.000585
regulation of reactive oxygen species biosynthetic process (GO:1903426)	92	23	8.01	+	2.87	3.59e-05	0.000585
negative regulation of secretion (GO:0051048)	228	42	19.86	+	2.12	3.6e-05	0.000586
regulation of telomerase RNA localization to Cajal body (GO:1904872)	18	10	1.57	+	6.38	3.64e-05	0.000588
chaperone-mediated protein complex assembly (GO:0051131)	18	10	1.57	+	6.38	3.64e-05	0.000589
protein localization to mitochondrion (GO:0070585)	79	21	6.88	+	3.05	3.63e-05	0.000589
chromatin organization (GO:0006325)	694	30	60.44	-	0.5	3.63e-05	0.000589
regulation of tube diameter (GO:0035296)	137	30	11.93	+	2.51	3.63e-05	0.000589
regulation of blood vessel diameter (GO:0097746)	137	30	11.93	+	2.51	3.63e-05	0.00059
cell-substrate junction organization (GO:0150115)	43	15	3.75	+	4.01	3.71e-05	0.0006
regulation of actomyosin structure organization (GO:0110020)	99	24	8.62	+	2.78	3.75e-05	0.000605
negative regulation of secretion by cell (GO:1903531)	204	39	17.77	+	2.2	3.79e-05	0.000611
response to growth factor (GO:0070848)	530	78	46.16	+	1.69	3.8e-05	0.000612
regulation of tube size (GO:0035150)	138	30	12.02	+	2.5	3.82e-05	0.000615
cellular response to peptide (GO:1901653)	332	55	28.92	+	1.9	3.97e-05	0.000638
positive regulation of ion transmembrane transport (GO:0034767)	159	33	13.85	+	2.38	4.01e-05	0.000644
cofactor biosynthetic process (GO:0051188)	216	40	18.81	+	2.13	4.09e-05	0.000656
muscle filament sliding (GO:0030049)	38	14	3.31	+	4.23	4.12e-05	0.000658
cellular response to peptide hormone stimulus (GO:0071375)	271	47	23.6	+	1.99	4.11e-05	0.000659
cellular carbohydrate catabolic process (GO:0044275)	38	14	3.31	+	4.23	4.12e-05	0.000659
actin-myosin filament sliding (GO:0033275)	38	14	3.31	+	4.23	4.12e-05	0.00066
virion assembly (GO:0019068)	38	14	3.31	+	4.23	4.12e-05	0.00066
nuclear migration (GO:0007097)	23	11	2	+	5.49	4.29e-05	0.000683
multicellular organism development (GO:0007275)	5065	521	441.13	+	1.18	4.29e-05	0.000684
cholesterol efflux (GO:0033344)	23	11	2	+	5.49	4.29e-05	0.000684
ribonucleoside monophosphate biosynthetic process (GO:0009156)	33	13	2.87	+	4.52	4.43e-05	0.000703
anatomical structure morphogenesis (GO:0009653)	2174	247	189.34	+	1.3	4.42e-05	0.000703
cytoplasmic translational initiation (GO:0002183)	28	12	2.44	+	4.92	4.52e-05	0.000717
protein secretion (GO:0009306)	162	33	14.11	+	2.34	4.6e-05	0.00073
response to glucose (GO:0009749)	141	30	12.28	+	2.44	4.65e-05	0.000737
negative regulation of cytokine production (GO:0001818)	277	48	24.13	+	1.99	4.7e-05	0.000743
positive regulation of MAPK cascade (GO:0043410)	544	79	47.38	+	1.67	4.76e-05	0.000752
regulation of cell killing (GO:0031341)	94	23	8.19	+	2.81	4.77e-05	0.000754
regulation of symbiosis, encompassing mutualism through parasitism (GO:0043903)	223	41	19.42	+	2.11	4.86e-05	0.000767
positive regulation of MAP kinase activity (GO:0043406)	264	46	22.99	+	2	4.94e-05	0.000779
antimicrobial humoral response (GO:0019730)	142	30	12.37	+	2.43	5.02e-05	0.000791
negative regulation of platelet activation (GO:0010544)	19	10	1.65	+	6.04	5.15e-05	0.000809
ubiquitin-dependent protein catabolic process (GO:0006511)	528	77	45.99	+	1.67	5.15e-05	0.000809
postsynaptic cytoskeleton organization (GO:0099188)	19	10	1.65	+	6.04	5.15e-05	0.00081
nucleobase metabolic process (GO:0009112)	39	14	3.4	+	4.12	5.2e-05	0.000815
negative regulation of immune system process (GO:0002683)	431	66	37.54	+	1.76	5.23e-05	0.00082
mRNA metabolic process (GO:0016071)	697	31	60.7	-	0.51	5.3e-05	0.00083
endosome organization (GO:0007032)	75	20	6.53	+	3.06	5.32e-05	0.000831
retina homeostasis (GO:0001895)	75	20	6.53	+	3.06	5.32e-05	0.000831
secondary alcohol metabolic process (GO:1902652)	134	29	11.67	+	2.48	5.58e-05	0.00087
regulation of establishment of protein localization to telomere (GO:0070203)	11	8	0.96	+	8.35	5.65e-05	0.000881
regulation of amyloid precursor protein catabolic process (GO:1902991)	34	13	2.96	+	4.39	5.67e-05	0.000883
barbed-end actin filament capping (GO:0051016)	15	9	1.31	+	6.89	5.75e-05	0.000894
modulation of process of other organism involved in symbiotic interaction (GO:0051817)	115	26	10.02	+	2.6	5.76e-05	0.000895
low-density lipoprotein particle clearance (GO:0034383)	24	11	2.09	+	5.26	5.81e-05	0.000902
positive regulation of lamellipodium organization (GO:1902745)	29	12	2.53	+	4.75	5.93e-05	0.000919
cell-cell junction assembly (GO:0007043)	116	26	10.1	+	2.57	6.36e-05	0.000986
regulation of chemotaxis (GO:0050920)	218	40	18.99	+	2.11	6.58e-05	0.00102
mitotic cytokinesis (GO:0000281)	70	19	6.1	+	3.12	6.64e-05	0.00103
cellular amino acid catabolic process (GO:0009063)	124	27	10.8	+	2.5	6.65e-05	0.00103
positive regulation of RNA metabolic process (GO:0051254)	1746	105	152.07	-	0.69	6.76e-05	0.00104
negative regulation of transferase activity (GO:0051348)	290	49	25.26	+	1.94	6.83e-05	0.00105
regulation of transporter activity (GO:0032409)	290	49	25.26	+	1.94	6.83e-05	0.00105
regulation of nucleocytoplasmic transport (GO:0046822)	117	26	10.19	+	2.55	7.05e-05	0.00108
response to hexose (GO:0009746)	146	30	12.72	+	2.36	7.08e-05	0.00109
RNA splicing (GO:0008380)	400	13	34.84	-	0.37	7.1e-05	0.00109
myeloid cell development (GO:0061515)	58	17	5.05	+	3.37	7.18e-05	0.0011
regulation of hydrogen peroxide metabolic process (GO:0010310)	20	10	1.74	+	5.74	7.18e-05	0.0011
regulation of ion transmembrane transport (GO:0034765)	488	72	42.5	+	1.69	7.17e-05	0.0011
multivesicular body assembly (GO:0036258)	30	12	2.61	+	4.59	7.7e-05	0.00118
negative regulation of lipid transport (GO:0032369)	30	12	2.61	+	4.59	7.7e-05	0.00118
protein N-linked glycosylation via asparagine (GO:0018279)	30	12	2.61	+	4.59	7.7e-05	0.00118
positive regulation of endothelial cell migration (GO:0010595)	101	24	8.8	+	2.73	7.76e-05	0.00118
positive regulation of mitochondrion organization (GO:0010822)	118	26	10.28	+	2.53	7.82e-05	0.00119
positive regulation of leukocyte mediated immunity (GO:0002705)	139	29	12.11	+	2.4	7.91e-05	0.0012
positive regulation of RNA biosynthetic process (GO:1902680)	1657	99	144.31	-	0.69	8.05e-05	0.00122
positive regulation of nucleic acid-templated transcription (GO:1903508)	1656	99	144.23	-	0.69	8.04e-05	0.00122
cellular iron ion homeostasis (GO:0006879)	65	18	5.66	+	3.18	8.24e-05	0.00125
regulation of cellular macromolecule biosynthetic process (GO:2000112)	3937	276	342.89	-	0.8	8.35e-05	0.00127
response to calcium ion (GO:0051592)	151	31	13.15	+	2.36	8.37e-05	0.00127
regulation of tissue remodeling (GO:0034103)	78	20	6.79	+	2.94	8.43e-05	0.00128
negative regulation of macromolecule biosynthetic process (GO:0010558)	1508	88	131.34	-	0.67	8.46e-05	0.00128
chaperone-mediated protein folding (GO:0061077)	59	17	5.14	+	3.31	8.57e-05	0.00129
regulation of leukocyte chemotaxis (GO:0002688)	119	26	10.36	+	2.51	8.7e-05	0.00131
regulation of tumor necrosis factor production (GO:0032680)	152	31	13.24	+	2.34	8.69e-05	0.00131
regulation of cholesterol esterification (GO:0010872)	12	8	1.05	+	7.65	8.76e-05	0.00131
regulation of growth (GO:0040008)	682	93	59.4	+	1.57	8.71e-05	0.00131
DNA-templated transcription, initiation (GO:0006352)	246	5	21.43	-	0.23	8.72e-05	0.00131
regulation of establishment of protein localization to chromosome (GO:0070202)	12	8	1.05	+	7.65	8.76e-05	0.00131
cytolysis in other organism involved in symbiotic interaction (GO:0051801)	12	8	1.05	+	7.65	8.76e-05	0.00132
cytolysis by host of symbiont cells (GO:0051838)	12	8	1.05	+	7.65	8.76e-05	0.00132
phospholipid efflux (GO:0033700)	12	8	1.05	+	7.65	8.76e-05	0.00132
lysosomal transport (GO:0007041)	103	24	8.97	+	2.68	8.82e-05	0.00132
regulation of cellular response to insulin stimulus (GO:1900076)	72	19	6.27	+	3.03	9.11e-05	0.00136
nucleoside bisphosphate metabolic process (GO:0033865)	132	28	11.5	+	2.44	9.18e-05	0.00137
ribonucleoside bisphosphate metabolic process (GO:0033875)	132	28	11.5	+	2.44	9.18e-05	0.00137
regulation of blood vessel endothelial cell migration (GO:0043535)	92	22	8.01	+	2.75	9.22e-05	0.00137
modulation of process of other organism (GO:0035821)	132	28	11.5	+	2.44	9.18e-05	0.00137
negative regulation of establishment of protein localization (GO:1904950)	186	35	16.2	+	2.16	9.21e-05	0.00137
purine nucleoside bisphosphate metabolic process (GO:0034032)	132	28	11.5	+	2.44	9.18e-05	0.00137
regulation of T cell proliferation (GO:0042129)	163	32	14.2	+	2.25	9.25e-05	0.00137
drug catabolic process (GO:0042737)	141	29	12.28	+	2.36	9.37e-05	0.00139
regulation of cell junction assembly (GO:1901888)	201	37	17.51	+	2.11	9.55e-05	0.00142
nucleobase biosynthetic process (GO:0046112)	21	10	1.83	+	5.47	9.84e-05	0.00146
peptidyl-asparagine modification (GO:0018196)	31	12	2.7	+	4.44	9.9e-05	0.00147
zymogen activation (GO:0031638)	42	14	3.66	+	3.83	9.99e-05	0.00147
'de novo' protein folding (GO:0006458)	42	14	3.66	+	3.83	9.99e-05	0.00148
cell-substrate junction assembly (GO:0007044)	42	14	3.66	+	3.83	9.99e-05	0.00148
regulation of tumor necrosis factor superfamily cytokine production (GO:1903555)	155	31	13.5	+	2.3	0.000101	0.00149
regulation of cellular amide metabolic process (GO:0034248)	427	64	37.19	+	1.72	0.000102	0.00151
regulation of cell adhesion mediated by integrin (GO:0033628)	48	15	4.18	+	3.59	0.000104	0.00153
anatomical structure homeostasis (GO:0060249)	340	54	29.61	+	1.82	0.000106	0.00157
positive regulation of peptidyl-tyrosine phosphorylation (GO:0050731)	192	36	16.72	+	2.15	0.000107	0.00158
steroid metabolic process (GO:0008202)	259	44	22.56	+	1.95	0.000109	0.0016
regulation of mononuclear cell proliferation (GO:0032944)	218	39	18.99	+	2.05	0.000109	0.0016
endoplasmic reticulum unfolded protein response (GO:0030968)	106	24	9.23	+	2.6	0.000113	0.00165
regulation of protein targeting to membrane (GO:0090313)	37	13	3.22	+	4.03	0.000114	0.00167
ribosome biogenesis (GO:0042254)	298	8	25.95	-	0.31	0.000114	0.00167
leukocyte mediated cytotoxicity (GO:0001909)	37	13	3.22	+	4.03	0.000114	0.00167
nervous system development (GO:0007399)	2383	264	207.55	+	1.27	0.000117	0.00171
regulation of sodium ion transport (GO:0002028)	87	21	7.58	+	2.77	0.000118	0.00172
positive regulation of protein kinase B signaling (GO:0051897)	170	33	14.81	+	2.23	0.00012	0.00174
thioester metabolic process (GO:0035383)	98	23	8.54	+	2.69	0.000122	0.00178
acyl-CoA metabolic process (GO:0006637)	98	23	8.54	+	2.69	0.000122	0.00178
transport along microtubule (GO:0010970)	158	31	13.76	+	2.25	0.000123	0.00179
ribonucleoside metabolic process (GO:0009119)	74	19	6.44	+	2.95	0.000124	0.0018
regulation of mitochondrial membrane potential (GO:0051881)	74	19	6.44	+	2.95	0.000124	0.0018
chylomicron remodeling (GO:0034371)	9	7	0.78	+	8.93	0.000125	0.00181
very-low-density lipoprotein particle remodeling (GO:0034372)	9	7	0.78	+	8.93	0.000125	0.00182
positive regulation of cholesterol esterification (GO:0010873)	9	7	0.78	+	8.93	0.000125	0.00182
regulation of actin nucleation (GO:0051125)	32	12	2.79	+	4.31	0.000126	0.00182
negative regulation of protein localization to membrane (GO:1905476)	32	12	2.79	+	4.31	0.000126	0.00182
regulation of system process (GO:0044057)	591	82	51.47	+	1.59	0.000126	0.00183
negative regulation of blood vessel morphogenesis (GO:2000181)	115	25	10.02	+	2.5	0.000127	0.00183
cellular carbohydrate metabolic process (GO:0044262)	172	33	14.98	+	2.2	0.00013	0.00187
negative regulation of protein transport (GO:0051224)	182	34	15.85	+	2.14	0.000131	0.00188
high-density lipoprotein particle assembly (GO:0034380)	13	8	1.13	+	7.07	0.000132	0.00189
negative regulation of platelet-derived growth factor receptor signaling pathway (GO:0010642)	13	8	1.13	+	7.07	0.000132	0.00189
positive regulation of protein localization to chromosome, telomeric region (GO:1904816)	13	8	1.13	+	7.07	0.000132	0.00189
cytolysis in other organism (GO:0051715)	13	8	1.13	+	7.07	0.000132	0.00189
mitochondrion morphogenesis (GO:0070584)	22	10	1.92	+	5.22	0.000133	0.0019
negative regulation of RNA metabolic process (GO:0051253)	1378	80	120.02	-	0.67	0.000146	0.00208
second-messenger-mediated signaling (GO:0019932)	337	53	29.35	+	1.81	0.000147	0.00211
positive regulation of cysteine-type endopeptidase activity involved in apoptotic process (GO:0043280)	138	28	12.02	+	2.33	0.000148	0.00211
regulation of myeloid leukocyte mediated immunity (GO:0002886)	56	16	4.88	+	3.28	0.000149	0.00212
cellular transition metal ion homeostasis (GO:0046916)	109	24	9.49	+	2.53	0.000151	0.00215
regulation of leukocyte proliferation (GO:0070663)	229	40	19.94	+	2.01	0.000155	0.0022
sterol transport (GO:0015918)	69	18	6.01	+	3	0.000156	0.00222
vesicle fusion with endoplasmic reticulum-Golgi intermediate compartment (ERGIC) membrane (GO:1990668)	6	6	0.52	+	11.48	0.000159	0.00226
positive regulation of leukocyte migration (GO:0002687)	139	28	12.11	+	2.31	0.000162	0.0023
glycerophospholipid metabolic process (GO:0006650)	306	49	26.65	+	1.84	0.000165	0.00234
regulation of Arp2/3 complex-mediated actin nucleation (GO:0034315)	18	9	1.57	+	5.74	0.000165	0.00234
cellular component assembly involved in morphogenesis (GO:0010927)	102	23	8.88	+	2.59	0.000166	0.00235
positive regulation of cytokine production (GO:0001819)	459	67	39.98	+	1.68	0.000167	0.00236
regulation of smooth muscle cell migration (GO:0014910)	63	17	5.49	+	3.1	0.000167	0.00237
regulation of sodium ion transmembrane transport (GO:1902305)	63	17	5.49	+	3.1	0.000167	0.00237
regulation of lymphocyte proliferation (GO:0050670)	216	38	18.81	+	2.02	0.00017	0.0024
regulation of ERBB signaling pathway (GO:1901184)	93	22	8.1	+	2.72	0.000171	0.00242
regulation of transmembrane transporter activity (GO:0022898)	278	46	24.21	+	1.9	0.000172	0.00243
positive regulation of cardiac muscle hypertrophy (GO:0010613)	28	11	2.44	+	4.51	0.000173	0.00243
nucleus localization (GO:0051647)	28	11	2.44	+	4.51	0.000173	0.00244
modulation by host of viral process (GO:0044788)	28	11	2.44	+	4.51	0.000173	0.00244
neurogenesis (GO:0022008)	1664	192	144.92	+	1.32	0.000176	0.00247
apoptotic mitochondrial changes (GO:0008637)	57	16	4.96	+	3.22	0.000177	0.00248
nucleotide-excision repair, DNA damage recognition (GO:0000715)	23	10	2	+	4.99	0.000177	0.00248
nucleoside monophosphate biosynthetic process (GO:0009124)	45	14	3.92	+	3.57	0.000182	0.00255
regulation of leukocyte degranulation (GO:0043300)	45	14	3.92	+	3.57	0.000182	0.00255
organelle assembly (GO:0070925)	727	96	63.32	+	1.52	0.000184	0.00257
tricarboxylic acid metabolic process (GO:0072350)	14	8	1.22	+	6.56	0.000192	0.00269
DNA replication (GO:0006260)	208	4	18.12	-	0.22	0.000193	0.00269
cellular response to reactive oxygen species (GO:0034614)	133	27	11.58	+	2.33	0.000196	0.00273
positive regulation of cell killing (GO:0031343)	64	17	5.57	+	3.05	0.000196	0.00274
IMP biosynthetic process (GO:0006188)	10	7	0.87	+	8.04	0.000198	0.00276
cellular response to aldehyde (GO:0110096)	10	7	0.87	+	8.04	0.000198	0.00276
activation of MAPK activity (GO:0000187)	156	30	13.59	+	2.21	0.000205	0.00285
negative regulation of angiogenesis (GO:0016525)	112	24	9.75	+	2.46	0.000205	0.00285
positive regulation of cation transmembrane transport (GO:1904064)	147	29	12.8	+	2.27	0.000209	0.0029
embryonic organ morphogenesis (GO:0048562)	305	9	26.56	-	0.34	0.000218	0.00301
negative regulation of ERBB signaling pathway (GO:1901185)	52	15	4.53	+	3.31	0.000217	0.00301
nucleic acid phosphodiester bond hydrolysis (GO:0090305)	305	9	26.56	-	0.34	0.000218	0.00301
regulation of granulocyte chemotaxis (GO:0071622)	46	14	4.01	+	3.49	0.00022	0.00305
positive regulation of muscle hypertrophy (GO:0014742)	29	11	2.53	+	4.36	0.000222	0.00306
nucleobase-containing small molecule interconversion (GO:0015949)	29	11	2.53	+	4.36	0.000222	0.00306
cellular response to growth factor stimulus (GO:0071363)	501	71	43.63	+	1.63	0.000227	0.00312
platelet formation (GO:0030220)	19	9	1.65	+	5.44	0.000226	0.00312
purine nucleoside monophosphate biosynthetic process (GO:0009127)	19	9	1.65	+	5.44	0.000226	0.00312
purine ribonucleoside monophosphate biosynthetic process (GO:0009168)	19	9	1.65	+	5.44	0.000226	0.00312
negative regulation of protein localization to plasma membrane (GO:1903077)	24	10	2.09	+	4.78	0.000233	0.0032
RNA modification (GO:0009451)	162	2	14.11	-	0.14	0.000235	0.00322
cell-cell signaling (GO:0007267)	1175	142	102.34	+	1.39	0.000244	0.00334
establishment of protein localization to mitochondrion (GO:0072655)	72	18	6.27	+	2.87	0.000244	0.00335
protein targeting to mitochondrion (GO:0006626)	59	16	5.14	+	3.11	0.000246	0.00337
regulation of cell growth (GO:0001558)	422	62	36.75	+	1.69	0.000247	0.00338
fatty acid derivative metabolic process (GO:1901568)	163	31	14.2	+	2.18	0.000252	0.00344
epithelium development (GO:0060429)	1117	136	97.28	+	1.4	0.000262	0.00358
cellular macromolecule biosynthetic process (GO:0034645)	1722	107	149.98	-	0.71	0.000268	0.00366
regulation of calcium ion transport (GO:0051924)	262	43	22.82	+	1.88	0.000269	0.00366
midbrain development (GO:0030901)	90	21	7.84	+	2.68	0.000268	0.00366
striated muscle cell differentiation (GO:0051146)	204	36	17.77	+	2.03	0.000271	0.0037
negative regulation of humoral immune response (GO:0002921)	15	8	1.31	+	6.12	0.000274	0.00372
regulation of Fc-gamma receptor signaling pathway involved in phagocytosis (GO:1905449)	7	6	0.61	+	9.84	0.000275	0.00372
protein kinase A signaling (GO:0010737)	15	8	1.31	+	6.12	0.000274	0.00372
positive regulation of Fc receptor mediated stimulatory signaling pathway (GO:0060369)	7	6	0.61	+	9.84	0.000275	0.00372
regulation of protein localization to chromosome, telomeric region (GO:1904814)	15	8	1.31	+	6.12	0.000274	0.00372
acetyl-CoA biosynthetic process (GO:0006085)	15	8	1.31	+	6.12	0.000274	0.00372
NADPH regeneration (GO:0006740)	15	8	1.31	+	6.12	0.000274	0.00373
negative regulation of homotypic cell-cell adhesion (GO:0034111)	15	8	1.31	+	6.12	0.000274	0.00373
negative regulation of calcium-mediated signaling (GO:0050849)	30	11	2.61	+	4.21	0.000281	0.00379
NADP metabolic process (GO:0006739)	30	11	2.61	+	4.21	0.000281	0.0038
triglyceride metabolic process (GO:0006641)	73	18	6.36	+	2.83	0.000282	0.0038
gene expression (GO:0010467)	2038	131	177.5	-	0.74	0.00029	0.00391
RNA splicing, via transesterification reactions with bulged adenosine as nucleophile (GO:0000377)	299	9	26.04	-	0.35	0.000293	0.00394
mRNA splicing, via spliceosome (GO:0000398)	299	9	26.04	-	0.35	0.000293	0.00394
RNA splicing, via transesterification reactions (GO:0000375)	302	9	26.3	-	0.34	0.000299	0.00402
negative regulation of complement activation (GO:0045916)	11	7	0.96	+	7.31	0.000302	0.00406
plasminogen activation (GO:0031639)	11	7	0.96	+	7.31	0.000302	0.00406
platelet morphogenesis (GO:0036344)	20	9	1.74	+	5.17	0.000305	0.00409
apoptotic process (GO:0006915)	907	114	78.99	+	1.44	0.000306	0.00409
endothelium development (GO:0003158)	92	21	8.01	+	2.62	0.000306	0.0041
glycogen metabolic process (GO:0005977)	54	15	4.7	+	3.19	0.000306	0.0041
lamellipodium assembly (GO:0030032)	36	12	3.14	+	3.83	0.000309	0.00412
regulation of neuron death (GO:1901214)	320	50	27.87	+	1.79	0.000309	0.00412
cellular macromolecule metabolic process (GO:0044260)	5073	512	441.83	+	1.16	0.000309	0.00412
regulation of cofactor metabolic process (GO:0051193)	36	12	3.14	+	3.83	0.000309	0.00412
regulation of protein import (GO:1904589)	67	17	5.84	+	2.91	0.00031	0.00413
regulation of protein processing (GO:0070613)	67	17	5.84	+	2.91	0.00031	0.00413
regulation of viral process (GO:0050792)	207	36	18.03	+	2	0.000313	0.00416
regulation of collagen metabolic process (GO:0010712)	42	13	3.66	+	3.55	0.00032	0.00424
regulation of metabolic process (GO:0019222)	6755	664	588.32	+	1.13	0.000319	0.00424
cellular extravasation (GO:0045123)	42	13	3.66	+	3.55	0.00032	0.00424
regulation of neutrophil migration (GO:1902622)	42	13	3.66	+	3.55	0.00032	0.00425
entry into host (GO:0044409)	101	22	8.8	+	2.5	0.000323	0.00428
peptide secretion (GO:0002790)	182	33	15.85	+	2.08	0.000323	0.00428
cholesterol metabolic process (GO:0008203)	122	25	10.63	+	2.35	0.000324	0.00429
regulation of mitochondrial membrane permeability (GO:0046902)	74	18	6.44	+	2.79	0.000325	0.00429
positive regulation of cellular metabolic process (GO:0031325)	3394	356	295.6	+	1.2	0.000329	0.00435
postsynapse organization (GO:0099173)	93	21	8.1	+	2.59	0.000331	0.00436
regulation of dendrite development (GO:0050773)	157	30	13.67	+	2.19	0.000333	0.00439
macromolecule biosynthetic process (GO:0009059)	1781	112	155.11	-	0.72	0.000333	0.00439
myofibril assembly (GO:0030239)	61	16	5.31	+	3.01	0.000337	0.00444
lymphocyte activation (GO:0046649)	381	57	33.18	+	1.72	0.000338	0.00445
regulation of viral life cycle (GO:1903900)	145	28	12.63	+	2.22	0.000339	0.00445
lipid biosynthetic process (GO:0008610)	583	79	50.78	+	1.56	0.00035	0.0046
negative regulation of cellular biosynthetic process (GO:0031327)	1567	96	136.48	-	0.7	0.000353	0.00462
hyaluronan metabolic process (GO:0030212)	31	11	2.7	+	4.07	0.000354	0.00463
acetyl-CoA metabolic process (GO:0006084)	31	11	2.7	+	4.07	0.000354	0.00463
protein import (GO:0017038)	159	30	13.85	+	2.17	0.000357	0.00467
regulation of ERK1 and ERK2 cascade (GO:0070372)	291	46	25.34	+	1.81	0.000361	0.00471
glucan metabolic process (GO:0044042)	55	15	4.79	+	3.13	0.000361	0.00471
cellular glucan metabolic process (GO:0006073)	55	15	4.79	+	3.13	0.000361	0.00472
calcium ion transport (GO:0006816)	258	42	22.47	+	1.87	0.000366	0.00477
negative regulation of MAPK cascade (GO:0043409)	170	31	14.81	+	2.09	0.000371	0.00484
pigment metabolic process (GO:0042440)	75	18	6.53	+	2.76	0.000373	0.00485
regulation of sequestering of calcium ion (GO:0051282)	136	27	11.84	+	2.28	0.000374	0.00486
negative regulation of immune effector process (GO:0002698)	124	25	10.8	+	2.31	0.000378	0.0049
regulation of protein autophosphorylation (GO:0031952)	49	14	4.27	+	3.28	0.000379	0.00492
binding of sperm to zona pellucida (GO:0007339)	37	12	3.22	+	3.72	0.00038	0.00493
cytosolic transport (GO:0016482)	147	28	12.8	+	2.19	0.000388	0.00503
negative regulation of protein localization to cell periphery (GO:1904376)	26	10	2.26	+	4.42	0.000389	0.00504
sterol metabolic process (GO:0016125)	137	27	11.93	+	2.26	0.000389	0.00504
chemotaxis (GO:0006935)	545	75	47.47	+	1.58	0.000393	0.00507
protein localization to vacuole (GO:0072665)	62	16	5.4	+	2.96	0.000393	0.00508
regulation of cell size (GO:0008361)	186	33	16.2	+	2.04	0.000396	0.00511
transcription initiation from RNA polymerase II promoter (GO:0006367)	202	4	17.59	-	0.23	0.000398	0.00513
regulation of epidermal growth factor receptor signaling pathway (GO:0042058)	86	20	7.49	+	2.67	0.000399	0.00514
taxis (GO:0042330)	547	75	47.64	+	1.57	0.000402	0.00517
positive regulation of lamellipodium assembly (GO:0010592)	21	9	1.83	+	4.92	0.000405	0.00519
Rac protein signal transduction (GO:0016601)	21	9	1.83	+	4.92	0.000405	0.0052
negative regulation of phagocytosis (GO:0050765)	21	9	1.83	+	4.92	0.000405	0.0052
transcytosis (GO:0045056)	21	9	1.83	+	4.92	0.000405	0.00521
positive regulation of sodium ion transmembrane transport (GO:1902307)	21	9	1.83	+	4.92	0.000405	0.00521
regulation of protein maturation (GO:1903317)	69	17	6.01	+	2.83	0.000415	0.00531
response to activity (GO:0014823)	69	17	6.01	+	2.83	0.000415	0.00531
positive regulation of nucleocytoplasmic transport (GO:0046824)	69	17	6.01	+	2.83	0.000415	0.00532
ncRNA metabolic process (GO:0034660)	477	20	41.54	-	0.48	0.000423	0.00541
phospholipid metabolic process (GO:0006644)	372	55	32.4	+	1.7	0.000425	0.00543
regulation of muscle contraction (GO:0006937)	163	30	14.2	+	2.11	0.000435	0.00556
regulation of cell projection assembly (GO:0060491)	177	32	15.42	+	2.08	0.000436	0.00556
ERBB2 signaling pathway (GO:0038128)	32	11	2.79	+	3.95	0.000441	0.00562
xenobiotic catabolic process (GO:0042178)	12	7	1.05	+	6.7	0.000446	0.00566
purine nucleobase biosynthetic process (GO:0009113)	12	7	1.05	+	6.7	0.000446	0.00566
leukocyte aggregation (GO:0070486)	12	7	1.05	+	6.7	0.000446	0.00567
negative regulation of platelet aggregation (GO:0090331)	12	7	1.05	+	6.7	0.000446	0.00567
response to insulin (GO:0032868)	235	39	20.47	+	1.91	0.000447	0.00568
tRNA aminoacylation for protein translation (GO:0006418)	50	14	4.35	+	3.21	0.00045	0.0057
regulation of regulated secretory pathway (GO:1903305)	164	30	14.28	+	2.1	0.000462	0.00585
sulfur amino acid metabolic process (GO:0000096)	38	12	3.31	+	3.63	0.000464	0.00587
phagosome maturation (GO:0090382)	44	13	3.83	+	3.39	0.000464	0.00587
'de novo' posttranslational protein folding (GO:0051084)	38	12	3.31	+	3.63	0.000464	0.00587
generation of neurons (GO:0048699)	1561	179	135.95	+	1.32	0.000467	0.00589
regulation of ion transmembrane transporter activity (GO:0032412)	269	43	23.43	+	1.84	0.000468	0.00591
regulation of steroid metabolic process (GO:0019218)	118	24	10.28	+	2.34	0.00047	0.00593
positive regulation of T cell proliferation (GO:0042102)	97	21	8.45	+	2.49	0.000473	0.00596
positive regulation of growth (GO:0045927)	270	43	23.52	+	1.83	0.000485	0.00611
response to fatty acid (GO:0070542)	89	20	7.75	+	2.58	0.000488	0.00614
clathrin-dependent endocytosis (GO:0072583)	27	10	2.35	+	4.25	0.000496	0.00623
protein polyubiquitination (GO:0000209)	305	47	26.56	+	1.77	0.000497	0.00625
embryonic organ development (GO:0048568)	446	18	38.84	-	0.46	0.000499	0.00627
cellular response to metal ion (GO:0071248)	195	34	16.98	+	2	0.000505	0.00634
positive regulation of cysteine-type endopeptidase activity (GO:2001056)	155	29	13.5	+	2.15	0.000507	0.00635
production of molecular mediator involved in inflammatory response (GO:0002532)	17	8	1.48	+	5.4	0.000524	0.00656
Arp2/3 complex-mediated actin nucleation (GO:0034314)	22	9	1.92	+	4.7	0.00053	0.00659
branched-chain amino acid metabolic process (GO:0009081)	22	9	1.92	+	4.7	0.00053	0.0066
branched-chain amino acid catabolic process (GO:0009083)	22	9	1.92	+	4.7	0.00053	0.0066
regulation of lipoprotein lipase activity (GO:0051004)	22	9	1.92	+	4.7	0.00053	0.00661
purine nucleobase metabolic process (GO:0006144)	22	9	1.92	+	4.7	0.00053	0.00661
positive regulation of NF-kappaB transcription factor activity (GO:0051092)	156	29	13.59	+	2.13	0.000529	0.00661
glutathione derivative metabolic process (GO:1901685)	22	9	1.92	+	4.7	0.00053	0.00662
positive regulation of actin filament bundle assembly (GO:0032233)	64	16	5.57	+	2.87	0.00053	0.00662
glutathione derivative biosynthetic process (GO:1901687)	22	9	1.92	+	4.7	0.00053	0.00662
release of cytochrome c from mitochondria (GO:0001836)	22	9	1.92	+	4.7	0.00053	0.00663
myeloid cell homeostasis (GO:0002262)	110	23	9.58	+	2.4	0.000538	0.00667
positive regulation of myeloid leukocyte mediated immunity (GO:0002888)	33	11	2.87	+	3.83	0.000546	0.00677
cellular response to glucose stimulus (GO:0071333)	71	17	6.18	+	2.75	0.000549	0.0068
endoplasmic reticulum organization (GO:0007029)	71	17	6.18	+	2.75	0.000549	0.0068
antibacterial humoral response (GO:0019731)	45	13	3.92	+	3.32	0.000555	0.00687
cellular modified amino acid biosynthetic process (GO:0042398)	45	13	3.92	+	3.32	0.000555	0.00687
guanosine-containing compound metabolic process (GO:1901068)	39	12	3.4	+	3.53	0.000563	0.00695
cellular monovalent inorganic cation homeostasis (GO:0030004)	111	23	9.67	+	2.38	0.000566	0.00698
regulation of macromolecule biosynthetic process (GO:0010556)	4076	295	355	-	0.83	0.000572	0.00706
positive regulation of cell growth (GO:0030307)	171	31	14.89	+	2.08	0.000573	0.00706
positive regulation of establishment of protein localization to mitochondrion (GO:1903749)	58	15	5.05	+	2.97	0.00058	0.00714
positive regulation of dephosphorylation (GO:0035306)	58	15	5.05	+	2.97	0.00058	0.00714
regulation of very-low-density lipoprotein particle remodeling (GO:0010901)	5	5	0.44	+	11.48	0.000587	0.00722
cellular component disassembly (GO:0022411)	394	57	34.32	+	1.66	0.00059	0.00725
macromolecule modification (GO:0043412)	3296	344	287.06	+	1.2	0.000596	0.00732
vesicle docking (GO:0048278)	65	16	5.66	+	2.83	0.000612	0.00751
phagosome acidification (GO:0090383)	28	10	2.44	+	4.1	0.000625	0.00766
regulation of amyloid-beta formation (GO:1902003)	28	10	2.44	+	4.1	0.000625	0.00766
positive regulation of lipase activity (GO:0060193)	72	17	6.27	+	2.71	0.000629	0.0077
cellular glucose homeostasis (GO:0001678)	92	20	8.01	+	2.5	0.000631	0.00772
low-density lipoprotein particle remodeling (GO:0034374)	13	7	1.13	+	6.18	0.000638	0.00779
microvillus organization (GO:0032528)	13	7	1.13	+	6.18	0.000638	0.00779
IMP metabolic process (GO:0046040)	13	7	1.13	+	6.18	0.000638	0.0078
removal of superoxide radicals (GO:0019430)	13	7	1.13	+	6.18	0.000638	0.0078
regulation of calcium ion transmembrane transport (GO:1903169)	160	29	13.94	+	2.08	0.000653	0.00795
thioester biosynthetic process (GO:0035384)	46	13	4.01	+	3.24	0.000661	0.00803
positive regulation of protein import (GO:1904591)	46	13	4.01	+	3.24	0.000661	0.00803
negative regulation of lipid localization (GO:1905953)	46	13	4.01	+	3.24	0.000661	0.00804
acyl-CoA biosynthetic process (GO:0071616)	46	13	4.01	+	3.24	0.000661	0.00805
regulation of plasma membrane bounded cell projection assembly (GO:0120032)	175	31	15.24	+	2.03	0.000665	0.00807
negative regulation of blood vessel endothelial cell migration (GO:0043537)	34	11	2.96	+	3.71	0.000671	0.00811
neuron development (GO:0048666)	825	103	71.85	+	1.43	0.000669	0.00811
positive regulation of telomere maintenance via telomerase (GO:0032212)	34	11	2.96	+	3.71	0.000671	0.00812
positive regulation of tissue remodeling (GO:0034105)	34	11	2.96	+	3.71	0.000671	0.00813
calcium-mediated signaling (GO:0019722)	149	28	12.98	+	2.16	0.00067	0.00813
regulation of hormone levels (GO:0010817)	542	73	47.21	+	1.55	0.000675	0.00815
apoptotic cell clearance (GO:0043277)	40	12	3.48	+	3.44	0.000679	0.00819
regulation of macrophage migration (GO:1905521)	40	12	3.48	+	3.44	0.000679	0.00819
regulation of mast cell activation (GO:0033003)	40	12	3.48	+	3.44	0.000679	0.0082
amyloid-beta clearance (GO:0097242)	23	9	2	+	4.49	0.000686	0.00826
response to lead ion (GO:0010288)	23	9	2	+	4.49	0.000686	0.00827
opsonization (GO:0008228)	9	6	0.78	+	7.65	0.000697	0.00836
postsynaptic neurotransmitter receptor internalization (GO:0098884)	9	6	0.78	+	7.65	0.000697	0.00837
postsynaptic endocytosis (GO:0140239)	9	6	0.78	+	7.65	0.000697	0.00837
complement activation, lectin pathway (GO:0001867)	9	6	0.78	+	7.65	0.000697	0.00838
axo-dendritic transport (GO:0008088)	66	16	5.75	+	2.78	0.000704	0.00843
nuclear envelope reassembly (GO:0031468)	18	8	1.57	+	5.1	0.000703	0.00843
positive regulation of protein localization to cell periphery (GO:1904377)	66	16	5.75	+	2.78	0.000704	0.00843
regulation of early endosome to late endosome transport (GO:2000641)	18	8	1.57	+	5.1	0.000703	0.00844
regulation of establishment of protein localization to mitochondrion (GO:1903747)	73	17	6.36	+	2.67	0.000718	0.00858
cellular response to hexose stimulus (GO:0071331)	73	17	6.36	+	2.67	0.000718	0.00859
dephosphorylation (GO:0016311)	308	47	26.82	+	1.75	0.000723	0.00863
tRNA aminoacylation (GO:0043039)	53	14	4.62	+	3.03	0.000733	0.00873
regulation of sodium ion transmembrane transporter activity (GO:2000649)	53	14	4.62	+	3.03	0.000733	0.00873
positive regulation of transporter activity (GO:0032411)	115	23	10.02	+	2.3	0.000732	0.00873
nuclear envelope organization (GO:0006998)	53	14	4.62	+	3.03	0.000733	0.00874
cellular response to inorganic substance (GO:0071241)	223	37	19.42	+	1.91	0.000737	0.00877
positive regulation of cellular amide metabolic process (GO:0034250)	162	29	14.11	+	2.06	0.000739	0.00878
regeneration (GO:0031099)	162	29	14.11	+	2.06	0.000739	0.00879
negative regulation of vasculature development (GO:1901343)	127	25	11.06	+	2.26	0.000744	0.00883
negative regulation of extrinsic apoptotic signaling pathway (GO:2001237)	105	22	9.14	+	2.41	0.000751	0.0089
macromolecule metabolic process (GO:0043170)	6173	607	537.63	+	1.13	0.000757	0.00897
negative regulation of mitotic cell cycle (GO:0045930)	310	47	27	+	1.74	0.000758	0.00898
negative regulation of cysteine-type endopeptidase activity (GO:2000117)	94	20	8.19	+	2.44	0.000763	0.00902
actin filament polymerization (GO:0030041)	29	10	2.53	+	3.96	0.000781	0.00921
regulation of nitric oxide biosynthetic process (GO:0045428)	60	15	5.23	+	2.87	0.000781	0.00921
regulation of protein kinase B signaling (GO:0051896)	225	37	19.6	+	1.89	0.00078	0.00922
negative regulation of epidermal growth factor receptor signaling pathway (GO:0042059)	47	13	4.09	+	3.18	0.000783	0.00922
positive regulation of cell-substrate junction organization (GO:0150117)	29	10	2.53	+	3.96	0.000781	0.00922
negative regulation of cysteine-type endopeptidase activity involved in apoptotic process (GO:0043154)	86	19	7.49	+	2.54	0.000781	0.00922
peptide biosynthetic process (GO:0043043)	415	59	36.14	+	1.63	0.000788	0.00928
positive regulation of inflammatory response (GO:0050729)	139	26	12.11	+	2.15	0.000791	0.00931
negative regulation of catabolic process (GO:0009895)	312	47	27.17	+	1.73	0.000804	0.00945
ncRNA transcription (GO:0098781)	94	0	8.19	-	< 0,01	0.000811	0.00952
protein targeting to vacuole (GO:0006623)	41	12	3.57	+	3.36	0.000815	0.00955
cholesterol biosynthetic process (GO:0006695)	41	12	3.57	+	3.36	0.000815	0.00956
cellular response to osmotic stress (GO:0071470)	35	11	3.05	+	3.61	0.000819	0.00959
positive regulation of lymphocyte mediated immunity (GO:0002708)	107	22	9.32	+	2.36	0.000823	0.00964
ciliary basal body-plasma membrane docking (GO:0097711)	95	20	8.27	+	2.42	0.00084	0.00983
peroxisome organization (GO:0007031)	87	19	7.58	+	2.51	0.000849	0.00993
regulation of cardiac muscle hypertrophy (GO:0010611)	54	14	4.7	+	2.98	0.000856	0.01
amino acid activation (GO:0043038)	54	14	4.7	+	2.98	0.000856	0.01
regulation of platelet-derived growth factor receptor signaling pathway (GO:0010640)	24	9	2.09	+	4.31	0.000877	0.0102
viral budding (GO:0046755)	24	9	2.09	+	4.31	0.000877	0.0102
positive regulation of leukocyte degranulation (GO:0043302)	24	9	2.09	+	4.31	0.000877	0.0102
bone cell development (GO:0098751)	24	9	2.09	+	4.31	0.000877	0.0102
Golgi localization (GO:0051645)	14	7	1.22	+	5.74	0.000892	0.0104
viral translation (GO:0019081)	14	7	1.22	+	5.74	0.000892	0.0104
positive regulation of receptor recycling (GO:0001921)	14	7	1.22	+	5.74	0.000892	0.0104
substrate adhesion-dependent cell spreading (GO:0034446)	48	13	4.18	+	3.11	0.000923	0.0107
apical junction assembly (GO:0043297)	48	13	4.18	+	3.11	0.000923	0.0107
regulation of dendritic spine development (GO:0060998)	79	18	6.88	+	2.62	0.000932	0.0107
regulation of dopamine metabolic process (GO:0042053)	19	8	1.65	+	4.83	0.00093	0.0107
endothelial cell differentiation (GO:0045446)	79	18	6.88	+	2.62	0.000932	0.0107
regulation of dendrite morphogenesis (GO:0048814)	96	20	8.36	+	2.39	0.000927	0.0107
regulation of cardiac conduction (GO:1903779)	68	16	5.92	+	2.7	0.000926	0.0107
regulation of catecholamine metabolic process (GO:0042069)	19	8	1.65	+	4.83	0.00093	0.0107
Rho protein signal transduction (GO:0007266)	79	18	6.88	+	2.62	0.000932	0.0107
regulation of response to endoplasmic reticulum stress (GO:1905897)	88	19	7.66	+	2.48	0.000927	0.0107
response to host (GO:0075136)	19	8	1.65	+	4.83	0.00093	0.0107
response to defenses of other organism (GO:0052173)	19	8	1.65	+	4.83	0.00093	0.0107
response to host defenses (GO:0052200)	19	8	1.65	+	4.83	0.00093	0.0108
protein localization to peroxisome (GO:0072662)	80	18	6.97	+	2.58	0.000993	0.0114
long-chain fatty acid metabolic process (GO:0001676)	110	22	9.58	+	2.3	0.000988	0.0114
establishment of protein localization to peroxisome (GO:0072663)	80	18	6.97	+	2.58	0.000993	0.0114
regulation of B cell mediated immunity (GO:0002712)	55	14	4.79	+	2.92	0.000996	0.0114
peroxisomal transport (GO:0043574)	80	18	6.97	+	2.58	0.000993	0.0114
regulation of immunoglobulin mediated immune response (GO:0002889)	55	14	4.79	+	2.92	0.000996	0.0114
protein targeting to peroxisome (GO:0006625)	80	18	6.97	+	2.58	0.000993	0.0114
protein depolymerization (GO:0051261)	36	11	3.14	+	3.51	0.000992	0.0114
positive regulation of leukocyte mediated cytotoxicity (GO:0001912)	55	14	4.79	+	2.92	0.000996	0.0114
positive regulation of viral genome replication (GO:0045070)	36	11	3.14	+	3.51	0.000992	0.0114
negative regulation of plasminogen activation (GO:0010757)	6	5	0.52	+	9.57	0.00101	0.0114
heterotypic cell-cell adhesion (GO:0034113)	36	11	3.14	+	3.51	0.000992	0.0114
chromosome organization (GO:0051276)	1051	61	91.54	-	0.67	0.001	0.0114
exit from host (GO:0035890)	6	5	0.52	+	9.57	0.00101	0.0114
positive regulation of macromolecule metabolic process (GO:0010604)	3404	352	296.47	+	1.19	0.000992	0.0114
protein O-linked glycosylation (GO:0006493)	116	1	10.1	-	0.1	0.001	0.0114
exit from host cell (GO:0035891)	6	5	0.52	+	9.57	0.00101	0.0114
activation of phospholipase D activity (GO:0031584)	6	5	0.52	+	9.57	0.00101	0.0114
'de novo' IMP biosynthetic process (GO:0006189)	6	5	0.52	+	9.57	0.00101	0.0114
movement in host environment (GO:0052126)	6	5	0.52	+	9.57	0.00101	0.0114
movement in environment of other organism involved in symbiotic interaction (GO:0052192)	6	5	0.52	+	9.57	0.00101	0.0114
viral release from host cell (GO:0019076)	6	5	0.52	+	9.57	0.00101	0.0114
regulation of protein tyrosine kinase activity (GO:0061097)	89	19	7.75	+	2.45	0.00102	0.0115
positive regulation of RNA polymerase II transcriptional preinitiation complex assembly (GO:0045899)	10	6	0.87	+	6.89	0.00104	0.0117
protein folding in endoplasmic reticulum (GO:0034975)	10	6	0.87	+	6.89	0.00104	0.0117
endosome to melanosome transport (GO:0035646)	10	6	0.87	+	6.89	0.00104	0.0117
synaptic vesicle budding (GO:0070142)	10	6	0.87	+	6.89	0.00104	0.0117
endosome to pigment granule transport (GO:0043485)	10	6	0.87	+	6.89	0.00104	0.0117
pigment granule maturation (GO:0048757)	10	6	0.87	+	6.89	0.00104	0.0117
IRES-dependent viral translational initiation (GO:0075522)	10	6	0.87	+	6.89	0.00104	0.0117
low-density lipoprotein particle receptor catabolic process (GO:0032802)	10	6	0.87	+	6.89	0.00104	0.0117
fatty acid beta-oxidation using acyl-CoA dehydrogenase (GO:0033539)	10	6	0.87	+	6.89	0.00104	0.0118
positive regulation of lymphocyte proliferation (GO:0050671)	134	25	11.67	+	2.14	0.00106	0.0119
cell-cell recognition (GO:0009988)	69	16	6.01	+	2.66	0.00106	0.0119
transition metal ion transport (GO:0000041)	123	24	10.71	+	2.24	0.00107	0.012
double-strand break repair (GO:0006302)	186	4	16.2	-	0.25	0.00107	0.012
hematopoietic or lymphoid organ development (GO:0048534)	617	80	53.74	+	1.49	0.00108	0.0121
sterol biosynthetic process (GO:0016126)	49	13	4.27	+	3.05	0.00108	0.0121
epidermal growth factor receptor signaling pathway (GO:0007173)	49	13	4.27	+	3.05	0.00108	0.0121
regulation of cellular response to stress (GO:0080135)	739	93	64.36	+	1.44	0.0011	0.0123
axon development (GO:0061564)	415	58	36.14	+	1.6	0.0011	0.0123
homeostasis of number of cells (GO:0048872)	206	34	17.94	+	1.9	0.00111	0.0124
regulation of inflammatory response to antigenic stimulus (GO:0002861)	25	9	2.18	+	4.13	0.00111	0.0124
phospholipid transport (GO:0015914)	90	19	7.84	+	2.42	0.00112	0.0124
positive regulation of mononuclear cell proliferation (GO:0032946)	135	25	11.76	+	2.13	0.00113	0.0126
regulation of neuron projection development (GO:0010975)	515	69	44.85	+	1.54	0.00113	0.0126
hemopoiesis (GO:0030097)	569	75	49.56	+	1.51	0.00113	0.0126
negative regulation of transmembrane transport (GO:0034763)	125	24	10.89	+	2.2	0.00115	0.0128
regulation of synapse structure or activity (GO:0050803)	240	38	20.9	+	1.82	0.00115	0.0128
regulation of release of sequestered calcium ion into cytosol (GO:0051279)	82	18	7.14	+	2.52	0.00115	0.0128
positive regulation of protein import into nucleus (GO:0042307)	43	12	3.75	+	3.2	0.00115	0.0128
positive regulation of regulated secretory pathway (GO:1903307)	56	14	4.88	+	2.87	0.00115	0.0128
positive regulation of lipid metabolic process (GO:0045834)	150	27	13.06	+	2.07	0.00116	0.0129
positive regulation of protein targeting to membrane (GO:0090314)	31	10	2.7	+	3.7	0.00119	0.0132
protein localization to lysosome (GO:0061462)	37	11	3.22	+	3.41	0.0012	0.0132
positive regulation of telomere maintenance via telomere lengthening (GO:1904358)	37	11	3.22	+	3.41	0.0012	0.0132
regulation of protein import into nucleus (GO:0042306)	63	15	5.49	+	2.73	0.00119	0.0132
response to xenobiotic stimulus (GO:0009410)	297	45	25.87	+	1.74	0.00119	0.0132
neurotransmitter receptor transport (GO:0099637)	37	11	3.22	+	3.41	0.0012	0.0132
negative regulation of amyloid precursor protein catabolic process (GO:1902992)	15	7	1.31	+	5.36	0.00122	0.0133
regulation of plasma membrane organization (GO:1903729)	15	7	1.31	+	5.36	0.00122	0.0133
purine-containing compound salvage (GO:0043101)	15	7	1.31	+	5.36	0.00122	0.0133
peptidyl-serine dephosphorylation (GO:0070262)	15	7	1.31	+	5.36	0.00122	0.0133
mitochondrial electron transport, ubiquinol to cytochrome c (GO:0006122)	15	7	1.31	+	5.36	0.00122	0.0133
aerobic electron transport chain (GO:0019646)	20	8	1.74	+	4.59	0.00121	0.0133
modulation by symbiont of host defense response (GO:0052031)	15	7	1.31	+	5.36	0.00122	0.0133
viral budding via host ESCRT complex (GO:0039702)	20	8	1.74	+	4.59	0.00121	0.0133
regulation of endothelial cell development (GO:1901550)	15	7	1.31	+	5.36	0.00122	0.0134
mitochondrial electron transport, cytochrome c to oxygen (GO:0006123)	20	8	1.74	+	4.59	0.00121	0.0134
positive regulation of viral release from host cell (GO:1902188)	15	7	1.31	+	5.36	0.00122	0.0134
growth hormone receptor signaling pathway (GO:0060396)	20	8	1.74	+	4.59	0.00121	0.0134
cellular response to oxygen radical (GO:0071450)	15	7	1.31	+	5.36	0.00122	0.0134
cellular response to superoxide (GO:0071451)	15	7	1.31	+	5.36	0.00122	0.0134
positive regulation by host of viral process (GO:0044794)	15	7	1.31	+	5.36	0.00122	0.0134
regulation of phospholipid metabolic process (GO:1903725)	91	19	7.93	+	2.4	0.00123	0.0134
regulation of establishment of endothelial barrier (GO:1903140)	15	7	1.31	+	5.36	0.00122	0.0134
establishment of protein localization to vacuole (GO:0072666)	50	13	4.35	+	2.99	0.00127	0.0138
porphyrin-containing compound metabolic process (GO:0006778)	50	13	4.35	+	2.99	0.00127	0.0138
cellular response to external stimulus (GO:0071496)	363	52	31.62	+	1.64	0.00131	0.0143
cellular response to monosaccharide stimulus (GO:0071326)	74	17	6.44	+	2.64	0.00131	0.0143
muscle cell differentiation (GO:0042692)	247	39	21.51	+	1.81	0.00132	0.0143
alcohol biosynthetic process (GO:0046165)	114	22	9.93	+	2.22	0.00133	0.0145
regulation of muscle hypertrophy (GO:0014743)	57	14	4.96	+	2.82	0.00133	0.0145
positive regulation of chemotaxis (GO:0050921)	141	26	12.28	+	2.12	0.00134	0.0145
positive regulation of viral process (GO:0048524)	105	21	9.14	+	2.3	0.00134	0.0145
positive regulation of leukocyte proliferation (GO:0070665)	141	26	12.28	+	2.12	0.00134	0.0145
sulfur compound biosynthetic process (GO:0044272)	183	31	15.94	+	1.95	0.00134	0.0145
positive regulation of leukocyte chemotaxis (GO:0002690)	92	19	8.01	+	2.37	0.00135	0.0146
osteoclast differentiation (GO:0030316)	44	12	3.83	+	3.13	0.00136	0.0147
epithelial cell development (GO:0002064)	199	33	17.33	+	1.9	0.00136	0.0147
cellular response to carbohydrate stimulus (GO:0071322)	84	18	7.32	+	2.46	0.00136	0.0147
secondary alcohol biosynthetic process (GO:1902653)	44	12	3.83	+	3.13	0.00136	0.0147
regulation of lymphocyte mediated immunity (GO:0002706)	153	27	13.33	+	2.03	0.00138	0.0148
polyol catabolic process (GO:0046174)	26	9	2.26	+	3.97	0.00139	0.015
negative regulation of cell cycle process (GO:0010948)	326	48	28.39	+	1.69	0.0014	0.0151
keratinocyte differentiation (GO:0030216)	268	41	23.34	+	1.76	0.00141	0.0152
nucleobase-containing small molecule biosynthetic process (GO:0034404)	106	21	9.23	+	2.27	0.00143	0.0154
regulation of peptide hormone secretion (GO:0090276)	217	35	18.9	+	1.85	0.00144	0.0155
regulation of neutrophil chemotaxis (GO:0090022)	32	10	2.79	+	3.59	0.00145	0.0156
positive regulation of neutrophil migration (GO:1902624)	32	10	2.79	+	3.59	0.00145	0.0156
response to ketone (GO:1901654)	201	33	17.51	+	1.89	0.00146	0.0156
negative regulation of endothelial cell migration (GO:0010596)	51	13	4.44	+	2.93	0.00147	0.0158
phosphatidylcholine metabolic process (GO:0046470)	76	17	6.62	+	2.57	0.00147	0.0158
sperm-egg recognition (GO:0035036)	51	13	4.44	+	2.93	0.00147	0.0158
regulation of interleukin-8 production (GO:0032677)	76	17	6.62	+	2.57	0.00147	0.0158
response to axon injury (GO:0048678)	51	13	4.44	+	2.93	0.00147	0.0158
immune system development (GO:0002520)	654	83	56.96	+	1.46	0.00148	0.0158
positive regulation of cell population proliferation (GO:0008284)	921	111	80.21	+	1.38	0.00148	0.0158
very-low-density lipoprotein particle assembly (GO:0034379)	11	6	0.96	+	6.26	0.0015	0.0159
microvillus assembly (GO:0030033)	11	6	0.96	+	6.26	0.0015	0.0159
hepatocyte apoptotic process (GO:0097284)	11	6	0.96	+	6.26	0.0015	0.0159
organic hydroxy compound transport (GO:0015850)	144	26	12.54	+	2.07	0.00149	0.0159
low-density lipoprotein receptor particle metabolic process (GO:0032799)	11	6	0.96	+	6.26	0.0015	0.0159
regulation of phospholipid transport (GO:2001138)	11	6	0.96	+	6.26	0.0015	0.0159
positive regulation of phospholipid transport (GO:2001140)	11	6	0.96	+	6.26	0.0015	0.0159
mitotic prometaphase (GO:0000236)	170	29	14.81	+	1.96	0.0015	0.016
pinocytosis (GO:0006907)	11	6	0.96	+	6.26	0.0015	0.016
hypotonic response (GO:0006971)	11	6	0.96	+	6.26	0.0015	0.016
microtubule-based transport (GO:0099111)	186	31	16.2	+	1.91	0.00152	0.0161
regulation of postsynapse organization (GO:0099175)	107	21	9.32	+	2.25	0.00153	0.0162
regulation of cellular protein catabolic process (GO:1903362)	253	39	22.03	+	1.77	0.00153	0.0162
regulation of extrinsic apoptotic signaling pathway via death domain receptors (GO:1902041)	58	14	5.05	+	2.77	0.00154	0.0162
antigen processing and presentation of endogenous peptide antigen via MHC class I (GO:0019885)	21	8	1.83	+	4.37	0.00156	0.0164
relaxation of muscle (GO:0090075)	21	8	1.83	+	4.37	0.00156	0.0164
antigen processing and presentation of endogenous peptide antigen (GO:0002483)	21	8	1.83	+	4.37	0.00156	0.0164
regulation of G protein-coupled receptor signaling pathway (GO:0008277)	145	26	12.63	+	2.06	0.00156	0.0164
regulation of proton transport (GO:0010155)	21	8	1.83	+	4.37	0.00156	0.0165
positive regulation of neuron projection development (GO:0010976)	293	44	25.52	+	1.72	0.00157	0.0165
positive regulation of dendrite development (GO:1900006)	77	17	6.71	+	2.53	0.00158	0.0166
anatomical structure formation involved in morphogenesis (GO:0048646)	896	108	78.04	+	1.38	0.00159	0.0167
amyloid-beta clearance by transcytosis (GO:0150093)	7	5	0.61	+	8.2	0.00161	0.0169
protein complex oligomerization (GO:0051259)	237	37	20.64	+	1.79	0.00161	0.0169
methylglyoxal metabolic process (GO:0009438)	7	5	0.61	+	8.2	0.00161	0.0169
positive regulation of integrin-mediated signaling pathway (GO:2001046)	7	5	0.61	+	8.2	0.00161	0.0169
peptidyl-lysine modification (GO:0018205)	306	11	26.65	-	0.41	0.00161	0.0169
hyaluronan catabolic process (GO:0030214)	16	7	1.39	+	5.02	0.00163	0.0171
formation of cytoplasmic translation initiation complex (GO:0001732)	16	7	1.39	+	5.02	0.00163	0.0171
positive regulation of sodium ion transmembrane transporter activity (GO:2000651)	16	7	1.39	+	5.02	0.00163	0.0171
establishment of cell polarity (GO:0030010)	121	23	10.54	+	2.18	0.00164	0.0172
cellular biosynthetic process (GO:0044249)	2782	291	242.3	+	1.2	0.00165	0.0173
neutral lipid metabolic process (GO:0006638)	98	20	8.54	+	2.34	0.00166	0.0173
acylglycerol metabolic process (GO:0006639)	98	20	8.54	+	2.34	0.00166	0.0173
angiogenesis (GO:0001525)	315	46	27.43	+	1.68	0.00167	0.0174
sensory organ morphogenesis (GO:0090596)	267	9	23.25	-	0.39	0.00168	0.0175
anterior/posterior pattern specification (GO:0009952)	216	6	18.81	-	0.32	0.00168	0.0175
positive regulation of B cell mediated immunity (GO:0002714)	39	11	3.4	+	3.24	0.0017	0.0177
macromolecule methylation (GO:0043414)	249	8	21.69	-	0.37	0.0017	0.0177
positive regulation of immunoglobulin mediated immune response (GO:0002891)	39	11	3.4	+	3.24	0.0017	0.0177
nucleoside biosynthetic process (GO:0009163)	39	11	3.4	+	3.24	0.0017	0.0177
positive regulation of collagen metabolic process (GO:0010714)	27	9	2.35	+	3.83	0.00172	0.0179
receptor catabolic process (GO:0032801)	27	9	2.35	+	3.83	0.00172	0.0179
positive regulation of neuron death (GO:1901216)	99	20	8.62	+	2.32	0.00174	0.018
actin nucleation (GO:0045010)	33	10	2.87	+	3.48	0.00176	0.0182
modulation by host of symbiont process (GO:0051851)	59	14	5.14	+	2.72	0.00176	0.0182
positive regulation of protein localization to plasma membrane (GO:1903078)	59	14	5.14	+	2.72	0.00176	0.0183
protein dephosphorylation (GO:0006470)	209	34	18.2	+	1.87	0.00177	0.0183
regulation of intracellular pH (GO:0051453)	87	18	7.58	+	2.38	0.00179	0.0185
negative regulation of response to endoplasmic reticulum stress (GO:1903573)	46	12	4.01	+	3	0.00188	0.0193
positive regulation of dendritic spine development (GO:0060999)	46	12	4.01	+	3	0.00188	0.0194
defense response to fungus (GO:0050832)	46	12	4.01	+	3	0.00188	0.0194
positive regulation of axon extension (GO:0045773)	46	12	4.01	+	3	0.00188	0.0194
cellular response to interferon-gamma (GO:0071346)	164	28	14.28	+	1.96	0.00189	0.0195
translation (GO:0006412)	389	54	33.88	+	1.59	0.0019	0.0196
regulation of synapse organization (GO:0050807)	229	36	19.94	+	1.81	0.0019	0.0196
G2/M transition of mitotic cell cycle (GO:0000086)	138	25	12.02	+	2.08	0.00195	0.02
negative regulation of cell cycle (GO:0045786)	573	74	49.9	+	1.48	0.00195	0.0201
positive regulation of DNA biosynthetic process (GO:2000573)	70	16	6.1	+	2.62	0.00195	0.0201
positive regulation of phospholipid metabolic process (GO:1903727)	53	13	4.62	+	2.82	0.00198	0.0202
pigment biosynthetic process (GO:0046148)	53	13	4.62	+	2.82	0.00198	0.0202
positive regulation of dendritic spine morphogenesis (GO:0061003)	22	8	1.92	+	4.18	0.00198	0.0202
negative regulation of smooth muscle cell migration (GO:0014912)	22	8	1.92	+	4.18	0.00198	0.0202
cellular response to growth hormone stimulus (GO:0071378)	22	8	1.92	+	4.18	0.00198	0.0203
protein targeting to lysosome (GO:0006622)	22	8	1.92	+	4.18	0.00198	0.0203
positive regulation of dendrite morphogenesis (GO:0050775)	40	11	3.48	+	3.16	0.00202	0.0206
nucleoside bisphosphate biosynthetic process (GO:0033866)	60	14	5.23	+	2.68	0.00202	0.0206
response to fungus (GO:0009620)	60	14	5.23	+	2.68	0.00202	0.0206
protein homotetramerization (GO:0051289)	60	14	5.23	+	2.68	0.00202	0.0206
positive regulation of intrinsic apoptotic signaling pathway (GO:2001244)	60	14	5.23	+	2.68	0.00202	0.0206
ribonucleoside bisphosphate biosynthetic process (GO:0034030)	60	14	5.23	+	2.68	0.00202	0.0206
purine nucleoside bisphosphate biosynthetic process (GO:0034033)	60	14	5.23	+	2.68	0.00202	0.0206
positive regulation of inflammatory response to antigenic stimulus (GO:0002863)	12	6	1.05	+	5.74	0.0021	0.0213
pigment accumulation (GO:0043476)	12	6	1.05	+	5.74	0.0021	0.0213
cellular pigment accumulation (GO:0043482)	12	6	1.05	+	5.74	0.0021	0.0213
response to host immune response (GO:0052572)	12	6	1.05	+	5.74	0.0021	0.0213
cell cycle G2/M phase transition (GO:0044839)	140	25	12.19	+	2.05	0.0021	0.0213
regulation of blood circulation (GO:1903522)	290	43	25.26	+	1.7	0.00209	0.0213
chronic inflammatory response (GO:0002544)	12	6	1.05	+	5.74	0.0021	0.0213
positive regulation of steroid metabolic process (GO:0045940)	28	9	2.44	+	3.69	0.00211	0.0214
negative regulation of exocytosis (GO:0045920)	34	10	2.96	+	3.38	0.00211	0.0214
aggrephagy (GO:0035973)	28	9	2.44	+	3.69	0.00211	0.0214
positive regulation of granulocyte chemotaxis (GO:0071624)	28	9	2.44	+	3.69	0.00211	0.0214
neuropeptide signaling pathway (GO:0007218)	107	1	9.32	-	0.11	0.00214	0.0216
protein localization to cell-cell junction (GO:0150105)	17	7	1.48	+	4.73	0.00215	0.0216
response to superoxide (GO:0000303)	17	7	1.48	+	4.73	0.00215	0.0216
2-oxoglutarate metabolic process (GO:0006103)	17	7	1.48	+	4.73	0.00215	0.0217
regulation of hormone secretion (GO:0046883)	272	41	23.69	+	1.73	0.00216	0.0217
cellular response to lipid (GO:0071396)	529	69	46.07	+	1.5	0.00218	0.0219
regulation of mitochondrial outer membrane permeabilization involved in apoptotic signaling pathway (GO:1901028)	47	12	4.09	+	2.93	0.00219	0.022
animal organ morphogenesis (GO:0009887)	970	57	84.48	-	0.67	0.00219	0.022
intracellular pH reduction (GO:0051452)	47	12	4.09	+	2.93	0.00219	0.022
organelle transport along microtubule (GO:0072384)	81	17	7.05	+	2.41	0.00219	0.022
cytosol to endoplasmic reticulum transport (GO:0046967)	4	4	0.35	+	11.48	0.00221	0.0221
exosomal secretion (GO:1990182)	4	4	0.35	+	11.48	0.00221	0.0221
positive regulation of production of molecular mediator of immune response (GO:0002702)	103	20	8.97	+	2.23	0.00221	0.0221
protein insertion into mitochondrial outer membrane (GO:0045040)	4	4	0.35	+	11.48	0.00221	0.0221
positive regulation of fibrinolysis (GO:0051919)	4	4	0.35	+	11.48	0.00221	0.0221
response to aluminum ion (GO:0010044)	4	4	0.35	+	11.48	0.00221	0.0222
positive regulation of gamma-delta T cell differentiation (GO:0045588)	4	4	0.35	+	11.48	0.00221	0.0222
pentose biosynthetic process (GO:0019322)	4	4	0.35	+	11.48	0.00221	0.0222
synapse organization (GO:0050808)	293	43	25.52	+	1.69	0.00223	0.0223
positive regulation of reactive oxygen species biosynthetic process (GO:1903428)	54	13	4.7	+	2.76	0.00228	0.0227
positive regulation of stress fiber assembly (GO:0051496)	54	13	4.7	+	2.76	0.00228	0.0227
regulation of gene expression (GO:0010468)	4494	336	391.4	-	0.86	0.0023	0.0229
protein processing (GO:0016485)	157	27	13.67	+	1.97	0.00232	0.0231
viral entry into host cell (GO:0046718)	93	19	8.1	+	2.35	0.00232	0.0231
regulation of cellular pH (GO:0030641)	93	19	8.1	+	2.35	0.00232	0.0231
cytoplasmic translation (GO:0002181)	73	16	6.36	+	2.52	0.00233	0.0232
regulation of calcium ion transport into cytosol (GO:0010522)	104	20	9.06	+	2.21	0.00237	0.0236
positive regulation of peptide hormone secretion (GO:0090277)	104	20	9.06	+	2.21	0.00237	0.0236
endocytic recycling (GO:0032456)	41	11	3.57	+	3.08	0.00238	0.0236
response to testosterone (GO:0033574)	41	11	3.57	+	3.08	0.00238	0.0236
chylomicron remnant clearance (GO:0034382)	8	5	0.7	+	7.18	0.00245	0.024
glyceraldehyde-3-phosphate metabolic process (GO:0019682)	8	5	0.7	+	7.18	0.00245	0.024
negative regulation of metabolic process (GO:0009892)	2960	306	257.8	+	1.19	0.00242	0.024
positive regulation of acute inflammatory response to antigenic stimulus (GO:0002866)	8	5	0.7	+	7.18	0.00245	0.024
translational initiation (GO:0006413)	143	25	12.45	+	2.01	0.00242	0.024
response to molecule of bacterial origin (GO:0002237)	340	48	29.61	+	1.62	0.00245	0.024
regulation of complement-dependent cytotoxicity (GO:1903659)	8	5	0.7	+	7.18	0.00245	0.0241
plasma membrane to endosome transport (GO:0048227)	8	5	0.7	+	7.18	0.00245	0.0241
acetyl-CoA biosynthetic process from pyruvate (GO:0006086)	8	5	0.7	+	7.18	0.00245	0.0241
oxaloacetate metabolic process (GO:0006107)	8	5	0.7	+	7.18	0.00245	0.0241
malate metabolic process (GO:0006108)	8	5	0.7	+	7.18	0.00245	0.0241
actin filament network formation (GO:0051639)	8	5	0.7	+	7.18	0.00245	0.0241
establishment of Golgi localization (GO:0051683)	8	5	0.7	+	7.18	0.00245	0.0241
positive regulation by host of viral genome replication (GO:0044829)	8	5	0.7	+	7.18	0.00245	0.0242
positive regulation of Arp2/3 complex-mediated actin nucleation (GO:2000601)	8	5	0.7	+	7.18	0.00245	0.0242
positive regulation of early endosome to late endosome transport (GO:2000643)	8	5	0.7	+	7.18	0.00245	0.0242
triglyceride-rich lipoprotein particle clearance (GO:0071830)	8	5	0.7	+	7.18	0.00245	0.0242
natural killer cell mediated cytotoxicity (GO:0042267)	23	8	2	+	3.99	0.00248	0.0242
alditol catabolic process (GO:0019405)	8	5	0.7	+	7.18	0.00245	0.0242
purine nucleoside biosynthetic process (GO:0042451)	23	8	2	+	3.99	0.00248	0.0242
ribonucleoside biosynthetic process (GO:0042455)	23	8	2	+	3.99	0.00248	0.0242
positive regulation of protein processing (GO:0010954)	23	8	2	+	3.99	0.00248	0.0243
calcium-mediated signaling using intracellular calcium source (GO:0035584)	23	8	2	+	3.99	0.00248	0.0243
regulation of receptor recycling (GO:0001919)	23	8	2	+	3.99	0.00248	0.0243
purine ribonucleoside biosynthetic process (GO:0046129)	23	8	2	+	3.99	0.00248	0.0243
regulation of dendritic spine morphogenesis (GO:0061001)	48	12	4.18	+	2.87	0.00254	0.0248
regulation of lipid biosynthetic process (GO:0046890)	191	31	16.63	+	1.86	0.00254	0.0248
regulation of macrophage derived foam cell differentiation (GO:0010743)	29	9	2.53	+	3.56	0.00258	0.0251
regulation of mast cell degranulation (GO:0043304)	29	9	2.53	+	3.56	0.00258	0.0251
response to lipopolysaccharide (GO:0032496)	323	46	28.13	+	1.64	0.00261	0.0254
negative regulation of cell-substrate adhesion (GO:0010812)	62	14	5.4	+	2.59	0.00262	0.0255
Golgi organization (GO:0007030)	133	24	11.58	+	2.07	0.00266	0.0259
epidermis development (GO:0008544)	419	57	36.49	+	1.56	0.00267	0.026
DNA-templated transcription, termination (GO:0006353)	79	0	6.88	-	< 0,01	0.00271	0.0264
glucose homeostasis (GO:0042593)	193	31	16.81	+	1.84	0.00272	0.0264
positive regulation of adaptive immune response based on somatic recombination of immune receptors built from immunoglobulin superfamily domains (GO:0002824)	106	20	9.23	+	2.17	0.00275	0.0267
cellular calcium ion homeostasis (GO:0006874)	448	60	39.02	+	1.54	0.00278	0.0268
regulation of lipoprotein particle clearance (GO:0010984)	18	7	1.57	+	4.47	0.00278	0.0268
chromatin remodeling (GO:0006338)	168	4	14.63	-	0.27	0.00278	0.0268
clathrin coat assembly (GO:0048268)	18	7	1.57	+	4.47	0.00278	0.0269
response to oxygen radical (GO:0000305)	18	7	1.57	+	4.47	0.00278	0.0269
positive regulation of actin nucleation (GO:0051127)	18	7	1.57	+	4.47	0.00278	0.0269
tight junction assembly (GO:0120192)	42	11	3.66	+	3.01	0.00279	0.0269
cellular response to low-density lipoprotein particle stimulus (GO:0071404)	18	7	1.57	+	4.47	0.00278	0.0269
regulation of translation (GO:0006417)	374	52	32.57	+	1.6	0.00277	0.0269
carbohydrate homeostasis (GO:0033500)	194	31	16.9	+	1.83	0.00282	0.0272
positive regulation of hormone secretion (GO:0046887)	135	24	11.76	+	2.04	0.00284	0.0274
regulation of triglyceride catabolic process (GO:0010896)	13	6	1.13	+	5.3	0.00286	0.0274
regulation of smooth muscle cell proliferation (GO:0048660)	135	24	11.76	+	2.04	0.00284	0.0274
protein localization to endosome (GO:0036010)	13	6	1.13	+	5.3	0.00286	0.0274
organophosphate ester transport (GO:0015748)	121	22	10.54	+	2.09	0.00286	0.0274
positive regulation of membrane invagination (GO:1905155)	13	6	1.13	+	5.3	0.00286	0.0274
negative regulation of release of sequestered calcium ion into cytosol (GO:0051280)	13	6	1.13	+	5.3	0.00286	0.0274
pentose-phosphate shunt (GO:0006098)	13	6	1.13	+	5.3	0.00286	0.0274
protein oxidation (GO:0018158)	13	6	1.13	+	5.3	0.00286	0.0275
negative regulation by host of viral process (GO:0044793)	13	6	1.13	+	5.3	0.00286	0.0275
regulation of cellular metabolic process (GO:0031323)	6272	608	546.25	+	1.11	0.00287	0.0275
positive regulation of phagocytosis, engulfment (GO:0060100)	13	6	1.13	+	5.3	0.00286	0.0275
endoplasmic reticulum tubular network organization (GO:0071786)	13	6	1.13	+	5.3	0.00286	0.0275
negative regulation of cell-cell adhesion (GO:0022408)	178	29	15.5	+	1.87	0.00288	0.0275
cellular pigmentation (GO:0033059)	49	12	4.27	+	2.81	0.00293	0.028
positive regulation of blood vessel endothelial cell migration (GO:0043536)	56	13	4.88	+	2.67	0.00299	0.0285
sulfur compound catabolic process (GO:0044273)	56	13	4.88	+	2.67	0.00299	0.0285
cytokinetic process (GO:0032506)	36	10	3.14	+	3.19	0.003	0.0286
response to growth hormone (GO:0060416)	36	10	3.14	+	3.19	0.003	0.0286
muscle structure development (GO:0061061)	481	63	41.89	+	1.5	0.00301	0.0287
regulation of GTPase activity (GO:0043087)	481	63	41.89	+	1.5	0.00301	0.0287
skin development (GO:0043588)	380	52	33.1	+	1.57	0.00305	0.029
positive regulation of sterol transport (GO:0032373)	24	8	2.09	+	3.83	0.00308	0.0292
DNA recombination (GO:0006310)	222	7	19.33	-	0.36	0.00308	0.0292
positive regulation of cholesterol transport (GO:0032376)	24	8	2.09	+	3.83	0.00308	0.0292
mitochondrial calcium ion transmembrane transport (GO:0006851)	24	8	2.09	+	3.83	0.00308	0.0293
regulation of mast cell activation involved in immune response (GO:0033006)	30	9	2.61	+	3.44	0.00312	0.0296
positive regulation of adaptive immune response (GO:0002821)	111	21	9.67	+	2.17	0.00312	0.0296
epidermal cell differentiation (GO:0009913)	316	45	27.52	+	1.64	0.00317	0.03
regulation of anion transport (GO:0044070)	99	19	8.62	+	2.2	0.00319	0.0302
toll-like receptor signaling pathway (GO:0002224)	99	19	8.62	+	2.2	0.00319	0.0303
alpha-amino acid metabolic process (GO:1901605)	201	32	17.51	+	1.83	0.00323	0.0306
negative regulation of cellular metabolic process (GO:0031324)	2603	271	226.71	+	1.2	0.00325	0.0306
negative regulation of epithelial cell migration (GO:0010633)	68	15	5.92	+	2.53	0.00324	0.0307
selective autophagy (GO:0061912)	43	11	3.75	+	2.94	0.00325	0.0307
energy reserve metabolic process (GO:0006112)	68	15	5.92	+	2.53	0.00324	0.0307
regulation of sterol biosynthetic process (GO:0106118)	43	11	3.75	+	2.94	0.00325	0.0307
glycosyl compound biosynthetic process (GO:1901659)	43	11	3.75	+	2.94	0.00325	0.0307
regulation of cholesterol biosynthetic process (GO:0045540)	43	11	3.75	+	2.94	0.00325	0.0307
inorganic cation transmembrane transport (GO:0098662)	577	73	50.25	+	1.45	0.00328	0.0309
cellular response to insulin stimulus (GO:0032869)	169	28	14.72	+	1.9	0.00328	0.0309
positive regulation of angiogenesis (GO:0045766)	169	28	14.72	+	1.9	0.00328	0.0309
cation transmembrane transport (GO:0098655)	641	80	55.83	+	1.43	0.0033	0.031
response to interferon-gamma (GO:0034341)	186	30	16.2	+	1.85	0.00337	0.0316
pH reduction (GO:0045851)	50	12	4.35	+	2.76	0.00338	0.0316
establishment of protein localization to plasma membrane (GO:0061951)	50	12	4.35	+	2.76	0.00338	0.0316
regulation of postsynaptic membrane neurotransmitter receptor levels (GO:0099072)	50	12	4.35	+	2.76	0.00338	0.0317
intermediate filament cytoskeleton organization (GO:0045104)	50	12	4.35	+	2.76	0.00338	0.0317
positive regulation of extrinsic apoptotic signaling pathway (GO:2001238)	50	12	4.35	+	2.76	0.00338	0.0317
protein tetramerization (GO:0051262)	89	18	7.75	+	2.32	0.00338	0.0317
negative regulation of reactive oxygen species metabolic process (GO:2000378)	57	13	4.96	+	2.62	0.0034	0.0318
negative regulation of ERK1 and ERK2 cascade (GO:0070373)	69	15	6.01	+	2.5	0.00346	0.0324
actin-mediated cell contraction (GO:0070252)	90	18	7.84	+	2.3	0.00351	0.0327
response to osmotic stress (GO:0006970)	78	16	6.79	+	2.36	0.0035	0.0327
ameboidal-type cell migration (GO:0001667)	171	28	14.89	+	1.88	0.0035	0.0327
fatty acid derivative biosynthetic process (GO:1901570)	90	18	7.84	+	2.3	0.00351	0.0327
positive regulation of catabolic process (GO:0009896)	445	59	38.76	+	1.52	0.00352	0.0328
regulation of protein localization to early endosome (GO:1902965)	9	5	0.78	+	6.38	0.00355	0.0329
positive regulation of protein localization to early endosome (GO:1902966)	9	5	0.78	+	6.38	0.00355	0.0329
regulation of collagen biosynthetic process (GO:0032965)	37	10	3.22	+	3.1	0.00354	0.033
regulation of intestinal absorption (GO:1904478)	9	5	0.78	+	6.38	0.00355	0.033
nucleoside diphosphate biosynthetic process (GO:0009133)	9	5	0.78	+	6.38	0.00355	0.033
actin filament severing (GO:0051014)	9	5	0.78	+	6.38	0.00355	0.033
cellular response to interleukin-9 (GO:0071355)	9	5	0.78	+	6.38	0.00355	0.033
cellular hypotonic response (GO:0071476)	9	5	0.78	+	6.38	0.00355	0.033
positive regulation of cellular amine metabolic process (GO:0033240)	9	5	0.78	+	6.38	0.00355	0.0331
interleukin-9-mediated signaling pathway (GO:0038113)	9	5	0.78	+	6.38	0.00355	0.0331
positive regulation of homotypic cell-cell adhesion (GO:0034112)	9	5	0.78	+	6.38	0.00355	0.0331
positive regulation of nucleobase-containing compound metabolic process (GO:0045935)	1911	130	166.44	-	0.78	0.00363	0.0336
response to transforming growth factor beta (GO:0071559)	156	26	13.59	+	1.91	0.00364	0.0337
positive regulation of axonogenesis (GO:0050772)	91	18	7.93	+	2.27	0.00367	0.0339
glucuronate catabolic process to xylulose 5-phosphate (GO:0019640)	5	4	0.44	+	9.19	0.00373	0.0341
natural killer cell degranulation (GO:0043320)	5	4	0.44	+	9.19	0.00373	0.0341
positive regulation of Fc-gamma receptor signaling pathway involved in phagocytosis (GO:1905451)	5	4	0.44	+	9.19	0.00373	0.0342
positive regulation of vasculature development (GO:1904018)	189	30	16.46	+	1.82	0.0037	0.0342
xylulose 5-phosphate metabolic process (GO:0051167)	5	4	0.44	+	9.19	0.00373	0.0342
divalent metal ion transport (GO:0070838)	303	43	26.39	+	1.63	0.0037	0.0342
negative regulation of lipoprotein metabolic process (GO:0050748)	5	4	0.44	+	9.19	0.00373	0.0342
positive regulation of translation in response to endoplasmic reticulum stress (GO:0036493)	5	4	0.44	+	9.19	0.00373	0.0342
xylulose 5-phosphate biosynthetic process (GO:1901159)	5	4	0.44	+	9.19	0.00373	0.0342
glucuronate catabolic process (GO:0006064)	5	4	0.44	+	9.19	0.00373	0.0343
citrate metabolic process (GO:0006101)	5	4	0.44	+	9.19	0.00373	0.0343
purine ribonucleoside salvage (GO:0006166)	5	4	0.44	+	9.19	0.00373	0.0343
ubiquitin-independent protein catabolic process via the multivesicular body sorting pathway (GO:0090611)	5	4	0.44	+	9.19	0.00373	0.0343
positive regulation of protein maturation (GO:1903319)	25	8	2.18	+	3.67	0.00378	0.0343
negative regulation of cellular amine metabolic process (GO:0033239)	5	4	0.44	+	9.19	0.00373	0.0343
regulation of cholesterol efflux (GO:0010874)	25	8	2.18	+	3.67	0.00378	0.0344
response to L-ascorbic acid (GO:0033591)	5	4	0.44	+	9.19	0.00373	0.0344
vesicle cargo loading (GO:0035459)	25	8	2.18	+	3.67	0.00378	0.0344
regulation of protein dephosphorylation (GO:0035304)	141	24	12.28	+	1.95	0.00379	0.0344
acylglycerol transport (GO:0034196)	5	4	0.44	+	9.19	0.00373	0.0344
ruffle organization (GO:0031529)	25	8	2.18	+	3.67	0.00378	0.0344
triglyceride transport (GO:0034197)	5	4	0.44	+	9.19	0.00373	0.0344
regulation of RNA polymerase II transcriptional preinitiation complex assembly (GO:0045898)	14	6	1.22	+	4.92	0.00381	0.0344
glucose 6-phosphate metabolic process (GO:0051156)	25	8	2.18	+	3.67	0.00378	0.0344
negative regulation of sterol transport (GO:0032372)	14	6	1.22	+	4.92	0.00381	0.0344
mitochondrial calcium ion homeostasis (GO:0051560)	25	8	2.18	+	3.67	0.00378	0.0344
negative regulation of cholesterol transport (GO:0032375)	14	6	1.22	+	4.92	0.00381	0.0344
endoplasmic reticulum calcium ion homeostasis (GO:0032469)	25	8	2.18	+	3.67	0.00378	0.0345
response to interleukin-15 (GO:0070672)	14	6	1.22	+	4.92	0.00381	0.0345
natural killer cell mediated immunity (GO:0002228)	25	8	2.18	+	3.67	0.00378	0.0345
modification of synaptic structure (GO:0099563)	14	6	1.22	+	4.92	0.00381	0.0345
GTP metabolic process (GO:0046039)	25	8	2.18	+	3.67	0.00378	0.0345
neurotransmitter receptor internalization (GO:0099590)	14	6	1.22	+	4.92	0.00381	0.0345
cell adhesion mediated by integrin (GO:0033627)	25	8	2.18	+	3.67	0.00378	0.0345
regulation of integrin-mediated signaling pathway (GO:2001044)	14	6	1.22	+	4.92	0.00381	0.0345
positive regulation of protein dephosphorylation (GO:0035307)	44	11	3.83	+	2.87	0.00378	0.0345
regulation of heterotypic cell-cell adhesion (GO:0034114)	25	8	2.18	+	3.67	0.00378	0.0345
AMP metabolic process (GO:0046033)	14	6	1.22	+	4.92	0.00381	0.0345
tight junction organization (GO:0120193)	44	11	3.83	+	2.87	0.00378	0.0345
growth hormone receptor signaling pathway via JAK-STAT (GO:0060397)	14	6	1.22	+	4.92	0.00381	0.0346
regulation of T cell migration (GO:2000404)	44	11	3.83	+	2.87	0.00378	0.0346
regulation of cardiac muscle contraction (GO:0055117)	79	16	6.88	+	2.33	0.00383	0.0346
response to estrogen (GO:0043627)	79	16	6.88	+	2.33	0.00383	0.0346
RNA phosphodiester bond hydrolysis (GO:0090501)	163	4	14.2	-	0.28	0.00384	0.0347
negative regulation of mitochondrion organization (GO:0010823)	58	13	5.05	+	2.57	0.00387	0.0348
modulation by symbiont of host process (GO:0044003)	58	13	5.05	+	2.57	0.00387	0.0349
spindle localization (GO:0051653)	51	12	4.44	+	2.7	0.00387	0.0349
intermediate filament-based process (GO:0045103)	51	12	4.44	+	2.7	0.00387	0.0349
regulation of pH (GO:0006885)	102	19	8.88	+	2.14	0.00395	0.0355
regulation of mitotic sister chromatid segregation (GO:0033047)	73	0	6.36	-	< 0,01	0.00399	0.0359
leukocyte homeostasis (GO:0001776)	71	15	6.18	+	2.43	0.00401	0.036
DNA-dependent DNA replication (GO:0006261)	120	2	10.45	-	0.19	0.00414	0.0372
synaptic vesicle transport (GO:0048489)	38	10	3.31	+	3.02	0.00415	0.0373
negative regulation of neuron death (GO:1901215)	213	33	18.55	+	1.78	0.00419	0.0376
calcium ion homeostasis (GO:0055074)	461	60	40.15	+	1.49	0.00419	0.0376
regulation of cellular response to oxidative stress (GO:1900407)	80	16	6.97	+	2.3	0.0042	0.0376
positive regulation of DNA-binding transcription factor activity (GO:0051091)	270	39	23.52	+	1.66	0.00427	0.0382
negative regulation of protein catabolic process (GO:0042177)	133	23	11.58	+	1.99	0.00433	0.0387
peptidyl-threonine phosphorylation (GO:0018107)	72	15	6.27	+	2.39	0.00434	0.0388
endosome to lysosome transport (GO:0008333)	52	12	4.53	+	2.65	0.00443	0.0396
neutral lipid catabolic process (GO:0046461)	32	9	2.79	+	3.23	0.00446	0.0397
acylglycerol catabolic process (GO:0046464)	32	9	2.79	+	3.23	0.00446	0.0397
positive regulation of ion transmembrane transporter activity (GO:0032414)	107	20	9.32	+	2.15	0.00445	0.0397
chaperone cofactor-dependent protein refolding (GO:0051085)	32	9	2.79	+	3.23	0.00446	0.0397
regulation of production of molecular mediator of immune response (GO:0002700)	149	25	12.98	+	1.93	0.00446	0.0397
response to interleukin-4 (GO:0070670)	32	9	2.79	+	3.23	0.00446	0.0397
positive regulation of tumor necrosis factor biosynthetic process (GO:0042535)	20	7	1.74	+	4.02	0.00445	0.0397
negative regulation of cell junction assembly (GO:1901889)	32	9	2.79	+	3.23	0.00446	0.0398
cell morphogenesis involved in neuron differentiation (GO:0048667)	443	58	38.58	+	1.5	0.00452	0.0402
regulation of synaptic vesicle recycling (GO:1903421)	26	8	2.26	+	3.53	0.0046	0.0407
regulation of pattern recognition receptor signaling pathway (GO:0062207)	95	18	8.27	+	2.18	0.00461	0.0407
regulation of cytoplasmic transport (GO:1903649)	26	8	2.26	+	3.53	0.0046	0.0407
tissue migration (GO:0090130)	95	18	8.27	+	2.18	0.00461	0.0407
negative regulation of cell population proliferation (GO:0008285)	691	84	60.18	+	1.4	0.00459	0.0407
regulation of cardiac muscle contraction by calcium ion signaling (GO:0010882)	26	8	2.26	+	3.53	0.0046	0.0408
positive regulation of cellular response to insulin stimulus (GO:1900078)	26	8	2.26	+	3.53	0.0046	0.0408
positive regulation of neutrophil chemotaxis (GO:0090023)	26	8	2.26	+	3.53	0.0046	0.0408
regulation of small GTPase mediated signal transduction (GO:0051056)	321	45	27.96	+	1.61	0.0046	0.0408
positive regulation of collagen biosynthetic process (GO:0032967)	26	8	2.26	+	3.53	0.0046	0.0408
one-carbon metabolic process (GO:0006730)	26	8	2.26	+	3.53	0.0046	0.0408
negative regulation of cell activation (GO:0050866)	200	31	17.42	+	1.78	0.00467	0.0412
T cell activation (GO:0042110)	236	35	20.55	+	1.7	0.00468	0.0413
regulation of insulin secretion (GO:0050796)	183	29	15.94	+	1.82	0.0047	0.0414
ion transmembrane transport (GO:0034220)	920	107	80.13	+	1.34	0.0047	0.0415
positive regulation of calcium ion transmembrane transport (GO:1904427)	73	15	6.36	+	2.36	0.00471	0.0415
mitotic cell cycle (GO:0000278)	731	88	63.67	+	1.38	0.00472	0.0416
icosanoid metabolic process (GO:0006690)	109	20	9.49	+	2.11	0.00476	0.0419
DNA modification (GO:0006304)	100	1	8.71	-	0.11	0.00476	0.0419
regulation of insulin receptor signaling pathway (GO:0046626)	64	14	5.57	+	2.51	0.00482	0.0424
negative regulation of extrinsic apoptotic signaling pathway via death domain receptors (GO:1902042)	39	10	3.4	+	2.94	0.00485	0.0426
RNA 3'-end processing (GO:0031123)	139	3	12.11	-	0.25	0.00485	0.0426
cellular divalent inorganic cation homeostasis (GO:0072503)	480	62	41.81	+	1.48	0.00488	0.0428
epithelial cell migration (GO:0010631)	85	17	7.4	+	2.3	0.00491	0.0431
high-density lipoprotein particle clearance (GO:0034384)	10	5	0.87	+	5.74	0.00498	0.0433
positive regulation of synaptic vesicle recycling (GO:1903423)	10	5	0.87	+	5.74	0.00498	0.0433
glyoxylate metabolic process (GO:0046487)	10	5	0.87	+	5.74	0.00498	0.0434
positive regulation of lipoprotein lipase activity (GO:0051006)	10	5	0.87	+	5.74	0.00498	0.0434
response to interleukin-9 (GO:0071104)	10	5	0.87	+	5.74	0.00498	0.0434
actin filament reorganization (GO:0090527)	10	5	0.87	+	5.74	0.00498	0.0434
positive regulation of exosomal secretion (GO:1903543)	15	6	1.31	+	4.59	0.00498	0.0434
mitotic nuclear envelope reassembly (GO:0007084)	10	5	0.87	+	5.74	0.00498	0.0435
lipoprotein catabolic process (GO:0042159)	15	6	1.31	+	4.59	0.00498	0.0435
response to selenium ion (GO:0010269)	10	5	0.87	+	5.74	0.00498	0.0435
sulfur amino acid catabolic process (GO:0000098)	15	6	1.31	+	4.59	0.00498	0.0435
coenzyme biosynthetic process (GO:0009108)	136	23	11.84	+	1.94	0.00501	0.0435
positive regulation of sequestering of calcium ion (GO:0051284)	15	6	1.31	+	4.59	0.00498	0.0435
fructose metabolic process (GO:0006000)	15	6	1.31	+	4.59	0.00498	0.0435
regulation of oxidoreductase activity (GO:0051341)	110	20	9.58	+	2.09	0.00497	0.0435
regulation of phagocytosis, engulfment (GO:0060099)	15	6	1.31	+	4.59	0.00498	0.0436
regulation of podosome assembly (GO:0071801)	15	6	1.31	+	4.59	0.00498	0.0436
regulation of integrin activation (GO:0033623)	15	6	1.31	+	4.59	0.00498	0.0436
regulation of fatty acid biosynthetic process (GO:0042304)	46	11	4.01	+	2.75	0.00503	0.0436
regulation of erythrocyte differentiation (GO:0045646)	46	11	4.01	+	2.75	0.00503	0.0436
protein insertion into membrane (GO:0051205)	53	12	4.62	+	2.6	0.00504	0.0437
positive regulation of lipid localization (GO:1905954)	86	17	7.49	+	2.27	0.00509	0.0442
axonogenesis (GO:0007409)	379	51	33.01	+	1.55	0.00519	0.0449
regulation of adaptive immune response based on somatic recombination of immune receptors built from immunoglobulin superfamily domains (GO:0002822)	153	25	13.33	+	1.88	0.00527	0.0456
positive regulation of insulin secretion involved in cellular response to glucose stimulus (GO:0035774)	33	9	2.87	+	3.13	0.00528	0.0457
negative regulation of biosynthetic process (GO:0009890)	1596	107	139	-	0.77	0.00535	0.0462
positive regulation of protein catabolic process (GO:0045732)	226	34	19.68	+	1.73	0.00537	0.0465
establishment of protein localization to membrane (GO:0090150)	289	41	25.17	+	1.63	0.00547	0.0473
response to cadmium ion (GO:0046686)	66	14	5.75	+	2.44	0.0055	0.0475
divalent inorganic cation transport (GO:0072511)	310	43	27	+	1.59	0.00551	0.0475
cellular response to environmental stimulus (GO:0104004)	310	43	27	+	1.59	0.00551	0.0476
cellular response to abiotic stimulus (GO:0071214)	310	43	27	+	1.59	0.00551	0.0476
positive regulation of amyloid precursor protein catabolic process (GO:1902993)	21	7	1.83	+	3.83	0.00553	0.0477
mitotic cytokinetic process (GO:1902410)	21	7	1.83	+	3.83	0.00553	0.0477
response to lipoprotein particle (GO:0055094)	27	8	2.35	+	3.4	0.00555	0.0477
regulation of receptor binding (GO:1900120)	27	8	2.35	+	3.4	0.00555	0.0477
regulation of protein insertion into mitochondrial membrane involved in apoptotic signaling pathway (GO:1900739)	27	8	2.35	+	3.4	0.00555	0.0478
positive regulation of protein insertion into mitochondrial membrane involved in apoptotic signaling pathway (GO:1900740)	27	8	2.35	+	3.4	0.00555	0.0478
xenobiotic metabolic process (GO:0006805)	127	22	11.06	+	1.99	0.00559	0.0479
epithelium migration (GO:0090132)	88	17	7.66	+	2.22	0.00559	0.0479
negative regulation of transporter activity (GO:0032410)	88	17	7.66	+	2.22	0.00559	0.048
organic hydroxy compound catabolic process (GO:1901616)	75	15	6.53	+	2.3	0.0056	0.0481
positive regulation of lipid kinase activity (GO:0090218)	40	10	3.48	+	2.87	0.00564	0.0483
sarcomere organization (GO:0045214)	40	10	3.48	+	2.87	0.00564	0.0483
5-phosphoribose 1-diphosphate metabolic process (GO:0046391)	6	4	0.52	+	7.65	0.00582	0.049
regulation of phospholipid catabolic process (GO:0060696)	6	4	0.52	+	7.65	0.00582	0.049
positive regulation of cell-matrix adhesion (GO:0001954)	54	12	4.7	+	2.55	0.00573	0.049
positive regulation of catecholamine metabolic process (GO:0045915)	6	4	0.52	+	7.65	0.00582	0.049
positive regulation of dopamine metabolic process (GO:0045964)	6	4	0.52	+	7.65	0.00582	0.049
positive regulation of hypersensitivity (GO:0002885)	6	4	0.52	+	7.65	0.00582	0.0491
very-low-density lipoprotein particle clearance (GO:0034447)	6	4	0.52	+	7.65	0.00582	0.0491
positive regulation of platelet activation (GO:0010572)	6	4	0.52	+	7.65	0.00582	0.0491
CD40 signaling pathway (GO:0023035)	6	4	0.52	+	7.65	0.00582	0.0492
positive regulation of gamma-delta T cell activation (GO:0046645)	6	4	0.52	+	7.65	0.00582	0.0492
positive regulation of plasminogen activation (GO:0010756)	6	4	0.52	+	7.65	0.00582	0.0492
purine nucleoside diphosphate biosynthetic process (GO:0009136)	6	4	0.52	+	7.65	0.00582	0.0492
purine ribonucleoside diphosphate biosynthetic process (GO:0009180)	6	4	0.52	+	7.65	0.00582	0.0493
ribonucleoside diphosphate biosynthetic process (GO:0009188)	6	4	0.52	+	7.65	0.00582	0.0493
mitochondrial acetyl-CoA biosynthetic process from pyruvate (GO:0061732)	6	4	0.52	+	7.65	0.00582	0.0493
neuron apoptotic process (GO:0051402)	47	11	4.09	+	2.69	0.00576	0.0493
extracellular exosome biogenesis (GO:0097734)	6	4	0.52	+	7.65	0.00582	0.0493
protein nitrosylation (GO:0017014)	6	4	0.52	+	7.65	0.00582	0.0494
modification of postsynaptic actin cytoskeleton (GO:0098885)	6	4	0.52	+	7.65	0.00582	0.0494
5-phosphoribose 1-diphosphate biosynthetic process (GO:0006015)	6	4	0.52	+	7.65	0.00582	0.0494
positive regulation of inclusion body assembly (GO:0090261)	6	4	0.52	+	7.65	0.00582	0.0494
isocitrate metabolic process (GO:0006102)	6	4	0.52	+	7.65	0.00582	0.0495
succinyl-CoA metabolic process (GO:0006104)	6	4	0.52	+	7.65	0.00582	0.0495
peptidyl-cysteine S-nitrosylation (GO:0018119)	6	4	0.52	+	7.65	0.00582	0.0495
meiosis I cell cycle process (GO:0061982)	115	2	10.02	-	0.2	0.00589	0.0495
response to estradiol (GO:0032355)	143	24	12.45	+	1.93	0.00579	0.0495
response to temperature stimulus (GO:0009266)	176	28	15.33	+	1.83	0.0059	0.0495
regulation of cytokine production involved in immune response (GO:0002718)	89	17	7.75	+	2.19	0.00589	0.0495
regulation of sodium:proton antiporter activity (GO:0032415)	6	4	0.52	+	7.65	0.00582	0.0495
positive regulation of endothelial cell development (GO:1901552)	6	4	0.52	+	7.65	0.00582	0.0496
peripheral nervous system axon regeneration (GO:0014012)	6	4	0.52	+	7.65	0.00582	0.0496
protein localization to bicellular tight junction (GO:1902396)	6	4	0.52	+	7.65	0.00582	0.0496
endothelial cell migration (GO:0043542)	67	14	5.84	+	2.4	0.00592	0.0497
outer mitochondrial membrane organization (GO:0007008)	6	4	0.52	+	7.65	0.00582	0.0497
regulation of oxidative stress-induced cell death (GO:1903201)	67	14	5.84	+	2.4	0.00592	0.0497
regulation of gamma-delta T cell differentiation (GO:0045586)	6	4	0.52	+	7.65	0.00582	0.0497
serotonin transport (GO:0006837)	6	4	0.52	+	7.65	0.00582	0.0497
positive regulation of establishment of endothelial barrier (GO:1903142)	6	4	0.52	+	7.65	0.00582	0.0497
Analysis Type:	PANTHER Overrepresentation Test (Released 20200407)
Annotation Version and Release Date:	GO Ontology database Released 2020-02-21
Analyzed List:	Complete EV proteome from Tunset et al. (Homo sapiens)
Reference List:	Homo sapiens (all genes in database)
Test Type:	FISHER
Correction:	FDR
GO cellular component complete	Homo sapiens - REFLIST (20996)	Complete EV proteome (2286)	Complete EV proteome (expected)	Complete EV proteome (over/under)	Complete EV proteome (fold Enrichment)	Complete EV proteome (raw P-value)	Complete EV proteome (FDR)
extracellular exosome (GO:0070062)	2098	848	182.72	+	4.64	2.26e-304	4.53e-301
extracellular vesicle (GO:1903561)	2119	850	184.55	+	4.61	2.79e-303	1.87e-300
extracellular organelle (GO:0043230)	2124	851	184.99	+	4.6	2.01e-303	2.01e-300
extracellular space (GO:0005615)	3349	1007	291.68	+	3.45	4.93e-287	2.47e-284
vesicle (GO:0031982)	3886	1063	338.45	+	3.14	2.04e-278	8.18e-276
extracellular region (GO:0005576)	4380	1069	381.47	+	2.8	1.26e-242	4.22e-240
cytoplasm (GO:0005737)	11488	1524	1000.54	+	1.52	1.32e-139	3.78e-137
cytoplasmic vesicle (GO:0031410)	2386	582	207.81	+	2.8	6.93e-108	1.74e-105
intracellular vesicle (GO:0097708)	2389	582	208.07	+	2.8	1.57e-107	3.49e-105
secretory granule (GO:0030141)	846	342	73.68	+	4.64	7.36e-107	1.48e-104
secretory vesicle (GO:0099503)	1015	366	88.4	+	4.14	6.6e-103	1.2e-100
cytosol (GO:0005829)	5210	894	453.76	+	1.97	2.87e-99	4.79e-97
membrane-bounded organelle (GO:0043227)	12598	1523	1097.21	+	1.39	2.44e-97	3.77e-95
organelle (GO:0043226)	13720	1582	1194.93	+	1.32	4.7e-89	6.73e-87
endomembrane system (GO:0012505)	4570	772	398.02	+	1.94	9.9e-78	1.32e-75
secretory granule lumen (GO:0034774)	320	188	27.87	+	6.75	2.35e-77	2.94e-75
vesicle lumen (GO:0031983)	326	189	28.39	+	6.66	4.66e-77	5.49e-75
cytoplasmic vesicle lumen (GO:0060205)	324	188	28.22	+	6.66	1.09e-76	1.21e-74
membrane (GO:0016020)	9856	1239	858.4	+	1.44	6.2e-67	6.55e-65
cellular anatomical entity (GO:0110165)	18633	1804	1622.83	+	1.11	1.6e-66	1.61e-64
Unclassified (UNCLASSIFIED)	2027	10	176.54	-	0.06	1.05e-61	9.57e-60
cellular_component (GO:0005575)	18824	1806	1639.46	+	1.1	1.05e-61	1e-59
whole membrane (GO:0098805)	1712	380	149.11	+	2.55	5.66e-57	4.93e-55
blood microparticle (GO:0072562)	143	114	12.45	+	9.15	1.21e-56	1.01e-54
intracellular (GO:0005622)	14483	1559	1261.38	+	1.24	2.21e-55	1.77e-53
protein-containing complex (GO:0032991)	5505	793	479.45	+	1.65	9.76e-52	7.52e-50
intracellular organelle (GO:0043229)	12687	1412	1104.96	+	1.28	3.48e-49	2.59e-47
organelle membrane (GO:0031090)	3561	574	310.14	+	1.85	6.13e-47	4.39e-45
cell periphery (GO:0071944)	5882	811	512.29	+	1.58	5.15e-46	3.56e-44
focal adhesion (GO:0005925)	409	156	35.62	+	4.38	5.77e-45	3.86e-43
cell-substrate junction (GO:0030055)	416	157	36.23	+	4.33	8.65e-45	5.6e-43
immunoglobulin complex (GO:0019814)	185	108	16.11	+	6.7	2.85e-44	1.79e-42
cell junction (GO:0030054)	2103	389	183.16	+	2.12	2.22e-41	1.35e-39
anchoring junction (GO:0070161)	828	218	72.11	+	3.02	4.46e-41	2.63e-39
bounding membrane of organelle (GO:0098588)	2111	386	183.86	+	2.1	4.69e-40	2.69e-38
plasma membrane (GO:0005886)	5752	773	500.97	+	1.54	4.66e-39	2.59e-37
vesicle membrane (GO:0012506)	808	207	70.37	+	2.94	1.84e-37	9.99e-36
ficolin-1-rich granule lumen (GO:1904813)	124	82	10.8	+	7.59	9.99e-37	5.13e-35
ficolin-1-rich granule (GO:0101002)	124	82	10.8	+	7.59	9.99e-37	5.27e-35
cytoplasmic vesicle membrane (GO:0030659)	786	200	68.46	+	2.92	7.27e-36	3.65e-34
actin cytoskeleton (GO:0015629)	519	156	45.2	+	3.45	8.66e-35	4.23e-33
platelet alpha granule (GO:0031091)	91	70	7.93	+	8.83	1.81e-34	8.63e-33
mitochondrion (GO:0005739)	1622	305	141.27	+	2.16	7.33e-33	3.42e-31
secretory granule membrane (GO:0030667)	303	114	26.39	+	4.32	1.43e-32	6.54e-31
lysosome (GO:0005764)	704	178	61.31	+	2.9	1.26e-31	5.48e-30
lytic vacuole (GO:0000323)	704	178	61.31	+	2.9	1.26e-31	5.6e-30
primary lysosome (GO:0005766)	154	80	13.41	+	5.96	2.04e-30	8.52e-29
azurophil granule (GO:0042582)	154	80	13.41	+	5.96	2.04e-30	8.7e-29
vacuole (GO:0005773)	805	189	70.11	+	2.7	4.82e-30	1.97e-28
pigment granule (GO:0048770)	105	66	9.14	+	7.22	7.39e-29	2.91e-27
melanosome (GO:0042470)	105	66	9.14	+	7.22	7.39e-29	2.96e-27
side of membrane (GO:0098552)	628	160	54.7	+	2.93	9.74e-29	3.75e-27
cytoskeleton (GO:0005856)	2278	366	198.4	+	1.84	1.54e-27	5.83e-26
cell cortex (GO:0005938)	327	108	28.48	+	3.79	4.82e-27	1.79e-25
platelet alpha granule lumen (GO:0031093)	67	52	5.84	+	8.91	4.56e-26	1.66e-24
cell surface (GO:0009986)	946	195	82.39	+	2.37	6.61e-25	2.37e-23
membrane protein complex (GO:0098796)	1308	240	113.92	+	2.11	2.89e-24	1.02e-22
tertiary granule (GO:0070820)	164	72	14.28	+	5.04	4.38e-24	1.51e-22
intracellular membrane-bounded organelle (GO:0043231)	10894	1170	948.8	+	1.23	9.92e-24	3.37e-22
cell (GO:0005623)	1117	213	97.28	+	2.19	2.08e-23	6.94e-22
endocytic vesicle (GO:0030139)	327	99	28.48	+	3.48	1.44e-22	4.73e-21
supramolecular fiber (GO:0099512)	1004	196	87.44	+	2.24	1.68e-22	5.45e-21
immunoglobulin complex, circulating (GO:0042571)	94	54	8.19	+	6.6	1.74e-22	5.53e-21
cell leading edge (GO:0031252)	423	114	36.84	+	3.09	2.33e-22	7.28e-21
supramolecular polymer (GO:0099081)	1012	196	88.14	+	2.22	4.13e-22	1.27e-20
collagen-containing extracellular matrix (GO:0062023)	409	111	35.62	+	3.12	5.35e-22	1.62e-20
organelle envelope (GO:0031967)	1216	220	105.91	+	2.08	1.37e-21	4.04e-20
envelope (GO:0031975)	1216	220	105.91	+	2.08	1.37e-21	4.1e-20
endoplasmic reticulum (GO:0005783)	1441	247	125.5	+	1.97	1.51e-21	4.4e-20
phagocytic vesicle (GO:0045335)	134	61	11.67	+	5.23	3.15e-21	9.02e-20
mitochondrial envelope (GO:0005740)	761	157	66.28	+	2.37	3.57e-20	1.01e-18
synapse (GO:0045202)	1373	234	119.58	+	1.96	4.48e-20	1.25e-18
specific granule (GO:0042581)	160	64	13.94	+	4.59	6.82e-20	1.87e-18
azurophil granule lumen (GO:0035578)	90	49	7.84	+	6.25	8.59e-20	2.33e-18
mitochondrial membrane (GO:0031966)	719	150	62.62	+	2.4	1.17e-19	3.12e-18
vacuolar lumen (GO:0005775)	172	65	14.98	+	4.34	3.69e-19	9.74e-18
nuclear chromosome (GO:0000228)	1264	30	110.09	-	0.27	6.2e-19	1.61e-17
external side of plasma membrane (GO:0009897)	429	106	37.36	+	2.84	1.56e-18	4.01e-17
coated vesicle (GO:0030135)	294	85	25.61	+	3.32	1.63e-18	4.14e-17
supramolecular complex (GO:0099080)	1318	221	114.79	+	1.93	2.99e-18	7.51e-17
perinuclear region of cytoplasm (GO:0048471)	735	148	64.01	+	2.31	3.07e-18	7.6e-17
endosome (GO:0005768)	947	175	82.48	+	2.12	4.72e-18	1.14e-16
cortical cytoskeleton (GO:0030863)	121	53	10.54	+	5.03	4.72e-18	1.15e-16
inner mitochondrial membrane protein complex (GO:0098800)	136	56	11.84	+	4.73	4.98e-18	1.19e-16
membrane raft (GO:0045121)	328	89	28.57	+	3.12	7.29e-18	1.72e-16
membrane microdomain (GO:0098857)	329	89	28.65	+	3.11	8.56e-18	2e-16
membrane region (GO:0098589)	342	91	29.79	+	3.06	8.81e-18	2.03e-16
nuclear chromatin (GO:0000790)	1035	22	90.14	-	0.24	3.5e-17	7.98e-16
extracellular matrix (GO:0031012)	536	118	46.68	+	2.53	3.8e-17	8.56e-16
[truncated: 359 more rows]
