# Supplementary material for: Extracellular vesicles in patients in the acute phase of psychosis and after clinical improvement: an explorative study
Source: PeerJ. 2020 Aug 26;8:e9714. doi: 10.7717/peerj.9714 (PMC7501784; doi:10.7717/peerj.9714)
Supplement: Table S2B — Over-represented GO terms for the proteins significantly increased in T1 and/or T2 compared with HC, compared to the entire human proteome for Biological process and Cellular compartment GO categories. The table provide number of proteins defined in the GO-term for the reference proteome and our EV proteome (Sample_Up), respectively, the expected number of proteins for the EV proteome based on relative representation in the reference proteome and size of the EV-proteome, the difference from the expected number given as fold-enrichment, and the p-value from the Fisher’s exact test and FDR-adjusted values for the fold enrichment. [file peerj-08-9714-s003.xlsx]

## Sheet: GO Up FDR01
Table S2B: Over-represented GO terms for the proteins significantly increased in T1 and/or T2 compared with HC, compared to the entire human proteome for Biological process and Cellular compartment GO categories. The table provide number of proteins defined in the GO-term for the reference proteome and our EV proteome, respectively, the expected number of proteins for the EV proteome based on rel…
Analysis Type:	PANTHER Overrepresentation Test (Released 20200407)
Annotation Version and Release Date:	GO Ontology database Released 2020-02-21
Analyzed List:	Sample_up: Proteins significantly up-regulated in T1 and/or T2 compared with HC (Homo sapiens)
Reference List:	Homo sapiens (all genes in database)
Test Type:	FISHER
Correction:	FDR
GO biological process complete	Homo sapiens - REFLIST (20996)	Sample_up (103)	Sample_up (expected)	Sample_up (over/under)	Sample_up (fold Enrichment)	Sample_up (raw P-value)	Sample_up (FDR)
generation of precursor metabolites and energy (GO:0006091)	414	19	2.01	+	9.47	2.27e-13	3.62e-09
response to stimulus (GO:0050896)	8544	75	41.39	+	1.81	1.66e-11	8.82e-08
response to chemical (GO:0042221)	4501	53	21.8	+	2.43	1.18e-11	9.43e-08
cellular process (GO:0009987)	14623	97	70.83	+	1.37	8.53e-11	3.4e-07
aerobic respiration (GO:0009060)	78	9	0.38	+	23.82	3.67e-10	1.17e-06
purine ribonucleotide metabolic process (GO:0009150)	309	14	1.5	+	9.35	4.97e-10	1.32e-06
cellular respiration (GO:0045333)	159	11	0.77	+	14.28	6.13e-10	1.39e-06
ribonucleotide metabolic process (GO:0009259)	324	14	1.57	+	8.92	8.95e-10	1.78e-06
oxidation-reduction process (GO:0055114)	963	22	4.66	+	4.72	1.32e-09	1.91e-06
cell activation (GO:0001775)	1064	23	5.15	+	4.46	1.47e-09	1.95e-06
purine nucleotide metabolic process (GO:0006163)	331	14	1.6	+	8.73	1.17e-09	2.06e-06
ribose phosphate metabolic process (GO:0019693)	334	14	1.62	+	8.65	1.31e-09	2.08e-06
energy derivation by oxidation of organic compounds (GO:0015980)	229	12	1.11	+	10.82	1.97e-09	2.24e-06
small molecule metabolic process (GO:0044281)	1717	29	8.32	+	3.49	1.88e-09	2.3e-06
purine-containing compound metabolic process (GO:0072521)	366	14	1.77	+	7.9	4.04e-09	4.28e-06
purine ribonucleotide biosynthetic process (GO:0009152)	149	10	0.72	+	13.86	5.06e-09	5.04e-06
ATP metabolic process (GO:0046034)	202	11	0.98	+	11.24	6.61e-09	6.19e-06
regulated exocytosis (GO:0045055)	696	18	3.37	+	5.34	8.22e-09	7.26e-06
purine nucleotide biosynthetic process (GO:0006164)	159	10	0.77	+	12.98	9.11e-09	7.63e-06
ribonucleotide biosynthetic process (GO:0009260)	162	10	0.78	+	12.74	1.08e-08	8.59e-06
localization (GO:0051179)	5778	55	27.99	+	1.97	1.92e-08	1.17e-05
ribose phosphate biosynthetic process (GO:0046390)	169	10	0.82	+	12.22	1.58e-08	1.2e-05
cellular response to chemical stimulus (GO:0070887)	2956	37	14.32	+	2.58	1.89e-08	1.2e-05
regulation of localization (GO:0032879)	2816	36	13.64	+	2.64	1.88e-08	1.24e-05
purine-containing compound biosynthetic process (GO:0072522)	172	10	0.83	+	12	1.85e-08	1.28e-05
secretion (GO:0046903)	1116	22	5.41	+	4.07	1.84e-08	1.33e-05
tricarboxylic acid cycle (GO:0006099)	34	6	0.16	+	36.43	3.63e-08	2.06e-05
transport (GO:0006810)	4542	47	22	+	2.14	3.95e-08	2.1e-05
myeloid leukocyte mediated immunity (GO:0002444)	514	15	2.49	+	6.02	3.59e-08	2.11e-05
nucleotide metabolic process (GO:0009117)	441	14	2.14	+	6.55	3.9e-08	2.14e-05
exocytosis (GO:0006887)	785	18	3.8	+	4.73	4.95e-08	2.46e-05
nucleoside phosphate metabolic process (GO:0006753)	449	14	2.17	+	6.44	4.84e-08	2.48e-05
nucleobase-containing small molecule metabolic process (GO:0055086)	534	15	2.59	+	5.8	5.83e-08	2.81e-05
neutrophil degranulation (GO:0043312)	482	14	2.33	+	6	1.13e-07	5.13e-05
establishment of localization (GO:0051234)	4672	47	22.63	+	2.08	1.11e-07	5.19e-05
response to organic substance (GO:0010033)	3025	36	14.65	+	2.46	1.18e-07	5.21e-05
neutrophil activation involved in immune response (GO:0002283)	486	14	2.35	+	5.95	1.25e-07	5.36e-05
oxidative phosphorylation (GO:0006119)	114	8	0.55	+	14.49	1.35e-07	5.65e-05
neutrophil activation (GO:0042119)	495	14	2.4	+	5.84	1.55e-07	6.01e-05
neutrophil mediated immunity (GO:0002446)	493	14	2.39	+	5.86	1.48e-07	6.02e-05
regulation of body fluid levels (GO:0050878)	495	14	2.4	+	5.84	1.55e-07	6.16e-05
granulocyte activation (GO:0036230)	500	14	2.42	+	5.78	1.74e-07	6.45e-05
leukocyte mediated immunity (GO:0002443)	760	17	3.68	+	4.62	1.73e-07	6.54e-05
leukocyte degranulation (GO:0043299)	504	14	2.44	+	5.73	1.92e-07	6.93e-05
Unclassified (UNCLASSIFIED)	3057	0	14.81	-	< 0,01	2.3e-07	7.95e-05
biological_process (GO:0008150)	17794	101	86.19	+	1.17	2.3e-07	8.13e-05
myeloid cell activation involved in immune response (GO:0002275)	518	14	2.51	+	5.58	2.65e-07	8.96e-05
secretion by cell (GO:0032940)	999	19	4.84	+	3.93	3.47e-07	0.000115
positive regulation of transport (GO:0051050)	1013	19	4.91	+	3.87	4.27e-07	0.000136
nucleotide biosynthetic process (GO:0009165)	244	10	1.18	+	8.46	4.2e-07	0.000136
nucleoside phosphate biosynthetic process (GO:1901293)	249	10	1.21	+	8.29	5.02e-07	0.000157
export from cell (GO:0140352)	1046	19	5.07	+	3.75	6.87e-07	0.00021
membrane organization (GO:0061024)	857	17	4.15	+	4.1	8.91e-07	0.000268
drug metabolic process (GO:0017144)	492	13	2.38	+	5.45	9.39e-07	0.000277
myeloid leukocyte activation (GO:0002274)	582	14	2.82	+	4.97	1.03e-06	0.000297
oxoacid metabolic process (GO:0043436)	971	18	4.7	+	3.83	1.06e-06	0.000302
immune effector process (GO:0002252)	1079	19	5.23	+	3.64	1.09e-06	0.000303
organophosphate metabolic process (GO:0019637)	877	17	4.25	+	4	1.22e-06	0.000333
carboxylic acid metabolic process (GO:0019752)	879	17	4.26	+	3.99	1.25e-06	0.000338
small molecule catabolic process (GO:0044282)	426	12	2.06	+	5.82	1.33e-06	0.000353
organic acid metabolic process (GO:0006082)	992	18	4.81	+	3.75	1.43e-06	0.000374
purine ribonucleoside monophosphate metabolic process (GO:0009167)	36	5	0.17	+	28.67	1.54e-06	0.000395
purine nucleoside monophosphate metabolic process (GO:0009126)	37	5	0.18	+	27.9	1.74e-06	0.000439
leukocyte activation involved in immune response (GO:0002366)	618	14	2.99	+	4.68	2.05e-06	0.000509
cell activation involved in immune response (GO:0002263)	622	14	3.01	+	4.65	2.2e-06	0.000539
regulation of transport (GO:0051049)	1891	25	9.16	+	2.73	3.09e-06	0.000745
positive regulation of establishment of protein localization (GO:1904951)	475	12	2.3	+	5.22	3.98e-06	0.000945
purine nucleoside monophosphate biosynthetic process (GO:0009127)	19	4	0.09	+	43.46	4.2e-06	0.000968
purine ribonucleoside monophosphate biosynthetic process (GO:0009168)	19	4	0.09	+	43.46	4.2e-06	0.000982
regulation of peptide transport (GO:0090087)	762	15	3.69	+	4.06	4.61e-06	0.00105
vesicle-mediated transport (GO:0016192)	1939	25	9.39	+	2.66	4.8e-06	0.00108
regulation of establishment of protein localization (GO:0070201)	777	15	3.76	+	3.99	5.81e-06	0.00128
cellular response to stimulus (GO:0051716)	6783	55	32.86	+	1.67	6.02e-06	0.0013
mitochondrial ATP synthesis coupled proton transport (GO:0042776)	21	4	0.1	+	39.32	5.95e-06	0.0013
ribonucleoside monophosphate metabolic process (GO:0009161)	50	5	0.24	+	20.64	6.77e-06	0.00144
proton transmembrane transport (GO:1902600)	142	7	0.69	+	10.18	7.86e-06	0.00165
positive regulation of cellular component organization (GO:0051130)	1240	19	6.01	+	3.16	7.98e-06	0.00165
leukocyte activation (GO:0045321)	917	16	4.44	+	3.6	9.62e-06	0.00194
positive regulation of cell migration (GO:0030335)	519	12	2.51	+	4.77	9.54e-06	0.00195
response to toxic substance (GO:0009636)	521	12	2.52	+	4.75	9.9e-06	0.00197
positive regulation of protein transport (GO:0051222)	437	11	2.12	+	5.2	1.07e-05	0.00209
energy coupled proton transport, down electrochemical gradient (GO:0015985)	25	4	0.12	+	33.03	1.1e-05	0.00211
ATP synthesis coupled proton transport (GO:0015986)	25	4	0.12	+	33.03	1.1e-05	0.00214
fatty acid beta-oxidation (GO:0006635)	57	5	0.28	+	18.11	1.23e-05	0.0023
cellular localization (GO:0051641)	2422	28	11.73	+	2.39	1.22e-05	0.00231
purine nucleotide salvage (GO:0032261)	7	3	0.03	+	88.48	1.27e-05	0.00236
organophosphate biosynthetic process (GO:0090407)	537	12	2.6	+	4.61	1.33e-05	0.00238
regulation of protein transport (GO:0051223)	730	14	3.54	+	3.96	1.32e-05	0.00239
regulation of biological quality (GO:0065008)	4112	39	19.92	+	1.96	1.32e-05	0.00241
intracellular transport (GO:0046907)	1536	21	7.44	+	2.82	1.38e-05	0.00244
positive regulation of cell motility (GO:2000147)	544	12	2.64	+	4.55	1.51e-05	0.00264
hemostasis (GO:0007599)	297	9	1.44	+	6.26	1.73e-05	0.00293
positive regulation of intracellular protein transport (GO:0090316)	161	7	0.78	+	8.98	1.72e-05	0.00294
regulation of apoptotic process (GO:0042981)	1558	21	7.55	+	2.78	1.71e-05	0.00295
positive regulation of cellular component movement (GO:0051272)	560	12	2.71	+	4.42	2e-05	0.00331
respiratory electron transport chain (GO:0022904)	109	6	0.53	+	11.36	1.99e-05	0.00333
regulation of cell death (GO:0010941)	1707	22	8.27	+	2.66	2.06e-05	0.00337
regulation of programmed cell death (GO:0043067)	1580	21	7.65	+	2.74	2.1e-05	0.00341
cristae formation (GO:0042407)	31	4	0.15	+	26.64	2.37e-05	0.00382
wound healing (GO:0042060)	483	11	2.34	+	4.7	2.63e-05	0.00407
response to wounding (GO:0009611)	576	12	2.79	+	4.3	2.62e-05	0.00408
response to oxygen-containing compound (GO:1901700)	1603	21	7.76	+	2.7	2.6e-05	0.00409
positive regulation of locomotion (GO:0040017)	575	12	2.79	+	4.31	2.57e-05	0.0041
ribonucleoside monophosphate biosynthetic process (GO:0009156)	33	4	0.16	+	25.02	2.97e-05	0.00455
IMP biosynthetic process (GO:0006188)	10	3	0.05	+	61.93	3e-05	0.00455
carbohydrate derivative metabolic process (GO:1901135)	1014	16	4.91	+	3.26	3.24e-05	0.00486
cellular metabolic compound salvage (GO:0043094)	34	4	0.16	+	24.29	3.31e-05	0.00488
electron transport chain (GO:0022900)	179	7	0.87	+	8.07	3.3e-05	0.00492
ATP biosynthetic process (GO:0006754)	35	4	0.17	+	23.59	3.67e-05	0.00537
nucleoside monophosphate metabolic process (GO:0009123)	73	5	0.35	+	14.14	3.76e-05	0.00544
phosphate-containing compound metabolic process (GO:0006796)	2143	25	10.38	+	2.41	4.23e-05	0.00607
carboxylic acid catabolic process (GO:0046395)	260	8	1.26	+	6.35	4.67e-05	0.00636
positive regulation of cell death (GO:0010942)	712	13	3.45	+	3.77	4.53e-05	0.00639
purine nucleobase biosynthetic process (GO:0009113)	12	3	0.06	+	51.61	4.74e-05	0.0064
phosphorus metabolic process (GO:0006793)	2170	25	10.51	+	2.38	4.63e-05	0.00641
organic acid catabolic process (GO:0016054)	260	8	1.26	+	6.35	4.67e-05	0.00641
positive regulation of cellular protein localization (GO:1903829)	337	9	1.63	+	5.51	4.53e-05	0.00643
positive regulation of vasculature development (GO:1904018)	189	7	0.92	+	7.65	4.61e-05	0.00644
regulation of protein localization (GO:0032880)	1054	16	5.11	+	3.13	5.11e-05	0.00683
fatty acid oxidation (GO:0019395)	79	5	0.38	+	13.07	5.38e-05	0.00713
nucleobase metabolic process (GO:0009112)	39	4	0.19	+	21.17	5.43e-05	0.00715
IMP metabolic process (GO:0046040)	13	3	0.06	+	47.64	5.82e-05	0.00759
mitochondrion organization (GO:0007005)	440	10	2.13	+	4.69	6.36e-05	0.00822
platelet activation (GO:0030168)	136	6	0.66	+	9.11	6.51e-05	0.00836
regulation of coagulation (GO:0050818)	83	5	0.4	+	12.44	6.72e-05	0.00856
lipid oxidation (GO:0034440)	84	5	0.41	+	12.29	7.1e-05	0.00875
cellular metabolic process (GO:0044237)	7664	57	37.12	+	1.54	7.06e-05	0.00878
nucleotide salvage (GO:0043173)	14	3	0.07	+	44.24	7.04e-05	0.00882
AMP metabolic process (GO:0046033)	14	3	0.07	+	44.24	7.04e-05	0.00889
monosaccharide metabolic process (GO:0005996)	204	7	0.99	+	7.08	7.34e-05	0.00899
immune response (GO:0006955)	1870	22	9.06	+	2.43	8.04e-05	0.00977
purine-containing compound salvage (GO:0043101)	15	3	0.07	+	41.29	8.42e-05	0.0101
positive regulation of apoptotic process (GO:0043065)	654	12	3.17	+	3.79	8.68e-05	0.0104
nucleoside monophosphate biosynthetic process (GO:0009124)	45	4	0.22	+	18.35	9.12e-05	0.0108
regulation of cell migration (GO:0030334)	876	14	4.24	+	3.3	9.28e-05	0.0108
inner mitochondrial membrane organization (GO:0007007)	45	4	0.22	+	18.35	9.12e-05	0.0108
regulation of cell-substrate adhesion (GO:0010810)	212	7	1.03	+	6.82	9.27e-05	0.0108
positive regulation of programmed cell death (GO:0043068)	660	12	3.2	+	3.75	9.45e-05	0.0109
lactation (GO:0007595)	46	4	0.22	+	17.95	9.88e-05	0.0111
nucleoside salvage (GO:0043174)	16	3	0.08	+	38.71	9.96e-05	0.0111
purine ribonucleoside triphosphate biosynthetic process (GO:0009206)	46	4	0.22	+	17.95	9.88e-05	0.0112
gluconeogenesis (GO:0006094)	46	4	0.22	+	17.95	9.88e-05	0.0112
positive regulation of intracellular transport (GO:0032388)	214	7	1.04	+	6.75	9.81e-05	0.0112
fatty acid catabolic process (GO:0009062)	91	5	0.44	+	11.34	0.000102	0.0112
blood coagulation (GO:0007596)	292	8	1.41	+	5.66	0.000103	0.0113
intracellular protein transport (GO:0006886)	1002	15	4.85	+	3.09	0.000105	0.0114
purine nucleoside triphosphate biosynthetic process (GO:0009145)	47	4	0.23	+	17.57	0.000107	0.0116
coagulation (GO:0050817)	294	8	1.42	+	5.62	0.000108	0.0116
cellular protein localization (GO:0034613)	1636	20	7.92	+	2.52	0.000108	0.0116
cellular macromolecule localization (GO:0070727)	1644	20	7.96	+	2.51	0.000116	0.0123
hexose biosynthetic process (GO:0019319)	49	4	0.24	+	16.85	0.000124	0.0131
inorganic cation transmembrane transport (GO:0098662)	577	11	2.79	+	3.94	0.000125	0.0131
regulation of cellular component movement (GO:0051270)	1023	15	4.96	+	3.03	0.000131	0.0137
adenine salvage (GO:0006168)	2	2	0.01	+	> 100	0.000137	0.0142
ribonucleoside triphosphate biosynthetic process (GO:0009201)	52	4	0.25	+	15.88	0.000154	0.0158
regulation of cellular component organization (GO:0051128)	2518	26	12.2	+	2.13	0.000167	0.0168
regulation of hydrolase activity (GO:0051336)	1293	17	6.26	+	2.71	0.000165	0.0168
negative regulation of cell communication (GO:0010648)	1423	18	6.89	+	2.61	0.000167	0.0169
negative regulation of signaling (GO:0023057)	1427	18	6.91	+	2.6	0.000173	0.0173
regulation of cellular localization (GO:0060341)	820	13	3.97	+	3.27	0.000182	0.0181
response to stress (GO:0006950)	3620	33	17.53	+	1.88	0.000184	0.0181
regulation of cell motility (GO:2000145)	939	14	4.55	+	3.08	0.00019	0.0185
monosaccharide biosynthetic process (GO:0046364)	55	4	0.27	+	15.01	0.000189	0.0186
carbohydrate derivative biosynthetic process (GO:1901137)	609	11	2.95	+	3.73	0.000199	0.0193
nucleobase biosynthetic process (GO:0046112)	21	3	0.1	+	29.49	0.000204	0.0197
regulation of intracellular protein transport (GO:0033157)	244	7	1.18	+	5.92	0.000215	0.0206
cellular response to organic substance (GO:0071310)	2396	25	11.61	+	2.15	0.000219	0.0208
purine nucleobase salvage (GO:0043096)	3	2	0.01	+	> 100	0.000228	0.0213
purine nucleobase metabolic process (GO:0006144)	22	3	0.11	+	28.15	0.000232	0.0214
adenine metabolic process (GO:0046083)	3	2	0.01	+	> 100	0.000228	0.0215
release of cytochrome c from mitochondria (GO:0001836)	22	3	0.11	+	28.15	0.000232	0.0215
adenine biosynthetic process (GO:0046084)	3	2	0.01	+	> 100	0.000228	0.0216
regulation of vasculature development (GO:1901342)	331	8	1.6	+	4.99	0.000237	0.0218
cation transport (GO:0006812)	844	13	4.09	+	3.18	0.00024	0.022
response to nitrogen compound (GO:1901698)	1093	15	5.29	+	2.83	0.000267	0.0242
purine ribonucleoside triphosphate metabolic process (GO:0009205)	61	4	0.3	+	13.54	0.000275	0.0249
positive regulation of biological process (GO:0048518)	6249	48	30.27	+	1.59	0.000279	0.0251
monocarboxylic acid catabolic process (GO:0072329)	116	5	0.56	+	8.9	0.000301	0.0269
cation transmembrane transport (GO:0098655)	641	11	3.1	+	3.54	0.000306	0.0272
immune system process (GO:0002376)	2769	27	13.41	+	2.01	0.000321	0.0283
glucose metabolic process (GO:0006006)	118	5	0.57	+	8.75	0.000325	0.0285
metabolic process (GO:0008152)	8414	59	40.76	+	1.45	0.000329	0.0286
nucleoside triphosphate biosynthetic process (GO:0009142)	64	4	0.31	+	12.9	0.000327	0.0286
IMP salvage (GO:0032264)	4	2	0.02	+	> 100	0.000341	0.0295
positive regulation of hydrolase activity (GO:0051345)	769	12	3.72	+	3.22	0.000377	0.0324
ribonucleoside triphosphate metabolic process (GO:0009199)	67	4	0.32	+	12.33	0.000386	0.033
regulation of vesicle-mediated transport (GO:0060627)	554	10	2.68	+	3.73	0.000395	0.0332
regulation of locomotion (GO:0040012)	1010	14	4.89	+	2.86	0.000394	0.0333
response to organonitrogen compound (GO:0010243)	1010	14	4.89	+	2.86	0.000394	0.0335
positive regulation of cell-substrate adhesion (GO:0010811)	124	5	0.6	+	8.32	0.000404	0.0337
regulation of secretion by cell (GO:1903530)	775	12	3.75	+	3.2	0.000404	0.0338
regulation of intracellular transport (GO:0032386)	361	8	1.75	+	4.57	0.000417	0.0346
regulation of cellular protein localization (GO:1903827)	559	10	2.71	+	3.69	0.000423	0.0349
inorganic ion transmembrane transport (GO:0098660)	668	11	3.24	+	3.4	0.000431	0.0352
purine nucleoside triphosphate metabolic process (GO:0009144)	69	4	0.33	+	11.97	0.000429	0.0352
organonitrogen compound biosynthetic process (GO:1901566)	1410	17	6.83	+	2.49	0.000449	0.0363
COPII-coated vesicle budding (GO:0090114)	70	4	0.34	+	11.8	0.000452	0.0363
regulation of catalytic activity (GO:0050790)	2385	24	11.55	+	2.08	0.000448	0.0363
negative regulation of apoptotic process (GO:0043066)	904	13	4.38	+	2.97	0.000459	0.0367
positive regulation of Fc-gamma receptor signaling pathway involved in phagocytosis (GO:1905451)	5	2	0.02	+	82.58	0.000476	0.0373
regulation of intracellular signal transduction (GO:1902531)	1794	20	8.69	+	2.3	0.000469	0.0373
purine ribonucleoside salvage (GO:0006166)	5	2	0.02	+	82.58	0.000476	0.0375
positive regulation of protein monoubiquitination (GO:1902527)	5	2	0.02	+	82.58	0.000476	0.0377
mitochondrial membrane organization (GO:0007006)	130	5	0.63	+	7.94	0.000498	0.0388
regulation of cell communication (GO:0010646)	3633	32	17.6	+	1.82	0.00052	0.0404
body fluid secretion (GO:0007589)	73	4	0.35	+	11.31	0.000526	0.0406
mammary gland development (GO:0030879)	132	5	0.64	+	7.82	0.000532	0.0409
apoptotic signaling pathway (GO:0097190)	286	7	1.39	+	5.05	0.000546	0.0416
negative regulation of programmed cell death (GO:0043069)	921	13	4.46	+	2.91	0.000545	0.0417
regulation of signaling (GO:0023051)	3673	32	17.79	+	1.8	0.000575	0.0436
positive regulation of hydrogen peroxide metabolic process (GO:0010726)	6	2	0.03	+	68.82	0.000632	0.0472
negative regulation of synaptic vesicle exocytosis (GO:2000301)	6	2	0.03	+	68.82	0.000632	0.0475
regulation of molecular function (GO:0065009)	3063	28	14.84	+	1.89	0.00064	0.0476
regulation of protein monoubiquitination (GO:1902525)	6	2	0.03	+	68.82	0.000632	0.0477
regulation of cell adhesion (GO:0030155)	703	11	3.41	+	3.23	0.000654	0.0484
Golgi vesicle budding (GO:0048194)	78	4	0.38	+	10.59	0.000667	0.0491
Analysis Type:	PANTHER Overrepresentation Test (Released 20200407)
Annotation Version and Release Date:	GO Ontology database Released 2020-02-21
Analyzed List:	Sample_up: Proteins significantly up-regulated in T1 and/or T2 compared with HC (Homo sapiens)
Reference List:	Homo sapiens (all genes in database)
Test Type:	FISHER
Correction:	FDR
GO cellular component complete	Homo sapiens - REFLIST (20996)	Sample_up (103)	Sample_up (expected)	Sample_up (over/under)	Sample_up (fold Enrichment)	Sample_up (raw P-value)	Sample_up (FDR)
extracellular organelle (GO:0043230)	2124	49	10.29	+	4.76	3.01e-22	2.01e-19
extracellular vesicle (GO:1903561)	2119	49	10.26	+	4.77	2.72e-22	2.73e-19
extracellular exosome (GO:0070062)	2098	49	10.16	+	4.82	1.78e-22	3.56e-19
cytoplasm (GO:0005737)	11488	97	55.65	+	1.74	2.33e-20	1.17e-17
vesicle (GO:0031982)	3886	59	18.82	+	3.13	1.16e-18	4.63e-16
extracellular space (GO:0005615)	3349	52	16.22	+	3.21	2.78e-16	9.28e-14
extracellular region (GO:0005576)	4380	57	21.22	+	2.69	9.75e-15	2.79e-12
mitochondrion (GO:0005739)	1622	35	7.86	+	4.45	1.85e-14	4.64e-12
intracellular (GO:0005622)	14483	97	70.15	+	1.38	2.66e-11	5.33e-09
cytosol (GO:0005829)	5210	57	25.24	+	2.26	2.64e-11	5.88e-09
organelle membrane (GO:0031090)	3561	46	17.25	+	2.67	3.39e-11	6.18e-09
organelle envelope (GO:0031967)	1216	26	5.89	+	4.41	1.23e-10	1.76e-08
envelope (GO:0031975)	1216	26	5.89	+	4.41	1.23e-10	1.89e-08
mitochondrial envelope (GO:0005740)	761	21	3.69	+	5.7	1.21e-10	2.03e-08
membrane-bounded organelle (GO:0043227)	12598	90	61.02	+	1.47	2.42e-10	3.23e-08
mitochondrial membrane (GO:0031966)	719	20	3.48	+	5.74	3.14e-10	3.93e-08
organelle (GO:0043226)	13720	92	66.46	+	1.38	4.99e-09	5.88e-07
mitochondrial matrix (GO:0005759)	476	15	2.31	+	6.51	1.34e-08	1.49e-06
secretory granule (GO:0030141)	846	19	4.1	+	4.64	2.75e-08	2.9e-06
whole membrane (GO:0098805)	1712	27	8.29	+	3.26	3.3e-08	3.31e-06
intracellular organelle (GO:0043229)	12687	87	61.45	+	1.42	4.9e-08	4.67e-06
mitochondrial inner membrane (GO:0005743)	483	14	2.34	+	5.98	1.16e-07	1.05e-05
vesicle membrane (GO:0012506)	808	17	3.91	+	4.34	4.01e-07	3.49e-05
secretory vesicle (GO:0099503)	1015	19	4.92	+	3.86	4.4e-07	3.67e-05
organelle inner membrane (GO:0019866)	545	14	2.64	+	5.3	4.8e-07	3.85e-05
intracellular vesicle (GO:0097708)	2389	30	11.57	+	2.59	6.73e-07	5e-05
cytoplasmic vesicle (GO:0031410)	2386	30	11.56	+	2.6	6.55e-07	5.05e-05
intracellular membrane-bounded organelle (GO:0043231)	10894	77	52.77	+	1.46	1.05e-06	7.51e-05
membrane (GO:0016020)	9856	72	47.74	+	1.51	1.73e-06	0.00012
bounding membrane of organelle (GO:0098588)	2111	27	10.23	+	2.64	2.07e-06	0.000139
secretory granule membrane (GO:0030667)	303	10	1.47	+	6.81	2.77e-06	0.000179
cytoplasmic vesicle membrane (GO:0030659)	786	15	3.81	+	3.94	6.65e-06	0.000417
mitochondrial proton-transporting ATP synthase complex (GO:0005753)	22	4	0.11	+	37.54	7.01e-06	0.000426
proton-transporting ATP synthase complex (GO:0045259)	23	4	0.11	+	35.9	8.2e-06	0.000483
endomembrane system (GO:0012505)	4570	42	22.14	+	1.9	9.8e-06	0.000561
cellular anatomical entity (GO:0110165)	18633	101	90.26	+	1.12	2.51e-05	0.0014
tetraspanin-enriched microdomain (GO:0097197)	10	3	0.05	+	61.93	3e-05	0.00163
mitochondrial protein complex (GO:0098798)	266	8	1.29	+	6.21	5.46e-05	0.00288
cellular_component (GO:0005575)	18824	101	91.18	+	1.11	5.97e-05	0.00299
Unclassified (UNCLASSIFIED)	2027	0	9.82	-	< 0,01	5.97e-05	0.00307
inner mitochondrial membrane protein complex (GO:0098800)	136	6	0.66	+	9.11	6.51e-05	0.00318
COPII vesicle coat (GO:0030127)	15	3	0.07	+	41.29	8.42e-05	0.00384
nucleoid (GO:0009295)	44	4	0.21	+	18.77	8.41e-05	0.00392
mitochondrial nucleoid (GO:0042645)	44	4	0.21	+	18.77	8.41e-05	0.00401
specific granule membrane (GO:0035579)	91	5	0.44	+	11.34	0.000102	0.00453
proton-transporting two-sector ATPase complex (GO:0016469)	52	4	0.25	+	15.88	0.000154	0.00657
specific granule (GO:0042581)	160	6	0.78	+	7.74	0.000154	0.00671
respirasome (GO:0070469)	101	5	0.49	+	10.22	0.000162	0.00678
mitochondrial outer membrane (GO:0005741)	185	6	0.9	+	6.7	0.000328	0.0134
late endosome (GO:0005770)	272	7	1.32	+	5.31	0.000408	0.0164
tertiary granule membrane (GO:0070821)	73	4	0.35	+	11.31	0.000526	0.0207
organelle outer membrane (GO:0031968)	209	6	1.01	+	5.93	0.000614	0.0237
chromaffin granule membrane (GO:0042584)	6	2	0.03	+	68.82	0.000632	0.0239
outer membrane (GO:0019867)	211	6	1.02	+	5.87	0.000644	0.0239
cell surface (GO:0009986)	946	13	4.58	+	2.84	0.000698	0.0254
peroxisome (GO:0005777)	142	5	0.69	+	7.27	0.000733	0.0258
microbody (GO:0042579)	142	5	0.69	+	7.27	0.000733	0.0262
hemidesmosome (GO:0030056)	7	2	0.03	+	58.98	0.00081	0.028
collagen-containing extracellular matrix (GO:0062023)	409	8	1.98	+	4.04	0.000928	0.0315
chromaffin granule (GO:0042583)	8	2	0.04	+	51.61	0.00101	0.0337
secretory granule lumen (GO:0034774)	320	7	1.55	+	4.52	0.00104	0.0341
cytoplasmic vesicle lumen (GO:0060205)	324	7	1.57	+	4.46	0.00111	0.036
vesicle lumen (GO:0031983)	326	7	1.58	+	4.43	0.00115	0.0367
ruffle membrane (GO:0032587)	94	4	0.46	+	8.78	0.0013	0.0407
