# Supplementary material for: Extracellular vesicles in patients in the acute phase of psychosis and after clinical improvement: an explorative study
Source: PeerJ. 2020 Aug 26;8:e9714. doi: 10.7717/peerj.9714 (PMC7501784; doi:10.7717/peerj.9714)
Supplement: Table S3 — List of proteins differentially expressed in T1 and/or T2 compared with HC. Values given for statistical analysis in Perseus, using Student’s t-test with correction for multiple hypothesis testing by using permutation-based FDR < 0.01 and artificial within group variance s0=0.1. Missing values were imputed from a normal distribution with a 1.8 standard deviation shift from the average and a width of 0.3. Values given are -log(p-value) and fold change (difference in log-values of group average) given for T1 vs HC and T2 vs HC, respectively. [file peerj-08-9714-s005.xlsx]

## Sheet: Sig.T1orT2 vs HC Imputed
Table S3: List of proteins differentially expressed in T1 and/or T2 compared with HC. Values given for statistical analysis in Perseus, using Student's t-test with correction for multiple hypothesis testing by using permutation-based FDR < 0.01 and artificial within group variance s0=0.1. Missing values were imputed from a normal distribution with a 1.8 standard deviation shift from the average a…
T1-HC		T2-HC
=-LOG(P-value)	Difference (fold-change)	=-LOG(P-value)	Difference (fold-change)	Accession	Description
2.77725	1.13677			A0A087WSY6	Immunoglobulin kappa variable 3D-15 (KVD15_HUMAN)
3.80418	1.26462			A0A0A0MT89	Immunoglobulin kappa joining 1 (KJ01_HUMAN)
3.77869	1.49881	3.48997	1.59999	A0A0B4J1X8	Immunoglobulin heavy variable 3-43 (HV343_HUMAN)
4.54669	2.49686			A0A0J9YXX1	Immunoglobulin heavy variable 5-10-1 (HV5X1_HUMAN)
3.92167	0.992959			B2RUZ4	Small integral membrane protein 1 (SMIM1_HUMAN)
		3.48478	-1.10071	O00410	Importin-5 (IPO5_HUMAN)
4.5036	-0.95943	5.18762	-1.13107	O43182	Rho GTPase-activating protein 6 (RHG06_HUMAN)
2.57605	-2.04144			O43399	Tumor protein D54 (TPD54_HUMAN)
3.23445	-1.26916			O43488	Aflatoxin B1 aldehyde reductase member 2 (ARK72_HUMAN)
3.20146	-0.87786			O43639	Cytoplasmic protein NCK2 (NCK2_HUMAN)
4.16869	-0.863617			O43665	Regulator of G-protein signaling 10 (RGS10_HUMAN)
4.18876	-1.07323			O60229	Kalirin (KALRN_HUMAN)
5.02817	-1.06588			O75340	Programmed cell death protein 6 (PDCD6_HUMAN)
7.00432	-2.22568	4.25021	-1.87021	O75531	Barrier-to-autointegration factor (BAF_HUMAN)
4.01572	-1.22002			O75947	ATP synthase subunit d. mitochondrial (ATP5H_HUMAN)
3.86192	-0.95094			O95858	Tetraspanin-15 (TSN15_HUMAN)
2.92829	-0.936295			P00387	NADH-cytochrome b5 reductase 3 (NB5R3_HUMAN)
3.07585	-1.40341			P00403	Cytochrome c oxidase subunit 2 (COX2_HUMAN)
3.22638	-1.01227			P00492	Hypoxanthine-guanine phosphoribosyltransferase (HPRT_HUMAN)
		4.1498	-1.02372	P00505	Aspartate aminotransferase. mitochondrial (AATM_HUMAN)
2.7176	-1.09876			P01033	Metalloproteinase inhibitor 1 (TIMP1_HUMAN)
6.71175	1.69208	4.56694	1.45868	P02549	Spectrin alpha chain. erythrocytic 1 (SPTA1_HUMAN)
4.77833	0.765509			P02652	Apolipoprotein A-II (APOA2_HUMAN)
4.0214	0.732408			P02730	Band 3 anion transport protein (B3AT_HUMAN)
3.9304	-0.966545			P04179	Superoxide dismutase [Mn]. mitochondrial (SODM_HUMAN)
3.27998	1.11374	3.40455	1.13546	P04180	Phosphatidylcholine-sterol acyltransferase (LCAT_HUMAN)
3.59158	0.671254			P05090	Apolipoprotein D (APOD_HUMAN)
4.34946	-0.874755			P05121	Plasminogen activator inhibitor 1 (PAI1_HUMAN)
4.18136	-0.577128			P06576	ATP synthase subunit beta. mitochondrial (ATPB_HUMAN)
3.87469	0.613412			P06727	Apolipoprotein A-IV (APOA4_HUMAN)
2.9501	-0.896587			P07741	Adenine phosphoribosyltransferase (APT_HUMAN)
3.40321	-1.4126			P08133	Annexin A6 (ANXA6_HUMAN)
4.10728	-0.987944	3.82405	-0.982233	P08648	Integrin alpha-5 (ITA5_HUMAN)
4.02861	-1.67006			P09525	Annexin A4 (ANXA4_HUMAN)
		5.11811	-0.797796	P09669	Cytochrome c oxidase subunit 6C (COX6C_HUMAN)
3.26406	1.03077	4.17756	1.00139	P0DOX2	Immunoglobulin alpha-2 heavy chain (IGA2_HUMAN)
2.4509	-2.11637			P10720	Platelet factor 4 variant (PF4V_HUMAN)
		3.68787	-1.49678	P11169	Solute carrier family 2. facilitated glucose transporter member 3 (GTR3_HUMAN)
3.83238	0.776856			P11171	Protein 4.1 (41_HUMAN)
4.43686	-0.967957			P11177	Pyruvate dehydrogenase E1 component subunit beta. mitochondrial (ODPB_HUMAN)
5.4484	0.846802			P11277	Spectrin beta chain. erythrocytic (SPTB1_HUMAN)
4.15682	-0.635018			P12429	Annexin A3 (ANXA3_HUMAN)
3.62534	-0.949354			P13224	Platelet glycoprotein Ib beta chain (GP1BB_HUMAN)
6.28607	-1.1505			P13804	Electron transfer flavoprotein subunit alpha. mitochondrial (ETFA_HUMAN)
5.9934	0.985787			P13987	CD59 glycoprotein (CD59_HUMAN)
		3.55379	-1.53065	P15259	Phosphoglycerate mutase 2 (PGAM2_HUMAN)
7.36385	1.6376			P16452	Erythrocyte membrane protein band 4.2 (EPB42_HUMAN)
3.58452	-1.04793			P17252	Protein kinase C alpha type (KPCA_HUMAN)
4.83416	1.7151	3.661	1.70978	P18577	Blood group Rh(CE) polypeptide (RHCE_HUMAN)
4.53673	-1.34278			P18669	Phosphoglycerate mutase 1 (PGAM1_HUMAN)
4.11199	-0.823315			P19971	Thymidine phosphorylase (TYPH_HUMAN)
3.73387	-0.875031			P20073	Annexin A7 (ANXA7_HUMAN)
5.02342	-1.12579			P20645	Cation-dependent mannose-6-phosphate receptor (MPRD_HUMAN)
3.17168	-0.84717	5.43683	-1.20577	P21912	Succinate dehydrogenase [ubiquinone] iron-sulfur subunit. mitochondrial (SDHB_HUMAN)
5.19229	-1.17062	4.50242	-1.11585	P22234	Multifunctional protein ADE2 (PUR6_HUMAN)
		6.40899	-0.600863	P23229	Integrin alpha-6 (ITA6_HUMAN)
2.42735	1.34973			P23526	Adenosylhomocysteinase (SAHH_HUMAN)
		5.21957	-1.50044	P24534	Elongation factor 1-beta (EF1B_HUMAN)
4.02238	-0.844069			P30044	Peroxiredoxin-5. mitochondrial (PRDX5_HUMAN)
4.01528	-0.884304			P30626	Sorcin (SORCN_HUMAN)
3.17867	-0.929158			P31930	Cytochrome b-c1 complex subunit 1. mitochondrial (QCR1_HUMAN)
4.43006	0.641418			P32119	Peroxiredoxin-2 (PRDX2_HUMAN)
4.51814	1.23025			P35611	Alpha-adducin (ADDA_HUMAN)
5.96562	1.35853	3.73988	1.20498	P35612	Beta-adducin (ADDB_HUMAN)
3.22781	-0.841241			P36957	Dihydrolipoyllysine-residue succinyltransferase component of 2-oxoglutarate dehydrogenase complex. mitochondrial (ODO2_HUMAN)
6.41293	-0.532816	5.58059	-0.621512	P37802	Transgelin-2 (TAGL2_HUMAN)
3.32953	-1.01599			P40926	Malate dehydrogenase. mitochondrial (MDHM_HUMAN)
3.36599	-0.79326	4.10818	-1.10467	P40939	Trifunctional enzyme subunit alpha. mitochondrial (ECHA_HUMAN)
3.85679	-1.12481			P48047	ATP synthase subunit O. mitochondrial (ATPO_HUMAN)
3.99883	-1.13144	3.47155	-1.09887	P49411	Elongation factor Tu. mitochondrial (EFTU_HUMAN)
3.27019	-0.827531			P49591	Serine--tRNA ligase. cytoplasmic (SYSC_HUMAN)
4.07375	-0.85102			P49748	Very long-chain specific acyl-CoA dehydrogenase. mitochondrial (ACADV_HUMAN)
		4.68061	-1.04065	P50453	Serpin B9 (SPB9_HUMAN)
		3.75763	-0.955486	P51148	Ras-related protein Rab-5C (RAB5C_HUMAN)
4.99841	-1.19482			P54819	Adenylate kinase 2. mitochondrial (KAD2_HUMAN)
3.3284	-1.02327			P54920	Alpha-soluble NSF attachment protein (SNAA_HUMAN)
3.67777	-0.864772			P55786	Puromycin-sensitive aminopeptidase (PSA_HUMAN)
4.97304	-1.16264			P55957	BH3-interacting domain death agonist (BID_HUMAN)
4.70268	-1.76565	2.9431	-1.57111	P56134	ATP synthase subunit f. mitochondrial (ATPK_HUMAN)
3.71944	1.21364	4.64404	1.49204	P59665	Neutrophil defensin 1 (DEF1_HUMAN)
		4.07971	-1.1576	P61077	Ubiquitin-conjugating enzyme E2 D3 (UB2D3_HUMAN)
		4.14722	-1.66978	P61088	Ubiquitin-conjugating enzyme E2 N (UBE2N_HUMAN)
		3.35372	-1.5709	P61106	Ras-related protein Rab-14 (RAB14_HUMAN)
5.13978	-0.526415			P61158	Actin-related protein 3 (ARP3_HUMAN)
2.67409	-1.43167			P61224	Ras-related protein Rap-1b (RAP1B_HUMAN)
3.43357	-0.986915			P62330	ADP-ribosylation factor 6 (ARF6_HUMAN)
2.60627	-1.72331	4.98273	-2.51683	P62834	Ras-related protein Rap-1A (RAP1A_HUMAN)
5.34871	-0.480722			P62937	Peptidyl-prolyl cis-trans isomerase A (PPIA_HUMAN)
4.29024	-0.896659			P84074	Neuron-specific calcium-binding protein hippocalcin (HPCA_HUMAN)
3.36542	-1.00668			P99999	Cytochrome c (CYC_HUMAN)
4.21255	0.98991			Q01082	Spectrin beta chain. non-erythrocytic 1 (SPTB2_HUMAN)
2.57522	-1.61291			Q01433	AMP deaminase 2 (AMPD2_HUMAN)
5.68374	1.33431			Q01484	Ankyrin-2 (ANK2_HUMAN)
6.38156	2.01593			Q02094	Ammonium transporter Rh type A (RHAG_HUMAN)
5.05887	-1.1421	5.52393	-1.26029	Q07021	Complement component 1 Q subcomponent-binding protein. mitochondrial (C1QBP_HUMAN)
5.02833	-0.831368			Q12913	Receptor-type tyrosine-protein phosphatase eta (PTPRJ_HUMAN)
5.24162	1.62992			Q12955	Ankyrin-3 (ANK3_HUMAN)
3.3591	-0.812915			Q13011	Delta(3.5)-Delta(2.4)-dienoyl-CoA isomerase. mitochondrial (ECH1_HUMAN)
3.72266	-0.900031			Q13423	NAD(P) transhydrogenase. mitochondrial (NNTM_HUMAN)
5.2107	-1.27159			Q13867	Bleomycin hydrolase (BLMH_HUMAN)
		3.10093	1.73074	Q14587	Zinc finger protein 268 (ZN268_HUMAN)
2.92843	-1.07866			Q15843	NEDD8 (NEDD8_HUMAN)
3.24522	1.12771			Q15848	Adiponectin (ADIPO_HUMAN)
3.7403	-0.735016			Q16698	2.4-dienoyl-CoA reductase. mitochondrial (DECR_HUMAN)
4.44563	-1.19904			Q4KMQ2	Anoctamin-6 (ANO6_HUMAN)
3.95816	-0.839679			Q6DD88	Atlastin-3 (ATLA3_HUMAN)
4.2403	-0.891896			Q70J99	Protein unc-13 homolog D (UN13D_HUMAN)
2.89462	-0.944663			Q7LDG7	RAS guanyl-releasing protein 2 (GRP2_HUMAN)
3.42144	-0.743262			Q7Z434	Mitochondrial antiviral-signaling protein (MAVS_HUMAN)
3.29619	-0.74459	4.61828	-0.945969	Q86WI1	Fibrocystin-L (PKHL1_HUMAN)
2.5411	-1.2403	3.12333	-1.56458	Q86YW5	Trem-like transcript 1 protein (TRML1_HUMAN)
3.3012	-0.759736			Q8IVB4	Sodium/hydrogen exchanger 9 (SL9A9_HUMAN)
3.96546	-0.929752			Q8IY22	C-Maf-inducing protein (CMIP_HUMAN)
4.53985	1.52232	3.61599	1.56939	Q8NE71	ATP-binding cassette sub-family F member 1 (ABCF1_HUMAN)
3.33086	-1.2915	3.41891	-1.39421	Q8NG11	Tetraspanin-14 (TSN14_HUMAN)
4.22265	-0.679451			Q8WWI5	Choline transporter-like protein 1 (CTL1_HUMAN)
3.69252	0.719901			Q92686	Neurogranin (NEUG_HUMAN)
5.33388	-0.898147			Q96BS2	Calcineurin B homologous protein 3 (CHP3_HUMAN)
4.86394	-1.2804			Q96FN4	Copine-2 (CPNE2_HUMAN)
4.7388	-0.802502			Q96IU4	Protein ABHD14B (ABHEB_HUMAN)
4.83783	-1.15963			Q96RD7	Pannexin-1 (PANX1_HUMAN)
4.53722	-1.28557	3.69887	-1.07285	Q96RI0	Proteinase-activated receptor 4 (PAR4_HUMAN)
3.66066	-0.844828			Q96RT1	Erbin (ERBIN_HUMAN)
4.45099	-0.969222			Q99623	Prohibitin-2 (PHB2_HUMAN)
4.04651	-0.849281			Q99798	Aconitate hydratase. mitochondrial (ACON_HUMAN)
3.80691	-1.11689	3.93169	-1.25573	Q9HCN6	Platelet glycoprotein VI (GPVI_HUMAN)
3.2414	-0.936175			Q9NR31	GTP-binding protein SAR1a (SAR1A_HUMAN)
4.35188	-1.02343			Q9UBV8	Peflin (PEF1_HUMAN)
3.94068	-1.30917	3.31493	-1.35077	Q9Y2Q3	Glutathione S-transferase kappa 1 (GSTK1_HUMAN)
3.74302	-0.921308	3.81788	-1.15088	Q9Y3D6	Mitochondrial fission 1 protein (FIS1_HUMAN)
4.07031	-1.23169	3.93169	-1.25573	Q9Y6C9	Mitochondrial carrier homolog 2 (MTCH2_HUMAN)
