# Supplementary material for: Extracellular vesicles in patients in the acute phase of psychosis and after clinical improvement: an explorative study
Source: PeerJ. 2020 Aug 26;8:e9714. doi: 10.7717/peerj.9714 (PMC7501784; doi:10.7717/peerj.9714)
Supplement: Table S6 [file peerj-08-9714-s008.xlsx]

## Sheet: Brain proteins
Table S6: List of identified proteins in the EV proteome that overlap with the Brain protein atlas protein list downloaded from Human protein atlas.
Accession	Description
O00154	Cytosolic acyl coenzyme A thioester hydrolase (BACH_HUMAN)
O60229	Kalirin (KALRN_HUMAN)
O60268	Uncharacterized protein KIAA0513 (K0513_HUMAN)
P01019	Angiotensinogen (ANGT_HUMAN)
P05771	Protein kinase C beta type (KPCB_HUMAN)
P09104	Gamma-enolase (ENOG_HUMAN)
P09471	Guanine nucleotide-binding protein G(o) subunit alpha (GNAO_HUMAN)
P09543	2'.3'-cyclic-nucleotide 3'-phosphodiesterase (CN37_HUMAN)
P09972	Fructose-bisphosphate aldolase C (ALDOC_HUMAN)
P0C7M8	C-type lectin domain family 2 member L (CLC2L_HUMAN)
P16389	Potassium voltage-gated channel subfamily A member 2 (KCNA2_HUMAN)
P19086	Guanine nucleotide-binding protein G(z) subunit alpha (GNAZ_HUMAN)
P22694	cAMP-dependent protein kinase catalytic subunit beta (KAPCB_HUMAN)
P31150	Rab GDP dissociation inhibitor alpha (GDIA_HUMAN)
P35612	Beta-adducin (ADDB_HUMAN)
P37840	Alpha-synuclein (SYUA_HUMAN)
P46459	Vesicle-fusing ATPase (NSF_HUMAN)
P49758	Regulator of G-protein signaling 6 (RGS6_HUMAN)
P80723	Brain acid soluble protein 1 (BASP1_HUMAN)
P84074	Neuron-specific calcium-binding protein hippocalcin (HPCA_HUMAN)
Q01484	Ankyrin-2 (ANK2_HUMAN)
Q04917	14-3-3 protein eta (1433F_HUMAN)
Q05193	Dynamin-1 (DYN1_HUMAN)
Q12765	Secernin-1 (SCRN1_HUMAN)
Q14964	Ras-related protein Rab-39A (RB39A_HUMAN)
Q16799	Reticulon-1 (RTN1_HUMAN)
Q5JT25	Ras-related protein Rab-41 (RAB41_HUMAN)
Q8NFP9	Neurobeachin (NBEA_HUMAN)
Q8WXF7	Atlastin-1 (ATLA1_HUMAN)
Q92558	Wiskott-Aldrich syndrome protein family member 1 (WASF1_HUMAN)
Q92686	Neurogranin (NEUG_HUMAN)
Q96DZ9	CKLF-like MARVEL transmembrane domain-containing protein 5 (CKLF5_HUMAN)
Q96E17	Ras-related protein Rab-3C (RAB3C_HUMAN)
Q96KN2	Beta-Ala-His dipeptidase (CNDP1_HUMAN)
Q9H0Q0	Protein FAM49A (FA49A_HUMAN)
Q9H244	P2Y purinoceptor 12 (P2Y12_HUMAN)
Q9H254	Spectrin beta chain. non-erythrocytic 4 (SPTN4_HUMAN)
Q9NRW1	Ras-related protein Rab-6B (RAB6B_HUMAN)
Q9NY65	Tubulin alpha-8 chain (TBA8_HUMAN)
Q9NZN3	EH domain-containing protein 3 (EHD3_HUMAN)
Q9UDT6	CAP-Gly domain-containing linker protein 2 (CLIP2_HUMAN)
Q9ULL4	Plexin-B3 (PLXB3_HUMAN)
Q9UPY6	Wiskott-Aldrich syndrome protein family member 3 (WASF3_HUMAN)
Q9UQ16	Dynamin-3 (DYN3_HUMAN)
Q9Y4G6	Talin-2 (TLN2_HUMAN)
